# Supplementary material for: Systematic characterization of extracellular vesicle sorting domains and quantification at the single molecule – single vesicle level by fluorescence correlation spectroscopy and single particle imaging
Source: J Extracell Vesicles. 2019 Sep 18;8(1):1663043. doi: 10.1080/20013078.2019.1663043 (PMC6758720; doi:10.1080/20013078.2019.1663043)
Supplement: Supplemental Material [file ZJEV_A_1663043_SM7244.zip]

Archive with 20 entries (20 files):
- ZJEV_A_1663043_Supplementary/Corso_Heusermann et al._Supplementary Figures.1.docx
- ZJEV_A_1663043_Supplementary/Corso_Heusermann et al._Supplementary Figures.docx
- ZJEV_A_1663043_Supplementary/Supp Fig 1.eps
- ZJEV_A_1663043_Supplementary/Supp.Fig. 10.eps
- ZJEV_A_1663043_Supplementary/Supp.Fig. 11.eps
- ZJEV_A_1663043_Supplementary/Supp.Fig. 12.eps
- ZJEV_A_1663043_Supplementary/Supp.Fig. 13.jpg
- ZJEV_A_1663043_Supplementary/Supp.Fig. 2 continued.eps
- ZJEV_A_1663043_Supplementary/Supp.Fig. 2.eps
- ZJEV_A_1663043_Supplementary/Supp.Fig. 3.eps
- ZJEV_A_1663043_Supplementary/Supp.Fig. 4.eps
- ZJEV_A_1663043_Supplementary/Supp.Fig. 5.eps
- ZJEV_A_1663043_Supplementary/Supp.Fig. 6.eps
- ZJEV_A_1663043_Supplementary/Supp.Fig. 7.eps
- ZJEV_A_1663043_Supplementary/Supp.Fig. 8.eps
- ZJEV_A_1663043_Supplementary/Supp.Fig. 9 cont.eps
- ZJEV_A_1663043_Supplementary/Supp.Fig. 9.eps
- ZJEV_A_1663043_Supplementary/Supplementary Table 1.xlsx
- ZJEV_A_1663043_Supplementary/Supplementary Table 2.xlsx
- ZJEV_A_1663043_Supplementary/Supplementary Table 3.xlsx
