# Supplementary material for: Systematic characterization of extracellular vesicle sorting domains and quantification at the single molecule – single vesicle level by fluorescence correlation spectroscopy and single particle imaging
Source: J Extracell Vesicles. 2019 Sep 18;8(1):1663043. doi: 10.1080/20013078.2019.1663043 (PMC6758720; doi:10.1080/20013078.2019.1663043)
Supplement: Supplemental Material [file ZJEV_A_1663043_SM7244.zip › ZJEV_A_1663043_Supplementary/Supplementary Table 1.xlsx]

## Sheet: Proteins at 0.05 % FDR
				Spectral Count		Unique Peptide Count
UniProt Accession	GeneName	UniProt Name and Description	Molecular Weight	GFP-CD63	Untransfected	GFP-CD63	Untransfected
P02649	APOE	APOE_HUMAN Apolipoprotein E	36 kDa	31	43	14	17
P02787	TF	TRFE_HUMAN Serotransferrin	77 kDa	882	835	67	65
P35527	KRT9	K1C9_HUMAN Keratin, type I cytoskeletal 9	62 kDa	734	521	38	40
P02751-3	FN1	FINC_HUMAN Isoform 3 of Fibronectin	259 kDa	401	375	86	83
P35908	KRT2	K22E_HUMAN Keratin, type II cytoskeletal 2 epidermal	65 kDa	389	387	44	37
P02790	HPX	HEMO_HUMAN Hemopexin	52 kDa	386	427	26	31
P02768	ALB	ALBU_HUMAN Serum albumin	69 kDa	275	273	32	30
Q08380	LGALS3BP	LG3BP_HUMAN Galectin-3-binding protein	65 kDa	246	283	26	31
P49327	FASN	FAS_HUMAN Fatty acid synthase	273 kDa	236	193	82	74
P02538	KRT6A	K2C6A_HUMAN Keratin, type II cytoskeletal 6A	60 kDa	219	210	1	1
P48668	KRT6C	K2C6C_HUMAN Keratin, type II cytoskeletal 6C	60 kDa	219	210	19	16
O00468	AGRN	AGRIN_HUMAN Agrin	215 kDa	194	205	63	70
P35556	FBN2	FBN2_HUMAN Fibrillin-2	315 kDa	193	151	82	74
P60709	ACTB	ACTB_HUMAN Actin, cytoplasmic 1	42 kDa	183	118	21	19
Q99715	COL12A1	COCA1_HUMAN Collagen alpha-1(XII) chain	333 kDa	183	188	94	99
P14543	NID1	NID1_HUMAN Nidogen-1	136 kDa	145	144	49	49
P07900-2	HSP90AA1	HS90A_HUMAN Isoform 2 of Heat shock protein HSP 90-alpha	98 kDa	139	109	46	42
P24821	TNC	TENA_HUMAN Tenascin	241 kDa	133	106	70	52
P11047	LAMC1	LAMC1_HUMAN Laminin subunit gamma-1	178 kDa	132	180	57	61
P07437	TUBB	TBB5_HUMAN Tubulin beta chain	50 kDa	131	88	5	5
Q01469	FABP5	FABP5_HUMAN Fatty acid-binding protein, epidermal	15 kDa	129	132	13	14
P55072	VCP	TERA_HUMAN Transitional endoplasmic reticulum ATPase	89 kDa	124	110	49	50
P08238	HSP90AB1	HS90B_HUMAN Heat shock protein HSP 90-beta	83 kDa	123	80	24	24
O15230	LAMA5	LAMA5_HUMAN Laminin subunit alpha-5	400 kDa	118	170	83	91
P21333-2	FLNA	FLNA_HUMAN Isoform 2 of Filamin-A	280 kDa	118	48	64	38
P68371	TUBB4B	TBB4B_HUMAN Tubulin beta-4B chain	50 kDa	114	83	28	23
Q00610-2	CLTC	CLH1_HUMAN Isoform 2 of Clathrin heavy chain 1	188 kDa	114	79	67	55
P68032	ACTC1	ACTC_HUMAN Actin, alpha cardiac muscle 1	42 kDa	109	77	2	1
P08670	VIM	VIME_HUMAN Vimentin	54 kDa	106	35	36	16
P10909-2	CLU	CLUS_HUMAN Isoform 2 of Clusterin	58 kDa	99	86	22	18
P07942	LAMB1	LAMB1_HUMAN Laminin subunit beta-1	198 kDa	98	119	62	67
F5GWP8	JUP	F5GWP8_HUMAN Junction plakoglobin	66 kDa	97	94	6	3
Q9BVA1	TUBB2B	TBB2B_HUMAN Tubulin beta-2B chain	50 kDa	97	64	4	1
P68363	TUBA1B	TBA1B_HUMAN Tubulin alpha-1B chain	50 kDa	92	61	3	4
Q86YZ3	HRNR	HORN_HUMAN Hornerin	282 kDa	91	48	20	7
O43707	ACTN4	ACTN4_HUMAN Alpha-actinin-4	105 kDa	87	48	51	36
Q16363-2	LAMA4	LAMA4_HUMAN Isoform 2 of Laminin subunit alpha-4	202 kDa	86	102	49	60
Q9BQE3	TUBA1C	TBA1C_HUMAN Tubulin alpha-1C chain	50 kDa	85	52	18	15
P04075	ALDOA	ALDOA_HUMAN Fructose-bisphosphate aldolase A	39 kDa	80	41	27	23
P35579	MYH9	MYH9_HUMAN Myosin-9	227 kDa	80	35	36	16
P12273	PIP	PIP_HUMAN Prolactin-inducible protein	17 kDa	79	76	9	10
O94985	CLSTN1	CSTN1_HUMAN Calsyntenin-1	110 kDa	77	83	29	28
P08107	HSPA1A	HSP71_HUMAN Heat shock 70 kDa protein 1A/1B	70 kDa	77	50	24	23
P12814	ACTN1	ACTN1_HUMAN Alpha-actinin-1	103 kDa	74	53	30	21
Q08431	MFGE8	MFGM_HUMAN Lactadherin	43 kDa	74	74	22	23
P04406	GAPDH	G3P_HUMAN Glyceraldehyde-3-phosphate dehydrogenase	36 kDa	73	59	14	13
P61626	LYZ	LYSC_HUMAN Lysozyme C	17 kDa	73	58	10	7
Q14624-2	ITIH4	ITIH4_HUMAN Isoform 2 of Inter-alpha-trypsin inhibitor heavy chain H4	101 kDa	71	73	12	12
P18206-2	VCL	VINC_HUMAN Isoform 1 of Vinculin	117 kDa	70	25	51	23
P06748	NPM1	NPM_HUMAN Nucleophosmin	33 kDa	69	40	11	7
P22314	UBA1	UBA1_HUMAN Ubiquitin-like modifier-activating enzyme 1	118 kDa	69	39	38	23
P34932	HSPA4	HSP74_HUMAN Heat shock 70 kDa protein 4	94 kDa	68	36	35	27
P13639	EEF2	EF2_HUMAN Elongation factor 2	95 kDa	67	31	38	27
P35555	FBN1	FBN1_HUMAN Fibrillin-1	312 kDa	66	60	46	40
P62805	HIST1H4A	H4_HUMAN Histone H4	11 kDa	64	43	15	13
P01876	IGHA1	IGHA1_HUMAN Ig alpha-1 chain C region	38 kDa	63	71	9	8
P14618	PKM	KPYM_HUMAN Pyruvate kinase isozymes M1/M2	58 kDa	63	42	30	22
Q16777	HIST2H2AC	H2A2C_HUMAN Histone H2A type 2-C	14 kDa	63	47	1	1
Q9Y490	TLN1	TLN1_HUMAN Talin-1	270 kDa	63	45	48	32
P13611	VCAN	CSPG2_HUMAN Versican core protein	373 kDa	62	80	28	32
P15924	DSP	DESP_HUMAN Desmoplakin	332 kDa	62	58	40	27
Q02413	DSG1	DSG1_HUMAN Desmoglein-1	114 kDa	62	69	15	12
P0C0S8	HIST1H2AG	H2A1_HUMAN Histone H2A type 1	14 kDa	61	48	4	4
P13611-2	VCAN	CSPG2_HUMAN Isoform V1 of Versican core protein	265 kDa	61	78	1	1
P25391	LAMA1	LAMA1_HUMAN Laminin subunit alpha-1	337 kDa	60	91	50	65
Q93077	HIST1H2AC	H2A1C_HUMAN Histone H2A type 1-C	14 kDa	60	48	1	2
P55268	LAMB2	LAMB2_HUMAN Laminin subunit beta-2	196 kDa	59	78	45	51
Q13509	TUBB3	TBB3_HUMAN Tubulin beta-3 chain	50 kDa	59	43	2	2
Q5SZK8	FREM2	FREM2_HUMAN FRAS1-related extracellular matrix protein 2	351 kDa	59	81	47	53
P11142	HSPA8	HSP7C_HUMAN Heat shock cognate 71 kDa protein	71 kDa	58	45	20	18
P62979	RPS27A	RS27A_HUMAN Ubiquitin-40S ribosomal protein S27a	18 kDa	57	58	8	9
P01023	A2M	A2MG_HUMAN Alpha-2-macroglobulin	163 kDa	56	67	5	7
P19338	NCL	NUCL_HUMAN Nucleolin	77 kDa	56	32	24	18
Q86VP6	CAND1	CAND1_HUMAN Cullin-associated NEDD8-dissociated protein 1	136 kDa	56	26	40	23
Q6YHK3	CD109	CD109_HUMAN CD109 antigen	162 kDa	55	75	33	37
Q14974	KPNB1	IMB1_HUMAN Importin subunit beta-1	97 kDa	54	26	27	18
Q7Z7M0	MEGF8	MEGF8_HUMAN Multiple epidermal growth factor-like domains protein 8	303 kDa	54	63	33	32
P13010	XRCC5	XRCC5_HUMAN X-ray repair cross-complementing protein 5	83 kDa	53	54	31	30
P05067-7	APP	A4_HUMAN Isoform L-APP733 of Amyloid beta A4 protein	83 kDa	52	49	20	17
P07195	LDHB	LDHB_HUMAN L-lactate dehydrogenase B chain	37 kDa	52	38	21	16
P14625	HSP90B1	ENPL_HUMAN Endoplasmin	92 kDa	52	30	34	22
Q562R1	ACTBL2	ACTBL_HUMAN Beta-actin-like protein 2	42 kDa	52	27	1	1
P06899	HIST1H2BJ	H2B1J_HUMAN Histone H2B type 1-J	14 kDa	51	62	2	2
P53396	ACLY	ACLY_HUMAN ATP-citrate synthase	121 kDa	51	41	39	34
P58876	HIST1H2BD	H2B1D_HUMAN Histone H2B type 1-D	14 kDa	51	63	8	9
P01857	IGHG1	IGHG1_HUMAN Ig gamma-1 chain C region	36 kDa	48	45	8	7
P20742	PZP	PZP_HUMAN Pregnancy zone protein	164 kDa	48	52	1	1
P68104	EEF1A1	EF1A1_HUMAN Elongation factor 1-alpha 1	50 kDa	48	34	17	13
P62258	YWHAE	1433E_HUMAN 14-3-3 protein epsilon	29 kDa	47	22	20	16
Q16531	DDB1	DDB1_HUMAN DNA damage-binding protein 1	127 kDa	47	36	35	27
P11717	IGF2R	MPRI_HUMAN Cation-independent mannose-6-phosphate receptor	274 kDa	46	45	39	41
P16104	H2AFX	H2AX_HUMAN Histone H2A.x	15 kDa	46	19	8	7
P69905	HBA1	HBA_HUMAN Hemoglobin subunit alpha	15 kDa	45	49	5	6
P81605	DCD	DCD_HUMAN Dermcidin	11 kDa	45	54	4	7
P04745	AMY1A	AMY1_HUMAN Alpha-amylase 1	58 kDa	44	51	12	11
G5E9M5	ILF3	G5E9M5_HUMAN Interleukin enhancer binding factor 3, 90kDa, isoform CRA_b	96 kDa	43	19	21	10
P07355-2	ANXA2	ANXA2_HUMAN Isoform 2 of Annexin A2	40 kDa	43	48	16	17
O43405	COCH	COCH_HUMAN Cochlin	59 kDa	42	43	17	18
P50990	CCT8	TCPQ_HUMAN T-complex protein 1 subunit theta	60 kDa	42	32	29	22
Q08211	DHX9	DHX9_HUMAN ATP-dependent RNA helicase A	141 kDa	42	25	26	19
P05156	CFI	CFAI_HUMAN Complement factor I	66 kDa	41	46	15	12
P55786	NPEPPS	PSA_HUMAN Puromycin-sensitive aminopeptidase	103 kDa	40	16	31	15
Q14697	GANAB	GANAB_HUMAN Neutral alpha-glucosidase AB	107 kDa	40	21	27	16
P01877	IGHA2	IGHA2_HUMAN Ig alpha-2 chain C region	37 kDa	39	43	1	1
P23142-4	FBLN1	FBLN1_HUMAN Isoform C of Fibulin-1	74 kDa	39	32	5	6
P23396	RPS3	RS3_HUMAN 40S ribosomal protein S3	27 kDa	39	29	19	17
O00410-3	IPO5	IPO5_HUMAN Isoform 3 of Importin-5	126 kDa	38	23	30	22
O43854-2	EDIL3	EDIL3_HUMAN Isoform 2 of EGF-like repeat and discoidin I-like domain-containing protein 3	53 kDa	38	51	19	24
P07093-2	SERPINE2	GDN_HUMAN Isoform 2 of Glia-derived nexin	44 kDa	38	38	22	18
P12109	COL6A1	CO6A1_HUMAN Collagen alpha-1(VI) chain	109 kDa	38	32	21	16
Q14204	DYNC1H1	DYHC1_HUMAN Cytoplasmic dynein 1 heavy chain 1	532 kDa	38	31	37	29
O75882-2	ATRN	ATRN_HUMAN Isoform 2 of Attractin	141 kDa	37	40	24	26
P00738	HP	HPT_HUMAN Haptoglobin	45 kDa	37	36	15	11
P23142	FBLN1	FBLN1_HUMAN Fibulin-1	77 kDa	37	32	18	17
O60568	PLOD3	PLOD3_HUMAN Procollagen-lysine,2-oxoglutarate 5-dioxygenase 3	85 kDa	36	41	28	30
P00736	C1R	C1R_HUMAN Complement C1r subcomponent	80 kDa	36	36	21	21
P06733	ENO1	ENOA_HUMAN Alpha-enolase	47 kDa	36	27	18	12
P25311	AZGP1	ZA2G_HUMAN Zinc-alpha-2-glycoprotein	34 kDa	36	38	10	12
Q92820	GGH	GGH_HUMAN Gamma-glutamyl hydrolase	36 kDa	36	29	16	13
P01040	CSTA	CYTA_HUMAN Cystatin-A	11 kDa	35	42	6	7
P12956	XRCC6	XRCC6_HUMAN X-ray repair cross-complementing protein 6	70 kDa	35	48	25	33
P17987	TCP1	TCPA_HUMAN T-complex protein 1 subunit alpha	60 kDa	35	21	25	16
P20908	COL5A1	CO5A1_HUMAN Collagen alpha-1(V) chain	184 kDa	35	29	17	17
E9PBV3	SBSN	E9PBV3_HUMAN Suprabasin	61 kDa	34	10	9	3
H0YFH3	C1R	H0YFH3_HUMAN Complement C1r subcomponent	74 kDa	34	32	1	1
P05455	SSB	LA_HUMAN Lupus La protein	47 kDa	34	10	21	8
P81605-2	DCD	DCD_HUMAN Isoform 2 of Dermcidin	12 kDa	34	46	1	1
Q06481-3	APLP2	APLP2_HUMAN Isoform 3 of Amyloid-like protein 2	85 kDa	34	36	11	10
Q9P2B2	PTGFRN	FPRP_HUMAN Prostaglandin F2 receptor negative regulator	99 kDa	34	35	28	29
P08253	MMP2	MMP2_HUMAN 72 kDa type IV collagenase	74 kDa	33	27	22	16
Q13813-3	SPTAN1	SPTN1_HUMAN Isoform 3 of Spectrin alpha chain, non-erythrocytic 1	282 kDa	33	13	25	10
O95373	IPO7	IPO7_HUMAN Importin-7	120 kDa	32	29	25	23
P07910-2	HNRNPC	HNRPC_HUMAN Isoform C1 of Heterogeneous nuclear ribonucleoproteins C1/C2	32 kDa	32	13	12	7
P0C0S5	H2AFZ	H2AZ_HUMAN Histone H2A.Z	14 kDa	32	13	2	3
P78371	CCT2	TCPB_HUMAN T-complex protein 1 subunit beta	57 kDa	32	23	23	18
Q05639	EEF1A2	EF1A2_HUMAN Elongation factor 1-alpha 2	50 kDa	32	18	3	1
Q9BQT9-2	CLSTN3	CSTN3_HUMAN Isoform 2 of Calsyntenin-3	107 kDa	32	20	18	11
O14980	XPO1	XPO1_HUMAN Exportin-1	123 kDa	31	12	24	11
P09486	SPARC	SPRC_HUMAN SPARC	35 kDa	31	17	10	8
Q02809	PLOD1	PLOD1_HUMAN Procollagen-lysine,2-oxoglutarate 5-dioxygenase 1	84 kDa	31	40	25	29
Q15393	SF3B3	SF3B3_HUMAN Splicing factor 3B subunit 3	136 kDa	31	21	28	21
Q4LDE5	SVEP1	SVEP1_HUMAN Sushi, von Willebrand factor type A, EGF and pentraxin domain-containing protein 1	390 kDa	31	30	31	28
Q92626	PXDN	PXDN_HUMAN Peroxidasin homolog	165 kDa	31	32	23	25
O75487	GPC4	GPC4_HUMAN Glypican-4	62 kDa	30	33	16	17
P05388	RPLP0	RLA0_HUMAN 60S acidic ribosomal protein P0	34 kDa	30	22	11	10
P08865	RPSA	RSSA_HUMAN 40S ribosomal protein SA	33 kDa	30	21	12	10
P16870-2	CPE	CBPE_HUMAN Isoform 2 of Carboxypeptidase E	50 kDa	30	14	15	11
P19823	ITIH2	ITIH2_HUMAN Inter-alpha-trypsin inhibitor heavy chain H2	106 kDa	30	29	9	8
P46940	IQGAP1	IQGA1_HUMAN Ras GTPase-activating-like protein IQGAP1	189 kDa	30	10	19	9
P49368	CCT3	TCPG_HUMAN T-complex protein 1 subunit gamma	61 kDa	30	28	17	15
P60900	PSMA6	PSA6_HUMAN Proteasome subunit alpha type-6	27 kDa	30	29	14	12
Q01082	SPTBN1	SPTB2_HUMAN Spectrin beta chain, non-erythrocytic 1	275 kDa	30	6	27	6
Q14517	FAT1	FAT1_HUMAN Protocadherin Fat 1	506 kDa	30	50	30	46
O14818	PSMA7	PSA7_HUMAN Proteasome subunit alpha type-7	28 kDa	29	20	16	15
O15067	PFAS	PUR4_HUMAN Phosphoribosylformylglycinamidine synthase	145 kDa	29	11	26	11
P09874	PARP1	PARP1_HUMAN Poly [ADP-ribose] polymerase 1	113 kDa	29	21	17	14
P14923	JUP	PLAK_HUMAN Junction plakoglobin	82 kDa	29	26	5	4
P26641	EEF1G	EF1G_HUMAN Elongation factor 1-gamma	50 kDa	29	18	13	10
P31944	CASP14	CASPE_HUMAN Caspase-14	28 kDa	29	27	13	9
P48643	CCT5	TCPE_HUMAN T-complex protein 1 subunit epsilon	60 kDa	29	19	18	16
P55060-3	CSE1L	XPO2_HUMAN Isoform 3 of Exportin-2	108 kDa	29	8	24	7
P63104	YWHAZ	1433Z_HUMAN 14-3-3 protein zeta/delta	28 kDa	29	17	15	11
P26639	TARS	SYTC_HUMAN Threonine--tRNA ligase, cytoplasmic	83 kDa	28	25	22	22
P49721	PSMB2	PSB2_HUMAN Proteasome subunit beta type-2	23 kDa	28	25	12	12
P61158	ACTR3	ARP3_HUMAN Actin-related protein 3	47 kDa	28	12	19	11
Q06830	PRDX1	PRDX1_HUMAN Peroxiredoxin-1	22 kDa	28	29	14	10
Q99873-2	PRMT1	ANM1_HUMAN Isoform 2 of Protein arginine N-methyltransferase 1	40 kDa	28	20	15	12
P02458	COL2A1	CO2A1_HUMAN Collagen alpha-1(II) chain	142 kDa	27	24	12	12
P23526	AHCY	SAHH_HUMAN Adenosylhomocysteinase	48 kDa	27	22	19	16
P42212	GFP	GFP_AEQVI Green fluorescent protein	27 kDa	27	0	7	0
Q16787	LAMA3	LAMA3_HUMAN Laminin subunit alpha-3	367 kDa	27	44	23	35
Q92743	HTRA1	HTRA1_HUMAN Serine protease HTRA1	51 kDa	27	42	15	19
P21741	MDK	MK_HUMAN Midkine	16 kDa	26	11	8	7
P01024	C3	CO3_HUMAN Complement C3	187 kDa	25	29	9	10
P11021	HSPA5	GRP78_HUMAN 78 kDa glucose-regulated protein	72 kDa	25	14	12	4
P61247	RPS3A	RS3A_HUMAN 40S ribosomal protein S3a	30 kDa	25	18	14	9
Q13162	PRDX4	PRDX4_HUMAN Peroxiredoxin-4	31 kDa	25	27	10	9
Q14112-2	NID2	NID2_HUMAN Isoform 2 of Nidogen-2	141 kDa	25	36	18	21
Q92823-2	NRCAM	NRCAM_HUMAN Isoform 2 of Neuronal cell adhesion molecule	137 kDa	25	17	20	15
Q99832-3	CCT7	TCPH_HUMAN Isoform 3 of T-complex protein 1 subunit eta	55 kDa	25	16	18	13
O75643	SNRNP200	U520_HUMAN U5 small nuclear ribonucleoprotein 200 kDa helicase	245 kDa	24	23	23	22
P01037	CST1	CYTN_HUMAN Cystatin-SN	16 kDa	24	30	4	4
P04083	ANXA1	ANXA1_HUMAN Annexin A1	39 kDa	24	15	12	9
P06702	S100A9	S10A9_HUMAN Protein S100-A9	13 kDa	24	19	5	4
P31151	S100A7	S10A7_HUMAN Protein S100-A7	11 kDa	24	15	6	7
P62280	RPS11	RS11_HUMAN 40S ribosomal protein S11	18 kDa	24	22	13	11
Q14766-4	LTBP1	LTBP1_HUMAN Isoform 4 of Latent-transforming growth factor beta-binding protein 1	187 kDa	24	37	17	22
Q8WUM4	PDCD6IP	PDC6I_HUMAN Programmed cell death 6-interacting protein	96 kDa	24	39	20	29
Q99733	NAP1L4	NP1L4_HUMAN Nucleosome assembly protein 1-like 4	43 kDa	24	18	9	8
Q9BT78	COPS4	CSN4_HUMAN COP9 signalosome complex subunit 4	46 kDa	24	16	18	11
O00391	QSOX1	QSOX1_HUMAN Sulfhydryl oxidase 1	83 kDa	23	17	14	11
P00338-3	LDHA	LDHA_HUMAN Isoform 3 of L-lactate dehydrogenase A chain	40 kDa	23	23	14	14
P02788	LTF	TRFL_HUMAN Lactotransferrin	78 kDa	23	24	15	11
P07339	CTSD	CATD_HUMAN Cathepsin D	45 kDa	23	27	10	11
P12277	CKB	KCRB_HUMAN Creatine kinase B-type	43 kDa	23	11	13	8
P25786-2	PSMA1	PSA1_HUMAN Isoform Long of Proteasome subunit alpha type-1	30 kDa	23	16	15	7
P60174-1	TPI1	TPIS_HUMAN Isoform 2 of Triosephosphate isomerase	27 kDa	23	18	13	8
P61981	YWHAG	1433G_HUMAN 14-3-3 protein gamma	28 kDa	23	6	10	4
P05109	S100A8	S10A8_HUMAN Protein S100-A8	11 kDa	22	28	3	4
P06737	PYGL	PYGL_HUMAN Glycogen phosphorylase, liver form	97 kDa	22	7	18	7
P07996	THBS1	TSP1_HUMAN Thrombospondin-1	129 kDa	22	20	16	15
P22234	PAICS	PUR6_HUMAN Multifunctional protein ADE2	47 kDa	22	7	15	7
P30153	PPP2R1A	2AAA_HUMAN Serine/threonine-protein phosphatase 2A 65 kDa regulatory subunit A alpha isoform	65 kDa	22	17	19	14
P31946-2	YWHAB	1433B_HUMAN Isoform Short of 14-3-3 protein beta/alpha	28 kDa	22	11	6	5
Q12905	ILF2	ILF2_HUMAN Interleukin enhancer-binding factor 2	43 kDa	22	23	17	13
Q13263	TRIM28	TIF1B_HUMAN Transcription intermediary factor 1-beta	89 kDa	22	11	14	8
P07225	PROS1	PROS_HUMAN Vitamin K-dependent protein S	75 kDa	21	7	15	7
P07237	P4HB	PDIA1_HUMAN Protein disulfide-isomerase	57 kDa	21	14	15	11
P55884-2	EIF3B	EIF3B_HUMAN Isoform 2 of Eukaryotic translation initiation factor 3 subunit B	99 kDa	21	7	15	5
P62701	RPS4X	RS4X_HUMAN 40S ribosomal protein S4, X isoform	30 kDa	21	18	14	13
P67809	YBX1	YBOX1_HUMAN Nuclease-sensitive element-binding protein 1	36 kDa	21	9	11	4
Q02818	NUCB1	NUCB1_HUMAN Nucleobindin-1	54 kDa	21	17	15	12
Q15262-2	PTPRK	PTPRK_HUMAN Isoform 2 of Receptor-type tyrosine-protein phosphatase kappa	162 kDa	21	19	13	13
Q9NS15	LTBP3	LTBP3_HUMAN Latent-transforming growth factor beta-binding protein 3	139 kDa	21	15	20	13
P17980	PSMC3	PRS6A_HUMAN 26S protease regulatory subunit 6A	49 kDa	20	16	13	10
P61163	ACTR1A	ACTZ_HUMAN Alpha-centractin	43 kDa	20	8	11	8
P69849	NOMO3	NOMO3_HUMAN Nodal modulator 3	134 kDa	20	8	18	7
Q12841	FSTL1	FSTL1_HUMAN Follistatin-related protein 1	35 kDa	20	13	12	11
Q16706	MAN2A1	MA2A1_HUMAN Alpha-mannosidase 2	131 kDa	20	4	17	3
Q5D862	FLG2	FILA2_HUMAN Filaggrin-2	248 kDa	20	18	3	3
Q8N1N4	KRT78	K2C78_HUMAN Keratin, type II cytoskeletal 78	57 kDa	20	24	3	4
Q8NBJ4-2	GOLM1	GOLM1_HUMAN Isoform 2 of Golgi membrane protein 1	44 kDa	20	31	10	17
P01137	TGFB1	TGFB1_HUMAN Transforming growth factor beta-1	44 kDa	19	19	14	12
P20618	PSMB1	PSB1_HUMAN Proteasome subunit beta type-1	26 kDa	19	23	10	11
P28074	PSMB5	PSB5_HUMAN Proteasome subunit beta type-5	28 kDa	19	23	12	16
P62714	PPP2CB	PP2AB_HUMAN Serine/threonine-protein phosphatase 2A catalytic subunit beta isoform	36 kDa	19	11	12	10
P63244	GNB2L1	GBLP_HUMAN Guanine nucleotide-binding protein subunit beta-2-like 1	35 kDa	19	12	13	12
Q8TDW7-3	FAT3	FAT3_HUMAN Isoform 3 of Protocadherin Fat 3	502 kDa	19	34	18	31
Q92824-2	PCSK5	PCSK5_HUMAN Isoform PC6A of Proprotein convertase subtilisin/kexin type 5	102 kDa	19	17	17	14
Q9BWD1	ACAT2	THIC_HUMAN Acetyl-CoA acetyltransferase, cytosolic	41 kDa	19	4	14	4
Q9NYU2-2	UGGT1	UGGG1_HUMAN Isoform 2 of UDP-glucose:glycoprotein glucosyltransferase 1	175 kDa	19	13	16	13
E9PHH6	FRAS1	E9PHH6_HUMAN Extracellular matrix protein FRAS1	444 kDa	18	21	18	20
O00231-2	PSMD11	PSD11_HUMAN Isoform 2 of 26S proteasome non-ATPase regulatory subunit 11	48 kDa	18	17	11	13
P00492	HPRT1	HPRT_HUMAN Hypoxanthine-guanine phosphoribosyltransferase	25 kDa	18	4	9	3
P05387	RPLP2	RLA2_HUMAN 60S acidic ribosomal protein P2	12 kDa	18	17	10	8
P06396	GSN	GELS_HUMAN Gelsolin	86 kDa	18	2	10	2
P0CG05	IGLC2	LAC2_HUMAN Ig lambda-2 chain C regions	11 kDa	18	15	4	4
P12081	HARS	SYHC_HUMAN Histidine--tRNA ligase, cytoplasmic	57 kDa	18	10	15	10
P22392-2	NME2	NDKB_HUMAN Isoform 3 of Nucleoside diphosphate kinase B	30 kDa	18	15	11	10
P25787	PSMA2	PSA2_HUMAN Proteasome subunit alpha type-2	26 kDa	18	25	8	10
P25788-2	PSMA3	PSA3_HUMAN Isoform 2 of Proteasome subunit alpha type-3	28 kDa	18	15	12	9
P46777	RPL5	RL5_HUMAN 60S ribosomal protein L5	34 kDa	18	10	12	9
P60228	EIF3E	EIF3E_HUMAN Eukaryotic translation initiation factor 3 subunit E	52 kDa	18	7	15	7
P67775	PPP2CA	PP2AA_HUMAN Serine/threonine-protein phosphatase 2A catalytic subunit alpha isoform	36 kDa	18	12	1	1
Q01105	SET	SET_HUMAN Protein SET	33 kDa	18	11	9	8
Q04917	YWHAH	1433F_HUMAN 14-3-3 protein eta	28 kDa	18	6	7	4
Q13867	BLMH	BLMH_HUMAN Bleomycin hydrolase	53 kDa	18	24	10	13
Q16851	UGP2	UGPA_HUMAN UTP--glucose-1-phosphate uridylyltransferase	57 kDa	18	18	15	14
Q9BTY2	FUCA2	FUCO2_HUMAN Plasma alpha-L-fucosidase	54 kDa	18	14	11	10
H3BS21	HP	H3BS21_HUMAN Haptoglobin (Fragment)	25 kDa	17	13	1	1
O00299	CLIC1	CLIC1_HUMAN Chloride intracellular channel protein 1	27 kDa	17	9	11	7
O14786	NRP1	NRP1_HUMAN Neuropilin-1	103 kDa	17	28	10	12
O43242	PSMD3	PSMD3_HUMAN 26S proteasome non-ATPase regulatory subunit 3	61 kDa	17	11	11	6
O75874	IDH1	IDHC_HUMAN Isocitrate dehydrogenase [NADP] cytoplasmic	47 kDa	17	2	14	2
P00491	PNP	PNPH_HUMAN Purine nucleoside phosphorylase	32 kDa	17	12	12	9
P00558	PGK1	PGK1_HUMAN Phosphoglycerate kinase 1	45 kDa	17	11	14	10
P15311	EZR	EZRI_HUMAN Ezrin	69 kDa	17	5	15	5
P27348	YWHAQ	1433T_HUMAN 14-3-3 protein theta	28 kDa	17	10	9	8
P41250	GARS	SYG_HUMAN Glycine--tRNA ligase	83 kDa	17	12	13	11
P49588	AARS	SYAC_HUMAN Alanine--tRNA ligase, cytoplasmic	107 kDa	17	3	15	3
P60660-2	MYL6	MYL6_HUMAN Isoform Smooth muscle of Myosin light polypeptide 6	17 kDa	17	10	7	5
P60842	EIF4A1	IF4A1_HUMAN Eukaryotic initiation factor 4A-I	46 kDa	17	11	11	8
Q01581	HMGCS1	HMCS1_HUMAN Hydroxymethylglutaryl-CoA synthase, cytoplasmic	57 kDa	17	8	11	5
Q13200	PSMD2	PSMD2_HUMAN 26S proteasome non-ATPase regulatory subunit 2	100 kDa	17	14	16	13
Q96DA0	ZG16B	ZG16B_HUMAN Zymogen granule protein 16 homolog B	23 kDa	17	20	4	4
Q99598	TSNAX	TSNAX_HUMAN Translin-associated protein X	33 kDa	17	12	13	9
Q9UMS4	PRPF19	PRP19_HUMAN Pre-mRNA-processing factor 19	55 kDa	17	18	12	11
P02765	AHSG	FETUA_HUMAN Alpha-2-HS-glycoprotein	39 kDa	16	11	3	3
P15531-2	NME1	NDKA_HUMAN Isoform 2 of Nucleoside diphosphate kinase A	20 kDa	16	12	1	1
P28066	PSMA5	PSA5_HUMAN Proteasome subunit alpha type-5	26 kDa	16	11	8	8
P28070	PSMB4	PSB4_HUMAN Proteasome subunit beta type-4	29 kDa	16	21	5	9
P39019	RPS19	RS19_HUMAN 40S ribosomal protein S19	16 kDa	16	14	11	9
P61160	ACTR2	ARP2_HUMAN Actin-related protein 2	45 kDa	16	6	11	6
P61201-2	COPS2	CSN2_HUMAN Isoform 2 of COP9 signalosome complex subunit 2	52 kDa	16	15	13	10
P61289-2	PSME3	PSME3_HUMAN Isoform 2 of Proteasome activator complex subunit 3	31 kDa	16	12	8	7
P62136	PPP1CA	PP1A_HUMAN Serine/threonine-protein phosphatase PP1-alpha catalytic subunit	38 kDa	16	8	10	7
P62269	RPS18	RS18_HUMAN 40S ribosomal protein S18	18 kDa	16	20	9	14
Q15631	TSN	TSN_HUMAN Translin	26 kDa	16	13	11	7
Q93008-1	USP9X	USP9X_HUMAN Isoform 2 of Probable ubiquitin carboxyl-terminal hydrolase FAF-X	290 kDa	16	16	15	16
Q96CX2	KCTD12	KCD12_HUMAN BTB/POZ domain-containing protein KCTD12	36 kDa	16	15	10	9
Q99435-2	NELL2	NELL2_HUMAN Isoform 2 of Protein kinase C-binding protein NELL2	94 kDa	16	15	14	13
Q99613	EIF3C	EIF3C_HUMAN Eukaryotic translation initiation factor 3 subunit C	105 kDa	16	8	14	6
Q9UNM6	PSMD13	PSD13_HUMAN 26S proteasome non-ATPase regulatory subunit 13	43 kDa	16	9	13	8
Q9UNS2	COPS3	CSN3_HUMAN COP9 signalosome complex subunit 3	48 kDa	16	8	10	7
Q9Y315	DERA	DEOC_HUMAN Putative deoxyribose-phosphate aldolase	35 kDa	16	10	12	10
B7Z9C2	NAP1L1	B7Z9C2_HUMAN Nucleosome assembly protein 1-like 1	41 kDa	15	9	6	4
P09972	ALDOC	ALDOC_HUMAN Fructose-bisphosphate aldolase C	39 kDa	15	11	5	4
P10412	HIST1H1E	H14_HUMAN Histone H1.4	22 kDa	15	12	11	9
P13591-1	NCAM1	NCAM1_HUMAN Isoform 2 of Neural cell adhesion molecule 1	93 kDa	15	12	11	8
P17174	GOT1	AATC_HUMAN Aspartate aminotransferase, cytoplasmic	46 kDa	15	9	11	8
P25789	PSMA4	PSA4_HUMAN Proteasome subunit alpha type-4	29 kDa	15	13	10	8
P30050	RPL12	RL12_HUMAN 60S ribosomal protein L12	18 kDa	15	9	6	6
P30520	ADSS	PURA2_HUMAN Adenylosuccinate synthetase isozyme 2	50 kDa	15	4	13	4
P35606	COPB2	COPB2_HUMAN Coatomer subunit beta'	102 kDa	15	9	13	9
P42285	SKIV2L2	SK2L2_HUMAN Superkiller viralicidic activity 2-like 2	118 kDa	15	2	12	2
P50991	CCT4	TCPD_HUMAN T-complex protein 1 subunit delta	58 kDa	15	11	9	9
P52292	KPNA2	IMA2_HUMAN Importin subunit alpha-2	58 kDa	15	7	11	5
Q07954	LRP1	LRP1_HUMAN Prolow-density lipoprotein receptor-related protein 1	505 kDa	15	20	15	18
Q99460-2	PSMD1	PSMD1_HUMAN Isoform 2 of 26S proteasome non-ATPase regulatory subunit 1	102 kDa	15	7	14	7
Q9BXS5-2	AP1M1	AP1M1_HUMAN Isoform 2 of AP-1 complex subunit mu-1	50 kDa	15	10	14	9
O00622	CYR61	CYR61_HUMAN Protein CYR61	42 kDa	14	10	8	5
O60610-2	DIAPH1	DIAP1_HUMAN Isoform 2 of Protein diaphanous homolog 1	139 kDa	14	2	13	2
P02774-3	GC	VTDB_HUMAN Isoform 3 of Vitamin D-binding protein	55 kDa	14	11	6	6
P26038	MSN	MOES_HUMAN Moesin	68 kDa	14	2	6	1
P35442	THBS2	TSP2_HUMAN Thrombospondin-2	130 kDa	14	19	12	14
P35998	PSMC2	PRS7_HUMAN 26S protease regulatory subunit 7	49 kDa	14	9	12	8
P46926	GNPDA1	GNPI1_HUMAN Glucosamine-6-phosphate isomerase 1	33 kDa	14	12	9	7
P54802	NAGLU	ANAG_HUMAN Alpha-N-acetylglucosaminidase	82 kDa	14	15	14	13
P62195	PSMC5	PRS8_HUMAN 26S protease regulatory subunit 8	46 kDa	14	13	11	11
P62244	RPS15A	RS15A_HUMAN 40S ribosomal protein S15a	15 kDa	14	15	8	8
P62249	RPS16	RS16_HUMAN 40S ribosomal protein S16	16 kDa	14	17	11	11
Q14103-3	HNRNPD	HNRPD_HUMAN Isoform 3 of Heterogeneous nuclear ribonucleoprotein D0	33 kDa	14	6	8	3
Q92905	COPS5	CSN5_HUMAN COP9 signalosome complex subunit 5	38 kDa	14	8	10	7
Q93009	USP7	UBP7_HUMAN Ubiquitin carboxyl-terminal hydrolase 7	128 kDa	14	7	11	5
Q93063-2	EXT2	EXT2_HUMAN Isoform 2 of Exostosin-2	84 kDa	14	18	11	12
Q96CW1-2	AP2M1	AP2M1_HUMAN Isoform 2 of AP-2 complex subunit mu	49 kDa	14	8	11	7
Q96QK1	VPS35	VPS35_HUMAN Vacuolar protein sorting-associated protein 35	92 kDa	14	5	12	5
Q9BXX0	EMILIN2	EMIL2_HUMAN EMILIN-2	116 kDa	14	12	12	9
Q9Y4L1	HYOU1	HYOU1_HUMAN Hypoxia up-regulated protein 1	111 kDa	14	4	12	4
Q9Y5B9	SUPT16H	SP16H_HUMAN FACT complex subunit SPT16	120 kDa	14	11	11	10
A6NMH8	CD81	A6NMH8_HUMAN CD81 antigen	30 kDa	13	18	3	5
B4E1Z4	CFB	B4E1Z4_HUMAN Complement factor B	141 kDa	13	31	10	13
E9PRY8	EEF1D	E9PRY8_HUMAN Elongation factor 1-delta	77 kDa	13	6	8	6
O00232	PSMD12	PSD12_HUMAN 26S proteasome non-ATPase regulatory subunit 12	53 kDa	13	10	11	10
P01833	PIGR	PIGR_HUMAN Polymeric immunoglobulin receptor	83 kDa	13	10	6	6
P14868	DARS	SYDC_HUMAN Aspartate--tRNA ligase, cytoplasmic	57 kDa	13	7	13	7
P28838-2	LAP3	AMPL_HUMAN Isoform 2 of Cytosol aminopeptidase	53 kDa	13	13	12	13
P29279	CTGF	CTGF_HUMAN Connective tissue growth factor	38 kDa	13	4	9	3
P29401	TKT	TKT_HUMAN Transketolase	68 kDa	13	1	9	1
P29508	SERPINB3	SPB3_HUMAN Serpin B3	45 kDa	13	15	8	7
P32119	PRDX2	PRDX2_HUMAN Peroxiredoxin-2	22 kDa	13	18	6	6
P39060-1	COL18A1	COIA1_HUMAN Isoform 2 of Collagen alpha-1(XVIII) chain	154 kDa	13	15	9	10
P49720	PSMB3	PSB3_HUMAN Proteasome subunit beta type-3	23 kDa	13	19	8	11
P62826	RAN	RAN_HUMAN GTP-binding nuclear protein Ran	24 kDa	13	10	6	6
Q08945	SSRP1	SSRP1_HUMAN FACT complex subunit SSRP1	81 kDa	13	6	9	6
Q14980-2	NUMA1	NUMA1_HUMAN Isoform 2 of Nuclear mitotic apparatus protein 1	237 kDa	13	5	12	5
Q15008	PSMD6	PSMD6_HUMAN 26S proteasome non-ATPase regulatory subunit 6	46 kDa	13	18	9	14
Q15019-2	SEPT2	SEPT2_HUMAN Isoform 2 of Septin-2	45 kDa	13	7	11	7
Q16270	IGFBP7	IBP7_HUMAN Insulin-like growth factor-binding protein 7	29 kDa	13	12	10	9
Q92598-2	HSPH1	HS105_HUMAN Isoform Beta of Heat shock protein 105 kDa	92 kDa	13	6	9	5
Q96S86	HAPLN3	HPLN3_HUMAN Hyaluronan and proteoglycan link protein 3	41 kDa	13	17	11	14
Q9UQ80	PA2G4	PA2G4_HUMAN Proliferation-associated protein 2G4	44 kDa	13	5	12	5
O00560-2	SDCBP	SDCB1_HUMAN Isoform 2 of Syntenin-1	32 kDa	12	17	9	9
O75367-2	H2AFY	H2AY_HUMAN Isoform 1 of Core histone macro-H2A.1	39 kDa	12	14	9	11
O75718	CRTAP	CRTAP_HUMAN Cartilage-associated protein	47 kDa	12	10	9	9
P02452	COL1A1	CO1A1_HUMAN Collagen alpha-1(I) chain	139 kDa	12	4	7	4
P06280	GLA	AGAL_HUMAN Alpha-galactosidase A	49 kDa	12	7	10	5
P18669	PGAM1	PGAM1_HUMAN Phosphoglycerate mutase 1	29 kDa	12	4	11	4
P33176	KIF5B	KINH_HUMAN Kinesin-1 heavy chain	110 kDa	12	8	12	8
P35241	RDX	RADI_HUMAN Radixin	69 kDa	12	0	4	0
P43034	PAFAH1B1	LIS1_HUMAN Platelet-activating factor acetylhydrolase IB subunit alpha	47 kDa	12	6	10	6
P43121	MCAM	MUC18_HUMAN Cell surface glycoprotein MUC18	72 kDa	12	10	11	8
P48163	ME1	MAOX_HUMAN NADP-dependent malic enzyme	64 kDa	12	14	8	9
P49321-3	NASP	NASP_HUMAN Isoform 3 of Nuclear autoantigenic sperm protein	86 kDa	12	4	8	4
P51665	PSMD7	PSD7_HUMAN 26S proteasome non-ATPase regulatory subunit 7	37 kDa	12	6	11	5
P52209	PGD	6PGD_HUMAN 6-phosphogluconate dehydrogenase, decarboxylating	53 kDa	12	6	11	6
P52907	CAPZA1	CAZA1_HUMAN F-actin-capping protein subunit alpha-1	33 kDa	12	7	7	6
P53621	COPA	COPA_HUMAN Coatomer subunit alpha	138 kDa	12	3	9	3
P62241	RPS8	RS8_HUMAN 40S ribosomal protein S8	24 kDa	12	11	8	8
Q02790	FKBP4	FKBP4_HUMAN Peptidyl-prolyl cis-trans isomerase FKBP4	52 kDa	12	2	11	2
Q13561-2	DCTN2	DCTN2_HUMAN Isoform 2 of Dynactin subunit 2	45 kDa	12	5	10	5
Q13765	NACA	NACA_HUMAN Nascent polypeptide-associated complex subunit alpha	23 kDa	12	6	5	3
Q16576	RBBP7	RBBP7_HUMAN Histone-binding protein RBBP7	48 kDa	12	9	8	7
Q16769-2	QPCT	QPCT_HUMAN Isoform 2 of Glutaminyl-peptide cyclotransferase	35 kDa	12	4	6	3
Q8TBC4-2	UBA3	UBA3_HUMAN Isoform 2 of NEDD8-activating enzyme E1 catalytic subunit	50 kDa	12	1	12	1
Q92973-2	TNPO1	TNPO1_HUMAN Isoform 2 of Transportin-1	101 kDa	12	1	10	1
Q99436	PSMB7	PSB7_HUMAN Proteasome subunit beta type-7	30 kDa	12	13	7	7
Q9UHI8	ADAMTS1	ATS1_HUMAN A disintegrin and metalloproteinase with thrombospondin motifs 1	105 kDa	12	15	8	8
P02794	FTH1	FRIH_HUMAN Ferritin heavy chain	21 kDa	11	11	6	7
P05556	ITGB1	ITB1_HUMAN Integrin beta-1	88 kDa	11	14	9	13
P06753-2	TPM3	TPM3_HUMAN Isoform 2 of Tropomyosin alpha-3 chain	29 kDa	11	2	4	1
P08758	ANXA5	ANXA5_HUMAN Annexin A5	36 kDa	11	4	9	4
P11216	PYGB	PYGB_HUMAN Glycogen phosphorylase, brain form	97 kDa	11	4	9	3
P14324	FDPS	FPPS_HUMAN Farnesyl pyrophosphate synthase	48 kDa	11	3	7	3
P14735	IDE	IDE_HUMAN Insulin-degrading enzyme	118 kDa	11	3	11	3
P20930	FLG	FILA_HUMAN Filaggrin	435 kDa	11	3	8	2
P22102	GART	PUR2_HUMAN Trifunctional purine biosynthetic protein adenosine-3	108 kDa	11	3	10	3
P27694	RPA1	RFA1_HUMAN Replication protein A 70 kDa DNA-binding subunit	68 kDa	11	11	10	10
P30566	ADSL	PUR8_HUMAN Adenylosuccinate lyase	55 kDa	11	9	10	9
P31153	MAT2A	METK2_HUMAN S-adenosylmethionine synthase isoform type-2	44 kDa	11	5	9	5
P35052	GPC1	GPC1_HUMAN Glypican-1	62 kDa	11	10	7	7
P36873	PPP1CC	PP1G_HUMAN Serine/threonine-protein phosphatase PP1-gamma catalytic subunit	37 kDa	11	6	1	1
P47756-2	CAPZB	CAPZB_HUMAN Isoform 2 of F-actin-capping protein subunit beta	31 kDa	11	5	9	5
P53618	COPB1	COPB_HUMAN Coatomer subunit beta	107 kDa	11	8	10	7
P62140	PPP1CB	PP1B_HUMAN Serine/threonine-protein phosphatase PP1-beta catalytic subunit	37 kDa	11	6	1	1
P62263	RPS14	RS14_HUMAN 40S ribosomal protein S14	16 kDa	11	11	7	9
P68431	HIST1H3A	H31_HUMAN Histone H3.1	15 kDa	11	10	1	1
Q10567-2	AP1B1	AP1B1_HUMAN Isoform B of AP-1 complex subunit beta-1	104 kDa	11	6	9	6
Q15029-2	EFTUD2	U5S1_HUMAN Isoform 2 of 116 kDa U5 small nuclear ribonucleoprotein component	105 kDa	11	5	9	5
Q5T749	KPRP	KPRP_HUMAN Keratinocyte proline-rich protein	64 kDa	11	3	6	2
Q96P70	IPO9	IPO9_HUMAN Importin-9	116 kDa	11	6	10	6
Q9H3G5	CPVL	CPVL_HUMAN Probable serine carboxypeptidase CPVL	54 kDa	11	10	7	9
Q9UBE0	SAE1	SAE1_HUMAN SUMO-activating enzyme subunit 1	38 kDa	11	3	7	3
A7MAP1	CORO1C	A7MAP1_HUMAN Coronin	59 kDa	10	2	10	2
O00154-4	ACOT7	BACH_HUMAN Isoform 4 of Cytosolic acyl coenzyme A thioester hydrolase	37 kDa	10	6	9	6
O00303	EIF3F	EIF3F_HUMAN Eukaryotic translation initiation factor 3 subunit F	38 kDa	10	9	7	6
O00469-2	PLOD2	PLOD2_HUMAN Isoform 2 of Procollagen-lysine,2-oxoglutarate 5-dioxygenase 2	87 kDa	10	6	9	6
O60888-2	CUTA	CUTA_HUMAN Isoform A of Protein CutA	21 kDa	10	7	3	2
P01036	CST4	CYTS_HUMAN Cystatin-S	16 kDa	10	22	2	2
P05386	RPLP1	RLA1_HUMAN 60S acidic ribosomal protein P1	12 kDa	10	12	3	3
P09228	CST2	CYTT_HUMAN Cystatin-SA	16 kDa	10	11	7	5
P09661	SNRPA1	RU2A_HUMAN U2 small nuclear ribonucleoprotein A'	28 kDa	10	4	7	2
P12004	PCNA	PCNA_HUMAN Proliferating cell nuclear antigen	29 kDa	10	8	6	6
P28799	GRN	GRN_HUMAN Granulins	64 kDa	10	8	9	7
P29692-3	EEF1D	EF1D_HUMAN Isoform 3 of Elongation factor 1-delta	29 kDa	10	5	1	1
P37837	TALDO1	TALDO_HUMAN Transaldolase	38 kDa	10	4	6	2
P40926	MDH2	MDHM_HUMAN Malate dehydrogenase, mitochondrial	36 kDa	10	5	8	4
P46782	RPS5	RS5_HUMAN 40S ribosomal protein S5	23 kDa	10	12	6	5
P62316	SNRPD2	SMD2_HUMAN Small nuclear ribonucleoprotein Sm D2	14 kDa	10	5	7	4
P62906	RPL10A	RL10A_HUMAN 60S ribosomal protein L10a	25 kDa	10	3	8	3
P62937	PPIA	PPIA_HUMAN Peptidyl-prolyl cis-trans isomerase A	18 kDa	10	11	7	9
P67936	TPM4	TPM4_HUMAN Tropomyosin alpha-4 chain	29 kDa	10	3	7	3
P84243	H3F3A	H33_HUMAN Histone H3.3	15 kDa	10	10	1	1
Q08554-2	DSC1	DSC1_HUMAN Isoform 1B of Desmocollin-1	94 kDa	10	18	6	7
Q14118	DAG1	DAG1_HUMAN Dystroglycan	97 kDa	10	7	9	7
Q14152	EIF3A	EIF3A_HUMAN Eukaryotic translation initiation factor 3 subunit A	167 kDa	10	4	7	3
Q16181	SEPT7	SEPT7_HUMAN Septin-7	51 kDa	10	2	8	2
Q71DI3	HIST2H3A	H32_HUMAN Histone H3.2	15 kDa	10	10	8	9
Q7L2H7	EIF3M	EIF3M_HUMAN Eukaryotic translation initiation factor 3 subunit M	43 kDa	10	7	9	6
Q9H4B7	TUBB1	TBB1_HUMAN Tubulin beta-1 chain	50 kDa	10	9	1	2
Q9H4D0	CLSTN2	CSTN2_HUMAN Calsyntenin-2	107 kDa	10	5	9	5
Q9NZL9	MAT2B	MAT2B_HUMAN Methionine adenosyltransferase 2 subunit beta	38 kDa	10	3	9	3
Q9UBQ6	EXTL2	EXTL2_HUMAN Exostosin-like 2	37 kDa	10	11	5	6
Q9UBT2	UBA2	SAE2_HUMAN SUMO-activating enzyme subunit 2	71 kDa	10	5	8	5
Q9UNW1	MINPP1	MINP1_HUMAN Multiple inositol polyphosphate phosphatase 1	55 kDa	10	9	6	6
Q9Y230	RUVBL2	RUVB2_HUMAN RuvB-like 2	51 kDa	10	12	6	11
Q9Y265	RUVBL1	RUVB1_HUMAN RuvB-like 1	50 kDa	10	12	9	9
Q9Y4K0	LOXL2	LOXL2_HUMAN Lysyl oxidase homolog 2	87 kDa	10	7	9	7
B9A064	IGLL5	IGLL5_HUMAN Immunoglobulin lambda-like polypeptide 5	23 kDa	9	15	0	1
O14929	HAT1	HAT1_HUMAN Histone acetyltransferase type B catalytic subunit	50 kDa	9	3	7	3
O15372	EIF3H	EIF3H_HUMAN Eukaryotic translation initiation factor 3 subunit H	40 kDa	9	4	8	4
O43684-2	BUB3	BUB3_HUMAN Isoform 2 of Mitotic checkpoint protein BUB3	37 kDa	9	6	9	6
O43852-3	CALU	CALU_HUMAN Isoform 3 of Calumenin	38 kDa	9	4	7	3
O75369-2	FLNB	FLNB_HUMAN Isoform 2 of Filamin-B	276 kDa	9	5	2	1
O75436	VPS26A	VP26A_HUMAN Vacuolar protein sorting-associated protein 26A	38 kDa	9	2	8	2
O95816	BAG2	BAG2_HUMAN BAG family molecular chaperone regulator 2	24 kDa	9	2	8	2
P04004	VTN	VTNC_HUMAN Vitronectin	54 kDa	9	13	2	3
P04114	APOB	APOB_HUMAN Apolipoprotein B-100	516 kDa	9	17	5	8
P05089-2	ARG1	ARGI1_HUMAN Isoform 2 of Arginase-1	36 kDa	9	4	6	4
P05198	EIF2S1	IF2A_HUMAN Eukaryotic translation initiation factor 2 subunit 1	36 kDa	9	3	6	1
P09012	SNRPA	SNRPA_HUMAN U1 small nuclear ribonucleoprotein A	31 kDa	9	2	7	2
P09603-2	CSF1	CSF1_HUMAN Isoform 2 of Macrophage colony-stimulating factor 1	48 kDa	9	9	3	3
P10316	HLA-A	1A69_HUMAN HLA class I histocompatibility antigen, A-69 alpha chain	41 kDa	9	5	6	5
P13497	BMP1	BMP1_HUMAN Bone morphogenetic protein 1	111 kDa	9	16	9	14
P13797	PLS3	PLST_HUMAN Plastin-3	71 kDa	9	3	8	3
P13798	APEH	ACPH_HUMAN Acylamino-acid-releasing enzyme	81 kDa	9	11	7	10
P15927-2	RPA2	RFA2_HUMAN Isoform 2 of Replication protein A 32 kDa subunit	30 kDa	9	6	6	5
P23284	PPIB	PPIB_HUMAN Peptidyl-prolyl cis-trans isomerase B	24 kDa	9	11	6	7
P38919	EIF4A3	IF4A3_HUMAN Eukaryotic initiation factor 4A-III	47 kDa	9	3	5	1
P40227	CCT6A	TCPZ_HUMAN T-complex protein 1 subunit zeta	58 kDa	9	11	8	9
P41252	IARS	SYIC_HUMAN Isoleucine--tRNA ligase, cytoplasmic	145 kDa	9	5	8	5
P53999	SUB1	TCP4_HUMAN Activated RNA polymerase II transcriptional coactivator p15	14 kDa	9	6	8	6
P55001-2	MFAP2	MFAP2_HUMAN Isoform A' of Microfibrillar-associated protein 2	21 kDa	9	5	3	2
P61224	RAP1B	RAP1B_HUMAN Ras-related protein Rap-1b	21 kDa	9	9	7	7
P62158	CALM1	CALM_HUMAN Calmodulin	17 kDa	9	6	4	3
P62888	RPL30	RL30_HUMAN 60S ribosomal protein L30	13 kDa	9	6	6	5
Q00577	PURA	PURA_HUMAN Transcriptional activator protein Pur-alpha	35 kDa	9	7	6	4
Q13620-1	CUL4B	CUL4B_HUMAN Isoform 2 of Cullin-4B	102 kDa	9	5	6	5
Q15818	NPTX1	NPTX1_HUMAN Neuronal pentraxin-1	47 kDa	9	9	6	7
Q16881-2	TXNRD1	TRXR1_HUMAN Isoform 2 of Thioredoxin reductase 1, cytoplasmic	60 kDa	9	4	9	4
Q7KZ85	SUPT6H	SPT6H_HUMAN Transcription elongation factor SPT6	199 kDa	9	1	5	1
Q8N5I2	ARRDC1	ARRD1_HUMAN Arrestin domain-containing protein 1	46 kDa	9	10	9	8
Q9Y3F4	STRAP	STRAP_HUMAN Serine-threonine kinase receptor-associated protein	38 kDa	9	7	8	7
Q9Y678	COPG1	COPG1_HUMAN Coatomer subunit gamma-1	98 kDa	9	2	7	2
D6RD18	HNRNPAB	D6RD18_HUMAN Heterogeneous nuclear ribonucleoprotein A/B	30 kDa	8	3	4	2
F8VRQ1	HNRNPA1	F8VRQ1_HUMAN Heterogeneous nuclear ribonucleoprotein A1	33 kDa	8	1	6	1
O00754	MAN2B1	MA2B1_HUMAN Lysosomal alpha-mannosidase	114 kDa	8	6	5	3
O14579	COPE	COPE_HUMAN Coatomer subunit epsilon	34 kDa	8	1	6	1
O75533	SF3B1	SF3B1_HUMAN Splicing factor 3B subunit 1	146 kDa	8	4	6	3
P02461	COL3A1	CO3A1_HUMAN Collagen alpha-1(III) chain	139 kDa	8	9	4	4
P07602-2	PSAP	SAP_HUMAN Isoform Sap-mu-6 of Proactivator polypeptide	58 kDa	8	12	6	8
P08708	RPS17	RS17_HUMAN 40S ribosomal protein S17	16 kDa	8	6	5	5
P08962	CD63	CD63_HUMAN CD63 antigen	26 kDa	8	5	3	2
P0C0L4	C4A	CO4A_HUMAN Complement C4-A	193 kDa	8	6	5	4
P10586-2	PTPRF	PTPRF_HUMAN Isoform 2 of Receptor-type tyrosine-protein phosphatase F	212 kDa	8	2	8	2
P13489	RNH1	RINI_HUMAN Ribonuclease inhibitor	50 kDa	8	5	7	4
P13667	PDIA4	PDIA4_HUMAN Protein disulfide-isomerase A4	73 kDa	8	5	8	4
P14678-2	SNRPB	RSMB_HUMAN Isoform SM-B of Small nuclear ribonucleoprotein-associated proteins B and B'	24 kDa	8	2	5	1
P15880	RPS2	RS2_HUMAN 40S ribosomal protein S2	31 kDa	8	11	7	8
P16070-16	CD44	CD44_HUMAN Isoform 16 of CD44 antigen	73 kDa	8	10	3	3
P21926	CD9	CD9_HUMAN CD9 antigen	25 kDa	8	7	6	6
P26022	PTX3	PTX3_HUMAN Pentraxin-related protein PTX3	42 kDa	8	14	7	9
P31150	GDI1	GDIA_HUMAN Rab GDP dissociation inhibitor alpha	51 kDa	8	0	3	0
P33908	MAN1A1	MA1A1_HUMAN Mannosyl-oligosaccharide 1,2-alpha-mannosidase IA	73 kDa	8	10	8	8
P39687	ANP32A	AN32A_HUMAN Acidic leucine-rich nuclear phosphoprotein 32 family member A	29 kDa	8	3	8	3
P41091	EIF2S3	IF2G_HUMAN Eukaryotic translation initiation factor 2 subunit 3	51 kDa	8	5	8	5
P42025	ACTR1B	ACTY_HUMAN Beta-centractin	42 kDa	8	5	1	1
P46778	RPL21	RL21_HUMAN 60S ribosomal protein L21	19 kDa	8	5	5	3
P50395	GDI2	GDIB_HUMAN Rab GDP dissociation inhibitor beta	51 kDa	8	3	7	3
P51149	RAB7A	RAB7A_HUMAN Ras-related protein Rab-7a	23 kDa	8	9	4	5
P61353	RPL27	RL27_HUMAN 60S ribosomal protein L27	16 kDa	8	5	5	3
P62333	PSMC6	PRS10_HUMAN 26S protease regulatory subunit 10B	44 kDa	8	8	6	6
P62847-2	RPS24	RS24_HUMAN Isoform 2 of 40S ribosomal protein S24	15 kDa	8	9	5	4
Q02539	HIST1H1A	H11_HUMAN Histone H1.1	22 kDa	8	0	1	0
Q02543	RPL18A	RL18A_HUMAN 60S ribosomal protein L18a	21 kDa	8	2	7	2
Q04837	SSBP1	SSBP_HUMAN Single-stranded DNA-binding protein, mitochondrial	17 kDa	8	11	5	6
Q05707	COL14A1	COEA1_HUMAN Collagen alpha-1(XIV) chain	194 kDa	8	11	7	9
Q13098-5	GPS1	CSN1_HUMAN Isoform 4 of COP9 signalosome complex subunit 1	55 kDa	8	9	8	9
Q13308-6	PTK7	PTK7_HUMAN Isoform 6 of Inactive tyrosine-protein kinase 7	119 kDa	8	5	8	5
Q13347	EIF3I	EIF3I_HUMAN Eukaryotic translation initiation factor 3 subunit I	37 kDa	8	5	8	5
Q13740-2	ALCAM	CD166_HUMAN Isoform 2 of CD166 antigen	64 kDa	8	3	8	3
Q13838-2	DDX39B	DX39B_HUMAN Isoform 2 of Spliceosome RNA helicase DDX39B	51 kDa	8	5	8	5
Q14CX7-2	NAA25	NAA25_HUMAN Isoform 2 of N-alpha-acetyltransferase 25, NatB auxiliary subunit	99 kDa	8	2	8	2
Q24JP5-2	TMEM132A	T132A_HUMAN Isoform 2 of Transmembrane protein 132A	110 kDa	8	5	8	5
Q5VYK3	ECM29	ECM29_HUMAN Proteasome-associated protein ECM29 homolog	204 kDa	8	3	8	3
Q7L5N1	COPS6	CSN6_HUMAN COP9 signalosome complex subunit 6	36 kDa	8	7	5	6
Q8TDQ7-3	GNPDA2	GNPI2_HUMAN Isoform 3 of Glucosamine-6-phosphate isomerase 2	29 kDa	8	6	1	1
Q96C24	SYTL4	SYTL4_HUMAN Synaptotagmin-like protein 4	76 kDa	8	8	2	2
Q96QR8	PURB	PURB_HUMAN Transcriptional activator protein Pur-beta	33 kDa	8	3	6	3
Q99536	VAT1	VAT1_HUMAN Synaptic vesicle membrane protein VAT-1 homolog	42 kDa	8	4	7	4
Q9H0D6-2	XRN2	XRN2_HUMAN Isoform 2 of 5'-3' exoribonuclease 2	100 kDa	8	3	7	3
Q9NY33-4	DPP3	DPP3_HUMAN Isoform 4 of Dipeptidyl peptidase 3	79 kDa	8	1	8	1
Q9UIA9	XPO7	XPO7_HUMAN Exportin-7	124 kDa	8	6	7	6
Q9UK41	VPS28	VPS28_HUMAN Vacuolar protein sorting-associated protein 28 homolog	25 kDa	8	12	7	9
Q9UKK9	NUDT5	NUDT5_HUMAN ADP-sugar pyrophosphatase	24 kDa	8	1	6	1
Q9Y617	PSAT1	SERC_HUMAN Phosphoserine aminotransferase	40 kDa	8	3	7	3
O00339-2	MATN2	MATN2_HUMAN Isoform 2 of Matrilin-2	105 kDa	7	8	6	7
O14950	MYL12B	ML12B_HUMAN Myosin regulatory light chain 12B	20 kDa	7	6	6	5
O75340	PDCD6	PDCD6_HUMAN Programmed cell death protein 6	22 kDa	7	6	4	4
O95084	PRSS23	PRS23_HUMAN Serine protease 23	43 kDa	7	10	7	7
P00734	F2	THRB_HUMAN Prothrombin	70 kDa	7	10	6	5
P09104	ENO2	ENOG_HUMAN Gamma-enolase	47 kDa	7	3	6	2
P10599	TXN	THIO_HUMAN Thioredoxin	12 kDa	7	7	4	4
P13796	LCP1	PLSL_HUMAN Plastin-2	70 kDa	7	3	4	1
P15104	GLUL	GLNA_HUMAN Glutamine synthetase	42 kDa	7	4	6	4
P16422	EPCAM	EPCAM_HUMAN Epithelial cell adhesion molecule	35 kDa	7	10	6	6
P24043	LAMA2	LAMA2_HUMAN Laminin subunit alpha-2	344 kDa	7	15	7	15
P25398	RPS12	RS12_HUMAN 40S ribosomal protein S12	15 kDa	7	9	6	8
P30508	HLA-C	1C12_HUMAN HLA class I histocompatibility antigen, Cw-12 alpha chain	41 kDa	7	0	1	0
P31689	DNAJA1	DNJA1_HUMAN DnaJ homolog subfamily A member 1	45 kDa	7	4	6	3
P31949	S100A11	S10AB_HUMAN Protein S100-A11	12 kDa	7	3	3	3
P42677	RPS27	RS27_HUMAN 40S ribosomal protein S27	9 kDa	7	9	5	6
P43251	BTD	BTD_HUMAN Biotinidase	61 kDa	7	10	5	5
P43490	NAMPT	NAMPT_HUMAN Nicotinamide phosphoribosyltransferase	56 kDa	7	0	7	0
P46783	RPS10	RS10_HUMAN 40S ribosomal protein S10	19 kDa	7	5	5	4
P47755	CAPZA2	CAZA2_HUMAN F-actin-capping protein subunit alpha-2	33 kDa	7	4	4	2
P60510	PPP4C	PP4C_HUMAN Serine/threonine-protein phosphatase 4 catalytic subunit	35 kDa	7	3	3	1
P60866-2	RPS20	RS20_HUMAN Isoform 2 of 40S ribosomal protein S20	16 kDa	7	5	5	2
P61978-2	HNRNPK	HNRPK_HUMAN Isoform 2 of Heterogeneous nuclear ribonucleoprotein K	51 kDa	7	3	4	2
P62266	RPS23	RS23_HUMAN 40S ribosomal protein S23	16 kDa	7	9	5	5
P62277	RPS13	RS13_HUMAN 40S ribosomal protein S13	17 kDa	7	10	6	8
P62829	RPL23	RL23_HUMAN 60S ribosomal protein L23	15 kDa	7	10	4	5
P62834	RAP1A	RAP1A_HUMAN Ras-related protein Rap-1A	21 kDa	7	8	2	2
P62841	RPS15	RS15_HUMAN 40S ribosomal protein S15	17 kDa	7	4	3	2
P62857	RPS28	RS28_HUMAN 40S ribosomal protein S28	8 kDa	7	6	5	5
P99999	CYCS	CYC_HUMAN Cytochrome c	12 kDa	7	2	6	2
Q02388-2	COL7A1	CO7A1_HUMAN Isoform 2 of Collagen alpha-1(VII) chain	292 kDa	7	7	7	7
Q13283	G3BP1	G3BP1_HUMAN Ras GTPase-activating protein-binding protein 1	52 kDa	7	0	7	0
Q13564-2	NAE1	ULA1_HUMAN Isoform 2 of NEDD8-activating enzyme E1 regulatory subunit	59 kDa	7	1	6	1
Q13822-3	ENPP2	ENPP2_HUMAN Isoform 3 of Ectonucleotide pyrophosphatase/phosphodiesterase family member 2	102 kDa	7	6	6	5
Q13868	EXOSC2	EXOS2_HUMAN Exosome complex component RRP4	33 kDa	7	4	7	4
Q15149-7	PLEC	PLEC_HUMAN Isoform 7 of Plectin	513 kDa	7	3	7	3
Q16394	EXT1	EXT1_HUMAN Exostosin-1	86 kDa	7	7	5	7
Q16543	CDC37	CDC37_HUMAN Hsp90 co-chaperone Cdc37	44 kDa	7	2	7	2
Q16610-4	ECM1	ECM1_HUMAN Isoform 4 of Extracellular matrix protein 1	64 kDa	7	5	6	5
Q32P28-3	LEPRE1	P3H1_HUMAN Isoform 3 of Prolyl 3-hydroxylase 1	91 kDa	7	14	6	10
Q71UM5	RPS27L	RS27L_HUMAN 40S ribosomal protein S27-like	9 kDa	7	7	2	0
Q8IZ83	ALDH16A1	A16A1_HUMAN Aldehyde dehydrogenase family 16 member A1	85 kDa	7	5	6	5
Q92466	DDB2	DDB2_HUMAN DNA damage-binding protein 2	48 kDa	7	10	6	9
Q96SM3	CPXM1	CPXM1_HUMAN Probable carboxypeptidase X1	82 kDa	7	5	6	5
Q99627	COPS8	CSN8_HUMAN COP9 signalosome complex subunit 8	23 kDa	7	7	4	6
Q9BQA1	WDR77	MEP50_HUMAN Methylosome protein 50	37 kDa	7	3	6	3
Q9GZT8-2	NIF3L1	NIF3L_HUMAN Isoform 2 of NIF3-like protein 1	39 kDa	7	5	6	5
Q9HAV4	XPO5	XPO5_HUMAN Exportin-5	136 kDa	7	2	6	2
Q9P258	RCC2	RCC2_HUMAN Protein RCC2	56 kDa	7	3	7	3
Q9Y3B4	SF3B14	PM14_HUMAN Pre-mRNA branch site protein p14	15 kDa	7	4	4	3
O15031	PLXNB2	PLXB2_HUMAN Plexin-B2	205 kDa	6	4	5	4
O43592	XPOT	XPOT_HUMAN Exportin-T	110 kDa	6	2	6	1
O43747-2	AP1G1	AP1G1_HUMAN Isoform 2 of AP-1 complex subunit gamma-1	92 kDa	6	0	5	0
O43765	SGTA	SGTA_HUMAN Small glutamine-rich tetratricopeptide repeat-containing protein alpha	34 kDa	6	1	6	1
O43776	NARS	SYNC_HUMAN Asparagine--tRNA ligase, cytoplasmic	63 kDa	6	4	6	3
O75223	GGCT	GGCT_HUMAN Gamma-glutamylcyclotransferase	21 kDa	6	7	4	4
O95428-6	PAPLN	PPN_HUMAN Isoform 6 of Papilin	135 kDa	6	5	5	3
O95969	SCGB1D2	SG1D2_HUMAN Secretoglobin family 1D member 2	10 kDa	6	4	3	2
O96019-2	ACTL6A	ACL6A_HUMAN Isoform 2 of Actin-like protein 6A	43 kDa	6	2	5	2
P02792	FTL	FRIL_HUMAN Ferritin light chain	20 kDa	6	8	3	5
P04899-4	GNAI2	GNAI2_HUMAN Isoform sGi2 of Guanine nucleotide-binding protein G(i) subunit alpha-2	42 kDa	6	9	5	7
P05204	HMGN2	HMGN2_HUMAN Non-histone chromosomal protein HMG-17	9 kDa	6	0	3	0
P05452	CLEC3B	TETN_HUMAN Tetranectin	23 kDa	6	6	5	5
P06744-2	GPI	G6PI_HUMAN Isoform 2 of Glucose-6-phosphate isomerase	64 kDa	6	0	5	0
P07954-2	FH	FUMH_HUMAN Isoform Cytoplasmic of Fumarate hydratase, mitochondrial	50 kDa	6	3	6	3
P08754	GNAI3	GNAI3_HUMAN Guanine nucleotide-binding protein G(k) subunit alpha	41 kDa	6	7	2	3
P11586	MTHFD1	C1TC_HUMAN C-1-tetrahydrofolate synthase, cytoplasmic	102 kDa	6	2	6	2
P12955	PEPD	PEPD_HUMAN Xaa-Pro dipeptidase	55 kDa	6	4	6	4
P18124	RPL7	RL7_HUMAN 60S ribosomal protein L7	29 kDa	6	2	6	2
P19021-2	PAM	AMD_HUMAN Isoform 2 of Peptidyl-glycine alpha-amidating monooxygenase	96 kDa	6	3	3	2
P19623	SRM	SPEE_HUMAN Spermidine synthase	34 kDa	6	2	6	2
P24534	EEF1B2	EF1B_HUMAN Elongation factor 1-beta	25 kDa	6	1	3	1
P27797	CALR	CALR_HUMAN Calreticulin	48 kDa	6	7	6	6
P34741	SDC2	SDC2_HUMAN Syndecan-2	22 kDa	6	8	2	2
P35237	SERPINB6	SPB6_HUMAN Serpin B6	43 kDa	6	3	6	3
P35573	AGL	GDE_HUMAN Glycogen debranching enzyme	175 kDa	6	0	6	0
P37802	TAGLN2	TAGL2_HUMAN Transgelin-2	22 kDa	6	7	5	6
P40925-2	MDH1	MDHC_HUMAN Isoform 2 of Malate dehydrogenase, cytoplasmic	27 kDa	6	5	6	5
P45974-2	USP5	UBP5_HUMAN Isoform Short of Ubiquitin carboxyl-terminal hydrolase 5	93 kDa	6	3	4	3
P50914	RPL14	RL14_HUMAN 60S ribosomal protein L14	23 kDa	6	5	3	3
P52926	HMGA2	HMGA2_HUMAN High mobility group protein HMGI-C	12 kDa	6	1	5	1
P62081	RPS7	RS7_HUMAN 40S ribosomal protein S7	22 kDa	6	5	4	5
P62854	RPS26	RS26_HUMAN 40S ribosomal protein S26	13 kDa	6	7	3	3
P62879	GNB2	GBB2_HUMAN Guanine nucleotide-binding protein G(I)/G(S)/G(T) subunit beta-2	37 kDa	6	7	4	6
P63000-2	RAC1	RAC1_HUMAN Isoform B of Ras-related C3 botulinum toxin substrate 1	23 kDa	6	6	5	5
P63092-2	GNAS	GNAS2_HUMAN Isoform Gnas-2 of Guanine nucleotide-binding protein G(s) subunit alpha isoforms short	44 kDa	6	8	4	4
Q07021	C1QBP	C1QBP_HUMAN Complement component 1 Q subcomponent-binding protein, mitochondrial	31 kDa	6	2	5	2
Q09028-2	RBBP4	RBBP4_HUMAN Isoform 2 of Histone-binding protein RBBP4	48 kDa	6	5	2	1
Q09328	MGAT5	MGT5A_HUMAN Alpha-1,6-mannosylglycoprotein 6-beta-N-acetylglucosaminyltransferase A	85 kDa	6	3	2	2
Q12907	LMAN2	LMAN2_HUMAN Vesicular integral-membrane protein VIP36	40 kDa	6	5	6	5
Q13616	CUL1	CUL1_HUMAN Cullin-1	90 kDa	6	4	6	4
Q14703	MBTPS1	MBTP1_HUMAN Membrane-bound transcription factor site-1 protease	118 kDa	6	4	6	3
Q15181	PPA1	IPYR_HUMAN Inorganic pyrophosphatase	33 kDa	6	2	6	2
Q15366-2	PCBP2	PCBP2_HUMAN Isoform 2 of Poly(rC)-binding protein 2	39 kDa	6	2	4	2
Q16658	FSCN1	FSCN1_HUMAN Fascin	55 kDa	6	1	6	1
Q53FA7	TP53I3	QORX_HUMAN Quinone oxidoreductase PIG3	36 kDa	6	0	5	0
Q7L576	CYFIP1	CYFP1_HUMAN Cytoplasmic FMR1-interacting protein 1	145 kDa	6	1	6	1
Q8N474	SFRP1	SFRP1_HUMAN Secreted frizzled-related protein 1	35 kDa	6	4	3	3
Q96CN7	ISOC1	ISOC1_HUMAN Isochorismatase domain-containing protein 1	32 kDa	6	6	5	5
Q9NQP4	PFDN4	PFD4_HUMAN Prefoldin subunit 4	15 kDa	6	3	5	3
Q9P2K2	TXNDC16	TXD16_HUMAN Thioredoxin domain-containing protein 16	94 kDa	6	3	6	3
Q9Y625	GPC6	GPC6_HUMAN Glypican-6	63 kDa	6	5	2	2
J3KMX3	AFP	J3KMX3_HUMAN Alpha-fetoprotein	70 kDa	5	6	3	3
O15143	ARPC1B	ARC1B_HUMAN Actin-related protein 2/3 complex subunit 1B	41 kDa	5	5	5	5
O15212	PFDN6	PFD6_HUMAN Prefoldin subunit 6	15 kDa	5	1	5	1
O60763-2	USO1	USO1_HUMAN Isoform 2 of General vesicular transport factor p115	109 kDa	5	0	5	0
O95490-2	LPHN2	LPHN2_HUMAN Isoform 2 of Latrophilin-2	157 kDa	5	0	5	0
P04278	SHBG	SHBG_HUMAN Sex hormone-binding globulin	44 kDa	5	7	1	2
P07686	HEXB	HEXB_HUMAN Beta-hexosaminidase subunit beta	63 kDa	5	6	5	6
P07737	PFN1	PROF1_HUMAN Profilin-1	15 kDa	5	7	5	5
P08123	COL1A2	CO1A2_HUMAN Collagen alpha-2(I) chain	129 kDa	5	3	3	3
P09211	GSTP1	GSTP1_HUMAN Glutathione S-transferase P	23 kDa	5	7	3	6
P09936	UCHL1	UCHL1_HUMAN Ubiquitin carboxyl-terminal hydrolase isozyme L1	25 kDa	5	2	5	2
P10155	TROVE2	RO60_HUMAN 60 kDa SS-A/Ro ribonucleoprotein	61 kDa	5	3	5	2
P11940-2	PABPC1	PABP1_HUMAN Isoform 2 of Polyadenylate-binding protein 1	61 kDa	5	2	3	2
P12821-2	ACE	ACE_HUMAN Isoform Somatic-2 of Angiotensin-converting enzyme	132 kDa	5	5	3	3
P13861	PRKAR2A	KAP2_HUMAN cAMP-dependent protein kinase type II-alpha regulatory subunit	46 kDa	5	1	5	1
P14314-2	PRKCSH	GLU2B_HUMAN Isoform 2 of Glucosidase 2 subunit beta	59 kDa	5	3	5	3
P16152	CBR1	CBR1_HUMAN Carbonyl reductase [NADPH] 1	30 kDa	5	3	5	3
P21399	ACO1	ACOC_HUMAN Cytoplasmic aconitate hydratase	98 kDa	5	0	4	0
P22626-2	HNRNPA2B1	ROA2_HUMAN Isoform A2 of Heterogeneous nuclear ribonucleoproteins A2/B1	36 kDa	5	0	3	0
P23246	SFPQ	SFPQ_HUMAN Splicing factor, proline- and glutamine-rich	76 kDa	5	0	5	0
P23258	TUBG1	TBG1_HUMAN Tubulin gamma-1 chain	51 kDa	5	4	5	4
P24593	IGFBP5	IBP5_HUMAN Insulin-like growth factor-binding protein 5	31 kDa	5	2	3	1
P26373	RPL13	RL13_HUMAN 60S ribosomal protein L13	24 kDa	5	7	2	3
P27695	APEX1	APEX1_HUMAN DNA-(apurinic or apyrimidinic site) lyase	36 kDa	5	0	5	0
P28072	PSMB6	PSB6_HUMAN Proteasome subunit beta type-6	25 kDa	5	13	5	5
P29122-2	PCSK6	PCSK6_HUMAN Isoform PACE4A-II of Proprotein convertase subtilisin/kexin type 6	105 kDa	5	1	4	1
P30101	PDIA3	PDIA3_HUMAN Protein disulfide-isomerase A3	57 kDa	5	0	5	0
P30492	HLA-B	1B54_HUMAN HLA class I histocompatibility antigen, B-54 alpha chain	40 kDa	5	4	1	1
P34896-2	SHMT1	GLYC_HUMAN Isoform 2 of Serine hydroxymethyltransferase, cytosolic	49 kDa	5	5	5	5
P35244	RPA3	RFA3_HUMAN Replication protein A 14 kDa subunit	14 kDa	5	5	3	3
P39023	RPL3	RL3_HUMAN 60S ribosomal protein L3	46 kDa	5	5	5	5
P43686	PSMC4	PRS6B_HUMAN 26S protease regulatory subunit 6B	47 kDa	5	8	5	7
P48745	NOV	NOV_HUMAN Protein NOV homolog	39 kDa	5	5	5	4
P51148	RAB5C	RAB5C_HUMAN Ras-related protein Rab-5C	23 kDa	5	10	3	5
P55000	SLURP1	SLUR1_HUMAN Secreted Ly-6/uPAR-related protein 1	11 kDa	5	11	2	3
P61106	RAB14	RAB14_HUMAN Ras-related protein Rab-14	24 kDa	5	4	4	3
P61254	RPL26	RL26_HUMAN 60S ribosomal protein L26	17 kDa	5	4	4	3
P61599	NAA20	NAA20_HUMAN N-alpha-acetyltransferase 20	20 kDa	5	0	5	0
P62314	SNRPD1	SMD1_HUMAN Small nuclear ribonucleoprotein Sm D1	13 kDa	5	2	3	1
P62873	GNB1	GBB1_HUMAN Guanine nucleotide-binding protein G(I)/G(S)/G(T) subunit beta-1	37 kDa	5	7	2	4
P63096	GNAI1	GNAI1_HUMAN Guanine nucleotide-binding protein G(i) subunit alpha-1	40 kDa	5	5	1	1
P63151-2	PPP2R2A	2ABA_HUMAN Isoform 2 of Serine/threonine-protein phosphatase 2A 55 kDa regulatory subunit B alpha isoform	53 kDa	5	3	4	3
P80723	BASP1	BASP1_HUMAN Brain acid soluble protein 1	23 kDa	5	4	4	3
P83731	RPL24	RL24_HUMAN 60S ribosomal protein L24	18 kDa	5	4	4	4
Q01518	CAP1	CAP1_HUMAN Adenylyl cyclase-associated protein 1	52 kDa	5	0	5	0
Q04760-2	GLO1	LGUL_HUMAN Isoform 2 of Lactoylglutathione lyase	19 kDa	5	5	4	4
Q08188	TGM3	TGM3_HUMAN Protein-glutamine gamma-glutamyltransferase E	77 kDa	5	7	5	4
Q13155	AIMP2	AIMP2_HUMAN Aminoacyl tRNA synthase complex-interacting multifunctional protein 2	35 kDa	5	4	3	3
Q15286	RAB35	RAB35_HUMAN Ras-related protein Rab-35	23 kDa	5	2	4	1
Q15369	TCEB1	ELOC_HUMAN Transcription elongation factor B polypeptide 1	12 kDa	5	1	5	1
Q5T5C7	SARS	Q5T5C7_HUMAN Serine--tRNA ligase, cytoplasmic	61 kDa	5	4	5	4
Q7KZF4	SND1	SND1_HUMAN Staphylococcal nuclease domain-containing protein 1	102 kDa	5	0	4	0
Q8NC51-2	SERBP1	PAIRB_HUMAN Isoform 2 of Plasminogen activator inhibitor 1 RNA-binding protein	44 kDa	5	0	4	0
Q96RW7-2	HMCN1	HMCN1_HUMAN Isoform 2 of Hemicentin-1	600 kDa	5	37	5	36
Q99471	PFDN5	PFD5_HUMAN Prefoldin subunit 5	17 kDa	5	5	4	3
Q9BXJ9	NAA15	NAA15_HUMAN N-alpha-acetyltransferase 15, NatA auxiliary subunit	101 kDa	5	0	5	0
Q9H1B5	XYLT2	XYLT2_HUMAN Xylosyltransferase 2	97 kDa	5	6	3	5
Q9H4F8-2	SMOC1	SMOC1_HUMAN Isoform 2 of SPARC-related modular calcium-binding protein 1	48 kDa	5	7	5	6
Q9NR45	NANS	SIAS_HUMAN Sialic acid synthase	40 kDa	5	2	5	2
Q9NZH8	IL36G	IL36G_HUMAN Interleukin-36 gamma	19 kDa	5	5	2	4
Q9NZL4	HSPBP1	HPBP1_HUMAN Hsp70-binding protein 1	39 kDa	5	2	5	2
Q9P265	DIP2B	DIP2B_HUMAN Disco-interacting protein 2 homolog B	171 kDa	5	5	5	5
Q9UBQ5	EIF3K	EIF3K_HUMAN Eukaryotic translation initiation factor 3 subunit K	25 kDa	5	5	4	4
Q9UBS4	DNAJB11	DJB11_HUMAN DnaJ homolog subfamily B member 11	41 kDa	5	2	4	2
Q9UHV9	PFDN2	PFD2_HUMAN Prefoldin subunit 2	17 kDa	5	2	4	2
Q9UJ70-2	NAGK	NAGK_HUMAN Isoform 2 of N-acetyl-D-glucosamine kinase	42 kDa	5	0	5	0
Q9Y266	NUDC	NUDC_HUMAN Nuclear migration protein nudC	38 kDa	5	2	5	2
E7EU96	CSNK2A1	E7EU96_HUMAN Casein kinase II subunit alpha	45 kDa	4	3	3	2
E9PGN7	SERPING1	E9PGN7_HUMAN Plasma protease C1 inhibitor	59 kDa	4	2	3	2
O00487	PSMD14	PSDE_HUMAN 26S proteasome non-ATPase regulatory subunit 14	35 kDa	4	4	4	3
O15355	PPM1G	PPM1G_HUMAN Protein phosphatase 1G	59 kDa	4	1	4	1
O15460-2	P4HA2	P4HA2_HUMAN Isoform IIa of Prolyl 4-hydroxylase subunit alpha-2	61 kDa	4	1	4	1
O43657	TSPAN6	TSN6_HUMAN Tetraspanin-6	28 kDa	4	5	3	2
O60506-2	SYNCRIP	HNRPQ_HUMAN Isoform 2 of Heterogeneous nuclear ribonucleoprotein Q	66 kDa	4	0	2	0
O75390	CS	CISY_HUMAN Citrate synthase, mitochondrial	52 kDa	4	2	4	2
O76061	STC2	STC2_HUMAN Stanniocalcin-2	33 kDa	4	4	2	3
O94813-2	SLIT2	SLIT2_HUMAN Isoform 2 of Slit homolog 2 protein	169 kDa	4	4	4	4
O94973-2	AP2A2	AP2A2_HUMAN Isoform 2 of AP-2 complex subunit alpha-2	104 kDa	4	3	3	2
P01111	NRAS	RASN_HUMAN GTPase NRas	21 kDa	4	5	4	5
P02786	TFRC	TFR1_HUMAN Transferrin receptor protein 1	85 kDa	4	7	4	7
P03973	SLPI	SLPI_HUMAN Antileukoproteinase	14 kDa	4	5	1	1
P04632	CAPNS1	CPNS1_HUMAN Calpain small subunit 1	28 kDa	4	3	2	2
P04792	HSPB1	HSPB1_HUMAN Heat shock protein beta-1	23 kDa	4	1	3	1
P05023	ATP1A1	AT1A1_HUMAN Sodium/potassium-transporting ATPase subunit alpha-1	113 kDa	4	10	4	10
P06493	CDK1	CDK1_HUMAN Cyclin-dependent kinase 1	34 kDa	4	3	4	3
P08579	SNRPB2	RU2B_HUMAN U2 small nuclear ribonucleoprotein B''	25 kDa	4	1	2	1
P09496-2	CLTA	CLCA_HUMAN Isoform Non-brain of Clathrin light chain A	24 kDa	4	1	3	1
P10646	TFPI	TFPI1_HUMAN Tissue factor pathway inhibitor	35 kDa	4	3	4	3
P10768	ESD	ESTD_HUMAN S-formylglutathione hydrolase	31 kDa	4	1	4	1
P12270	TPR	TPR_HUMAN Nucleoprotein TPR	267 kDa	4	1	2	1
P13987	CD59	CD59_HUMAN CD59 glycoprotein	14 kDa	4	6	3	3
P16035	TIMP2	TIMP2_HUMAN Metalloproteinase inhibitor 2	24 kDa	4	0	4	0
P16930	FAH	FAAA_HUMAN Fumarylacetoacetase	46 kDa	4	0	4	0
P18621	RPL17	RL17_HUMAN 60S ribosomal protein L17	21 kDa	4	3	3	3
P20933	AGA	ASPG_HUMAN N(4)-(beta-N-acetylglucosaminyl)-L-asparaginase	37 kDa	4	3	3	2
P23528	CFL1	COF1_HUMAN Cofilin-1	19 kDa	4	4	4	4
P30048	PRDX3	PRDX3_HUMAN Thioredoxin-dependent peroxide reductase, mitochondrial	28 kDa	4	0	2	0
P31025	LCN1	LCN1_HUMAN Lipocalin-1	19 kDa	4	6	1	2
P31943	HNRNPH1	HNRH1_HUMAN Heterogeneous nuclear ribonucleoprotein H	49 kDa	4	4	2	2
P32969	RPL9	RL9_HUMAN 60S ribosomal protein L9	22 kDa	4	3	3	3
P37108	SRP14	SRP14_HUMAN Signal recognition particle 14 kDa protein	15 kDa	4	4	4	4
P46776	RPL27A	RL27A_HUMAN 60S ribosomal protein L27a	17 kDa	4	5	2	3
P49189	ALDH9A1	AL9A1_HUMAN 4-trimethylaminobutyraldehyde dehydrogenase	54 kDa	4	0	4	0
P49207	RPL34	RL34_HUMAN 60S ribosomal protein L34	13 kDa	4	0	4	0
P49903	SEPHS1	SPS1_HUMAN Selenide, water dikinase 1	43 kDa	4	0	4	0
P52597	HNRNPF	HNRPF_HUMAN Heterogeneous nuclear ribonucleoprotein F	46 kDa	4	2	4	2
P52788	SMS	SPSY_HUMAN Spermine synthase	41 kDa	4	1	4	1
P56377	AP1S2	AP1S2_HUMAN AP-1 complex subunit sigma-2	19 kDa	4	3	3	2
P59665	DEFA1	DEF1_HUMAN Neutrophil defensin 1	10 kDa	4	6	2	2
P59998	ARPC4	ARPC4_HUMAN Actin-related protein 2/3 complex subunit 4	20 kDa	4	2	4	2
P61225	RAP2B	RAP2B_HUMAN Ras-related protein Rap-2b	21 kDa	4	6	2	4
P61812	TGFB2	TGFB2_HUMAN Transforming growth factor beta-2	48 kDa	4	3	3	3
P62424	RPL7A	RL7A_HUMAN 60S ribosomal protein L7a	30 kDa	4	0	4	0
P62491	RAB11A	RB11A_HUMAN Ras-related protein Rab-11A	24 kDa	4	2	3	2
P62753	RPS6	RS6_HUMAN 40S ribosomal protein S6	29 kDa	4	5	4	5
P62820	RAB1A	RAB1A_HUMAN Ras-related protein Rab-1A	23 kDa	4	0	1	0
P62917	RPL8	RL8_HUMAN 60S ribosomal protein L8	28 kDa	4	3	3	2
P63167	DYNLL1	DYL1_HUMAN Dynein light chain 1, cytoplasmic	10 kDa	4	5	3	4
P63241-2	EIF5A	IF5A1_HUMAN Isoform 2 of Eukaryotic translation initiation factor 5A-1	20 kDa	4	4	3	3
P78346	RPP30	RPP30_HUMAN Ribonuclease P protein subunit p30	29 kDa	4	1	4	1
P80108	GPLD1	PHLD_HUMAN Phosphatidylinositol-glycan-specific phospholipase D	92 kDa	4	8	4	8
P80303-2	NUCB2	NUCB2_HUMAN Isoform 2 of Nucleobindin-2	50 kDa	4	0	3	0
Q07020	RPL18	RL18_HUMAN 60S ribosomal protein L18	22 kDa	4	3	3	2
Q09161	NCBP1	NCBP1_HUMAN Nuclear cap-binding protein subunit 1	92 kDa	4	0	3	0
Q12805-2	EFEMP1	FBLN3_HUMAN Isoform 2 of EGF-containing fibulin-like extracellular matrix protein 1	54 kDa	4	0	4	0
Q12874	SF3A3	SF3A3_HUMAN Splicing factor 3A subunit 3	59 kDa	4	1	3	1
Q12904-2	AIMP1	AIMP1_HUMAN Isoform 2 of Aminoacyl tRNA synthase complex-interacting multifunctional protein 1	37 kDa	4	2	4	2
Q13835-2	PKP1	PKP1_HUMAN Isoform 1 of Plakophilin-1	80 kDa	4	0	4	0
Q15024	EXOSC7	EXOS7_HUMAN Exosome complex component RRP42	32 kDa	4	5	4	4
Q15113	PCOLCE	PCOC1_HUMAN Procollagen C-endopeptidase enhancer 1	48 kDa	4	4	4	4
Q15436	SEC23A	SC23A_HUMAN Protein transport protein Sec23A	86 kDa	4	0	4	0
Q15828	CST6	CYTM_HUMAN Cystatin-M	17 kDa	4	5	3	3
Q53RT3	ASPRV1	APRV1_HUMAN Retroviral-like aspartic protease 1	37 kDa	4	4	1	1
Q5VW32	BROX	BROX_HUMAN BRO1 domain-containing protein BROX	46 kDa	4	5	3	5
Q6E0U4-6	DMKN	DMKN_HUMAN Isoform 6 of Dermokine	42 kDa	4	5	1	1
Q7RTV0	PHF5A	PHF5A_HUMAN PHD finger-like domain-containing protein 5A	12 kDa	4	2	4	2
Q86TI2-2	DPP9	DPP9_HUMAN Isoform 2 of Dipeptidyl peptidase 9	102 kDa	4	1	4	1
Q86YQ8	CPNE8	CPNE8_HUMAN Copine-8	63 kDa	4	8	4	8
Q8IUX7	AEBP1	AEBP1_HUMAN Adipocyte enhancer-binding protein 1	131 kDa	4	0	3	0
Q8N163-2	KIAA1967	K1967_HUMAN Isoform 2 of DBIRD complex subunit KIAA1967	103 kDa	4	3	3	2
Q8NBS9	TXNDC5	TXND5_HUMAN Thioredoxin domain-containing protein 5	48 kDa	4	8	4	7
Q92688-2	ANP32B	AN32B_HUMAN Isoform 2 of Acidic leucine-rich nuclear phosphoprotein 32 family member B	22 kDa	4	0	2	0
Q92734	TFG	TFG_HUMAN Protein TFG	43 kDa	4	6	3	5
Q96FW1	OTUB1	OTUB1_HUMAN Ubiquitin thioesterase OTUB1	31 kDa	4	1	4	1
Q96P63	SERPINB12	SPB12_HUMAN Serpin B12	46 kDa	4	5	4	2
Q96PD5-2	PGLYRP2	PGRP2_HUMAN Isoform 2 of N-acetylmuramoyl-L-alanine amidase	68 kDa	4	8	2	3
Q99519	NEU1	NEUR1_HUMAN Sialidase-1	45 kDa	4	4	3	4
Q9BRK5	SDF4	CAB45_HUMAN 45 kDa calcium-binding protein	42 kDa	4	1	4	1
Q9BWJ5	SF3B5	SF3B5_HUMAN Splicing factor 3B subunit 5	10 kDa	4	1	4	1
Q9BXJ1	C1QTNF1	C1QT1_HUMAN Complement C1q tumor necrosis factor-related protein 1	32 kDa	4	3	2	2
Q9BY67	CADM1	CADM1_HUMAN Cell adhesion molecule 1	49 kDa	4	3	3	2
Q9BYG0	B3GNT5	B3GN5_HUMAN Lactosylceramide 1,3-N-acetyl-beta-D-glucosaminyltransferase	44 kDa	4	3	4	3
Q9H773	DCTPP1	DCTP1_HUMAN dCTP pyrophosphatase 1	19 kDa	4	1	4	1
Q9H7P6	FAM125B	F125B_HUMAN Multivesicular body subunit 12B	36 kDa	4	6	4	5
Q9H993	C6orf211	CF211_HUMAN UPF0364 protein C6orf211	51 kDa	4	0	4	0
Q9H9Q2	COPS7B	CSN7B_HUMAN COP9 signalosome complex subunit 7b	30 kDa	4	4	3	4
Q9HB07	C12orf10	MYG1_HUMAN UPF0160 protein MYG1, mitochondrial	42 kDa	4	0	4	0
Q9NQC3-2	RTN4	RTN4_HUMAN Isoform 2 of Reticulon-4	40 kDa	4	4	3	3
Q9P2J5	LARS	SYLC_HUMAN Leucine--tRNA ligase, cytoplasmic	134 kDa	4	2	4	2
Q9UBI6	GNG12	GBG12_HUMAN Guanine nucleotide-binding protein G(I)/G(S)/G(O) subunit gamma-12	8 kDa	4	2	3	2
Q9UBX5	FBLN5	FBLN5_HUMAN Fibulin-5	50 kDa	4	4	4	3
Q9UHD8	SEPT9	SEPT9_HUMAN Septin-9	65 kDa	4	0	4	0
Q9UJJ9	GNPTG	GNPTG_HUMAN N-acetylglucosamine-1-phosphotransferase subunit gamma	34 kDa	4	1	3	1
Q9Y3I0	C22orf28	RTCB_HUMAN tRNA-splicing ligase RtcB homolog	55 kDa	4	0	4	0
Q9Y5L0-3	TNPO3	TNPO3_HUMAN Isoform 3 of Transportin-3	103 kDa	4	1	4	1
Q9Y6N7-2	ROBO1	ROBO1_HUMAN Isoform 2 of Roundabout homolog 1	181 kDa	4	2	4	2
B4DTE8	PLSCR1	B4DTE8_HUMAN Phospholipid scramblase 1	27 kDa	3	1	2	1
C9J0K6	SRI	C9J0K6_HUMAN Sorcin	18 kDa	3	1	3	1
F5H3I5	CDK5RAP3	F5H3I5_HUMAN CDK5 regulatory subunit-associated protein 3	60 kDa	3	0	2	0
H7C2W9	RPL31	H7C2W9_HUMAN 60S ribosomal protein L31 (Fragment)	13 kDa	3	3	2	2
J3KPW7	HDAC2	J3KPW7_HUMAN Histone deacetylase 2	66 kDa	3	1	2	1
O00267-2	SUPT5H	SPT5H_HUMAN Isoform 2 of Transcription elongation factor SPT5	120 kDa	3	0	2	0
O00743-2	PPP6C	PPP6_HUMAN Isoform 2 of Serine/threonine-protein phosphatase 6 catalytic subunit	33 kDa	3	2	3	2
O14744-2	PRMT5	ANM5_HUMAN Isoform 2 of Protein arginine N-methyltransferase 5	71 kDa	3	4	3	4
O15144	ARPC2	ARPC2_HUMAN Actin-related protein 2/3 complex subunit 2	34 kDa	3	3	3	3
O15145	ARPC3	ARPC3_HUMAN Actin-related protein 2/3 complex subunit 3	21 kDa	3	6	2	4
O15160-2	POLR1C	RPAC1_HUMAN Isoform 2 of DNA-directed RNA polymerases I and III subunit RPAC1	39 kDa	3	4	3	4
O60256	PRPSAP2	KPRB_HUMAN Phosphoribosyl pyrophosphate synthase-associated protein 2	41 kDa	3	2	3	2
O60832-2	DKC1	DKC1_HUMAN Isoform 3 of H/ACA ribonucleoprotein complex subunit 4	48 kDa	3	2	3	2
O60884	DNAJA2	DNJA2_HUMAN DnaJ homolog subfamily A member 2	46 kDa	3	3	3	3
O60911	CTSL2	CATL2_HUMAN Cathepsin L2	37 kDa	3	2	2	1
O75817	POP7	POP7_HUMAN Ribonuclease P protein subunit p20	16 kDa	3	1	3	1
O75954	TSPAN9	TSN9_HUMAN Tetraspanin-9	27 kDa	3	5	1	2
O75973	C1QL1	C1QRF_HUMAN C1q-related factor	26 kDa	3	2	3	2
O95059	RPP14	RPP14_HUMAN Ribonuclease P protein subunit p14	14 kDa	3	1	2	1
O95390	GDF11	GDF11_HUMAN Growth/differentiation factor 11	45 kDa	3	4	3	4
P00390-2	GSR	GSHR_HUMAN Isoform Cytoplasmic of Glutathione reductase, mitochondrial	52 kDa	3	0	3	0
P01008	SERPINC1	ANT3_HUMAN Antithrombin-III	53 kDa	3	5	2	2
P01033	TIMP1	TIMP1_HUMAN Metalloproteinase inhibitor 1	23 kDa	3	2	2	2
P01112	HRAS	RASH_HUMAN GTPase HRas	21 kDa	3	4	1	1
P02511	CRYAB	CRYAB_HUMAN Alpha-crystallin B chain	20 kDa	3	0	3	0
P04080	CSTB	CYTB_HUMAN Cystatin-B	11 kDa	3	2	3	2
P05114	HMGN1	HMGN1_HUMAN Non-histone chromosomal protein HMG-14	11 kDa	3	1	3	1
P06576	ATP5B	ATPB_HUMAN ATP synthase subunit beta, mitochondrial	57 kDa	3	0	3	0
P06730-2	EIF4E	IF4E_HUMAN Isoform 2 of Eukaryotic translation initiation factor 4E	29 kDa	3	0	2	0
P06756-2	ITGAV	ITAV_HUMAN Isoform 2 of Integrin alpha-V	112 kDa	3	11	3	10
P07814	EPRS	SYEP_HUMAN Bifunctional glutamate/proline--tRNA ligase	171 kDa	3	3	3	3
P08134	RHOC	RHOC_HUMAN Rho-related GTP-binding protein RhoC	22 kDa	3	5	1	1
P08572	COL4A2	CO4A2_HUMAN Collagen alpha-2(IV) chain	168 kDa	3	2	2	2
P08581-2	MET	MET_HUMAN Isoform 2 of Hepatocyte growth factor receptor	158 kDa	3	1	3	1
P08697-2	SERPINF2	A2AP_HUMAN Isoform 2 of Alpha-2-antiplasmin	48 kDa	3	6	1	1
P09132	SRP19	SRP19_HUMAN Signal recognition particle 19 kDa protein	16 kDa	3	2	3	2
P13716-2	ALAD	HEM2_HUMAN Isoform 2 of Delta-aminolevulinic acid dehydratase	39 kDa	3	4	3	4
P14174	MIF	MIF_HUMAN Macrophage migration inhibitory factor	12 kDa	3	2	2	1
P17812	CTPS1	PYRG1_HUMAN CTP synthase 1	67 kDa	3	2	2	1
P19022	CDH2	CADH2_HUMAN Cadherin-2	100 kDa	3	1	3	1
P19388	POLR2E	RPAB1_HUMAN DNA-directed RNA polymerases I, II, and III subunit RPABC1	25 kDa	3	3	3	3
P20073-2	ANXA7	ANXA7_HUMAN Isoform 2 of Annexin A7	50 kDa	3	2	3	2
P20340-2	RAB6A	RAB6A_HUMAN Isoform 2 of Ras-related protein Rab-6A	24 kDa	3	0	2	0
P27635	RPL10	RL10_HUMAN 60S ribosomal protein L10	25 kDa	3	2	2	2
P28482	MAPK1	MK01_HUMAN Mitogen-activated protein kinase 1	41 kDa	3	0	3	0
P30419-2	NMT1	NMT1_HUMAN Isoform Short of Glycylpeptide N-tetradecanoyltransferase 1	48 kDa	3	0	3	0
P34096	RNASE4	RNAS4_HUMAN Ribonuclease 4	17 kDa	3	1	3	1
P35659	DEK	DEK_HUMAN Protein DEK	43 kDa	3	0	3	0
P43487	RANBP1	RANG_HUMAN Ran-specific GTPase-activating protein	23 kDa	3	1	3	1
P45452	MMP13	MMP13_HUMAN Collagenase 3	54 kDa	3	2	3	2
P46736-2	BRCC3	BRCC3_HUMAN Isoform 1 of Lys-63-specific deubiquitinase BRCC36	33 kDa	3	0	3	0
P46781	RPS9	RS9_HUMAN 40S ribosomal protein S9	23 kDa	3	2	3	2
P49006	MARCKSL1	MRP_HUMAN MARCKS-related protein	20 kDa	3	3	2	2
P49736	MCM2	MCM2_HUMAN DNA replication licensing factor MCM2	102 kDa	3	4	2	4
P50502	ST13	F10A1_HUMAN Hsc70-interacting protein	41 kDa	3	2	3	2
P52565	ARHGDIA	GDIR1_HUMAN Rho GDP-dissociation inhibitor 1	23 kDa	3	3	3	3
P53004	BLVRA	BIEA_HUMAN Biliverdin reductase A	33 kDa	3	0	3	0
P54578	USP14	UBP14_HUMAN Ubiquitin carboxyl-terminal hydrolase 14	56 kDa	3	0	2	0
P56537	EIF6	IF6_HUMAN Eukaryotic translation initiation factor 6	27 kDa	3	3	2	3
P60953	CDC42	CDC42_HUMAN Cell division control protein 42 homolog	21 kDa	3	4	2	2
P61006	RAB8A	RAB8A_HUMAN Ras-related protein Rab-8A	24 kDa	3	2	2	1
P61019	RAB2A	RAB2A_HUMAN Ras-related protein Rab-2A	24 kDa	3	2	3	2
P61088	UBE2N	UBE2N_HUMAN Ubiquitin-conjugating enzyme E2 N	17 kDa	3	2	3	2
P61204	ARF3	ARF3_HUMAN ADP-ribosylation factor 3	21 kDa	3	4	3	4
P61586	RHOA	RHOA_HUMAN Transforming protein RhoA	22 kDa	3	5	3	5
P61758	VBP1	PFD3_HUMAN Prefoldin subunit 3	23 kDa	3	2	3	2
P62273	RPS29	RS29_HUMAN 40S ribosomal protein S29	7 kDa	3	3	3	2
P62306	SNRPF	RUXF_HUMAN Small nuclear ribonucleoprotein F	10 kDa	3	2	2	2
P62318	SNRPD3	SMD3_HUMAN Small nuclear ribonucleoprotein Sm D3	14 kDa	3	6	3	6
P62495	ETF1	ERF1_HUMAN Eukaryotic peptide chain release factor subunit 1	49 kDa	3	0	3	0
P62851	RPS25	RS25_HUMAN 40S ribosomal protein S25	14 kDa	3	5	3	5
P78527-2	PRKDC	PRKDC_HUMAN Isoform 2 of DNA-dependent protein kinase catalytic subunit	466 kDa	3	4	3	4
P98155-2	VLDLR	VLDLR_HUMAN Isoform Short of Very low-density lipoprotein receptor	93 kDa	3	1	3	1
Q12913-2	PTPRJ	PTPRJ_HUMAN Isoform 2 of Receptor-type tyrosine-protein phosphatase eta	57 kDa	3	3	3	3
Q13617-2	CUL2	CUL2_HUMAN Isoform 2 of Cullin-2	89 kDa	3	1	3	1
Q13618-2	CUL3	CUL3_HUMAN Isoform 2 of Cullin-3	86 kDa	3	1	3	1
Q14344	GNA13	GNA13_HUMAN Guanine nucleotide-binding protein subunit alpha-13	44 kDa	3	3	1	1
Q14683	SMC1A	SMC1A_HUMAN Structural maintenance of chromosomes protein 1A	143 kDa	3	0	3	0
Q15018	FAM175B	F175B_HUMAN BRISC complex subunit Abro1	47 kDa	3	0	3	0
Q15427	SF3B4	SF3B4_HUMAN Splicing factor 3B subunit 4	44 kDa	3	0	2	0
Q15836	VAMP3	VAMP3_HUMAN Vesicle-associated membrane protein 3	11 kDa	3	3	3	3
Q4G0F5	VPS26B	VP26B_HUMAN Vacuolar protein sorting-associated protein 26B	39 kDa	3	1	3	1
Q5T4S7-2	UBR4	UBR4_HUMAN Isoform 2 of E3 ubiquitin-protein ligase UBR4	576 kDa	3	1	3	1
Q5T750	XP32	XP32_HUMAN Skin-specific protein 32	26 kDa	3	1	3	1
Q86UD1	OAF	OAF_HUMAN Out at first protein homolog	31 kDa	3	0	1	0
Q86UP2-2	KTN1	KTN1_HUMAN Isoform 2 of Kinectin	150 kDa	3	0	3	0
Q8N2S1-2	LTBP4	LTBP4_HUMAN Isoform 2 of Latent-transforming growth factor beta-binding protein 4	166 kDa	3	2	2	2
Q8N3U4-2	STAG2	STAG2_HUMAN Isoform 2 of Cohesin subunit SA-2	146 kDa	3	1	3	1
Q8N6Y1	PCDH20	PCD20_HUMAN Protocadherin-20	102 kDa	3	2	3	2
Q8NG11	TSPAN14	TSN14_HUMAN Tetraspanin-14	31 kDa	3	3	2	2
Q8TEX9-2	IPO4	IPO4_HUMAN Isoform 2 of Importin-4	119 kDa	3	1	3	1
Q92747	ARPC1A	ARC1A_HUMAN Actin-related protein 2/3 complex subunit 1A	42 kDa	3	3	2	3
Q96B26	EXOSC8	EXOS8_HUMAN Exosome complex component RRP43	30 kDa	3	0	3	0
Q99574	SERPINI1	NEUS_HUMAN Neuroserpin	46 kDa	3	2	3	1
Q9BRT9	GINS4	SLD5_HUMAN DNA replication complex GINS protein SLD5	26 kDa	3	1	3	1
Q9BS26	ERP44	ERP44_HUMAN Endoplasmic reticulum resident protein 44	47 kDa	3	0	3	0
Q9H0E2	TOLLIP	TOLIP_HUMAN Toll-interacting protein	30 kDa	3	3	3	3
Q9H0U4	RAB1B	RAB1B_HUMAN Ras-related protein Rab-1B	22 kDa	3	2	3	2
Q9H9H4	VPS37B	VP37B_HUMAN Vacuolar protein sorting-associated protein 37B	31 kDa	3	6	3	4
Q9H9K5	ERVMER34-1	MER34_HUMAN HERV-MER_4q12 provirus ancestral Env polyprotein	64 kDa	3	3	3	3
Q9HA64	FN3KRP	KT3K_HUMAN Ketosamine-3-kinase	34 kDa	3	0	3	0
Q9HCE1-2	MOV10	MOV10_HUMAN Isoform 2 of Putative helicase MOV-10	102 kDa	3	2	3	2
Q9HCU4	CELSR2	CELR2_HUMAN Cadherin EGF LAG seven-pass G-type receptor 2	317 kDa	3	17	3	15
Q9HCY8	S100A14	S10AE_HUMAN Protein S100-A14	12 kDa	3	2	1	1
Q9NR99	MXRA5	MXRA5_HUMAN Matrix-remodeling-associated protein 5	312 kDa	3	3	3	3
Q9NTK5	OLA1	OLA1_HUMAN Obg-like ATPase 1	45 kDa	3	2	2	2
Q9NWV8	BABAM1	BABA1_HUMAN BRISC and BRCA1-A complex member 1	37 kDa	3	1	3	1
Q9NXR7-1	BRE	BRE_HUMAN Isoform 1 of BRCA1-A complex subunit BRE	47 kDa	3	2	3	2
Q9P287-2	BCCIP	BCCIP_HUMAN Isoform 2 of BRCA2 and CDKN1A-interacting protein	36 kDa	3	0	3	0
Q9UBB4-2	ATXN10	ATX10_HUMAN Isoform 2 of Ataxin-10	46 kDa	3	0	3	0
Q9UBI1	COMMD3	COMD3_HUMAN COMM domain-containing protein 3	22 kDa	3	2	3	2
Q9UGM3-2	DMBT1	DMBT1_HUMAN Isoform 2 of Deleted in malignant brain tumors 1 protein	194 kDa	3	5	2	3
Q9UNN8	PROCR	EPCR_HUMAN Endothelial protein C receptor	27 kDa	3	1	2	1
Q9Y295	DRG1	DRG1_HUMAN Developmentally-regulated GTP-binding protein 1	41 kDa	3	1	2	1
Q9Y2E5-2	MAN2B2	MA2B2_HUMAN Isoform 2 of Epididymis-specific alpha-mannosidase	108 kDa	3	1	3	1
Q9Y3L5	RAP2C	RAP2C_HUMAN Ras-related protein Rap-2c	21 kDa	3	4	3	3
C9JPM3	ADAM9	C9JPM3_HUMAN Disintegrin and metalloproteinase domain-containing protein 9	17 kDa	2	0	2	0
H0Y4A6	VARS	H0Y4A6_HUMAN Valine--tRNA ligase (Fragment)	132 kDa	2	1	2	1
H0YEG8	NUCB2	H0YEG8_HUMAN Nefastin-1 (Fragment)	24 kDa	2	0	1	0
H0YJ30	GPHN	H0YJ30_HUMAN Molybdopterin molybdenumtransferase (Fragment)	30 kDa	2	0	2	0
H7C367	NONO	H7C367_HUMAN Non-POU domain-containing octamer-binding protein (Fragment)	28 kDa	2	0	1	0
O14657	TOR1B	TOR1B_HUMAN Torsin-1B	38 kDa	2	3	2	3
O15232	MATN3	MATN3_HUMAN Matrilin-3	53 kDa	2	2	2	2
O43324	EEF1E1	MCA3_HUMAN Eukaryotic translation elongation factor 1 epsilon-1	20 kDa	2	0	2	0
O43396	TXNL1	TXNL1_HUMAN Thioredoxin-like protein 1	32 kDa	2	0	2	0
O43488	AKR7A2	ARK72_HUMAN Aflatoxin B1 aldehyde reductase member 2	40 kDa	2	0	2	0
O43505	B3GNT1	B3GN1_HUMAN N-acetyllactosaminide beta-1,3-N-acetylglucosaminyltransferase	47 kDa	2	3	2	3
O43598-2	RCL	RCL_HUMAN Isoform 2 of Deoxyribonucleoside 5'-monophosphate N-glycosidase	16 kDa	2	2	2	2
O43681	ASNA1	ASNA_HUMAN ATPase ASNA1	39 kDa	2	0	2	0
O60216	RAD21	RAD21_HUMAN Double-strand-break repair protein rad21 homolog	72 kDa	2	0	1	0
O60271-2	SPAG9	JIP4_HUMAN Isoform 2 of C-Jun-amino-terminal kinase-interacting protein 4	145 kDa	2	2	2	2
O60462-2	NRP2	NRP2_HUMAN Isoform A0 of Neuropilin-2	102 kDa	2	3	1	2
O60502-3	MGEA5	NCOAT_HUMAN Isoform 3 of Bifunctional protein NCOAT	76 kDa	2	3	1	2
O75116	ROCK2	ROCK2_HUMAN Rho-associated protein kinase 2	161 kDa	2	0	2	0
O75607	NPM3	NPM3_HUMAN Nucleoplasmin-3	19 kDa	2	0	1	0
O75832	PSMD10	PSD10_HUMAN 26S proteasome non-ATPase regulatory subunit 10	24 kDa	2	2	2	2
O75934	BCAS2	SPF27_HUMAN Pre-mRNA-splicing factor SPF27	26 kDa	2	0	2	0
O94788-2	ALDH1A2	AL1A2_HUMAN Isoform 2 of Retinal dehydrogenase 2	53 kDa	2	0	2	0
O95197-3	RTN3	RTN3_HUMAN Isoform 3 of Reticulon-3	26 kDa	2	1	2	1
P00747	PLG	PLMN_HUMAN Plasminogen	91 kDa	2	0	2	0
P01031	C5	CO5_HUMAN Complement C5	188 kDa	2	4	2	4
P06858	LPL	LIPL_HUMAN Lipoprotein lipase	53 kDa	2	3	2	3
P06865	HEXA	HEXA_HUMAN Beta-hexosaminidase subunit alpha	61 kDa	2	5	1	4
P07741	APRT	APT_HUMAN Adenine phosphoribosyltransferase	20 kDa	2	0	2	0
P08195-2	SLC3A2	4F2_HUMAN Isoform 2 of 4F2 cell-surface antigen heavy chain	58 kDa	2	5	2	4
P09529	INHBB	INHBB_HUMAN Inhibin beta B chain	45 kDa	2	1	1	1
P10114	RAP2A	RAP2A_HUMAN Ras-related protein Rap-2a	21 kDa	2	2	1	1
P12259	F5	FA5_HUMAN Coagulation factor V	252 kDa	2	4	1	3
P12429	ANXA3	ANXA3_HUMAN Annexin A3	36 kDa	2	2	2	2
P17096-2	HMGA1	HMGA1_HUMAN Isoform HMG-Y of High mobility group protein HMG-I/HMG-Y	11 kDa	2	1	2	1
P17655	CAPN2	CAN2_HUMAN Calpain-2 catalytic subunit	80 kDa	2	2	2	2
P18077	RPL35A	RL35A_HUMAN 60S ribosomal protein L35a	13 kDa	2	2	2	2
P18754-2	RCC1	RCC1_HUMAN Isoform 2 of Regulator of chromosome condensation	48 kDa	2	1	2	1
P20339	RAB5A	RAB5A_HUMAN Ras-related protein Rab-5A	24 kDa	2	5	1	1
P20645	M6PR	MPRD_HUMAN Cation-dependent mannose-6-phosphate receptor	31 kDa	2	0	2	0
P21246	PTN	PTN_HUMAN Pleiotrophin	19 kDa	2	3	2	3
P21281	ATP6V1B2	VATB2_HUMAN V-type proton ATPase subunit B, brain isoform	57 kDa	2	4	2	3
P22061-2	PCMT1	PIMT_HUMAN Isoform 2 of Protein-L-isoaspartate(D-aspartate) O-methyltransferase	25 kDa	2	2	2	2
P22413	ENPP1	ENPP1_HUMAN Ectonucleotide pyrophosphatase/phosphodiesterase family member 1	105 kDa	2	3	2	3
P23229-2	ITGA6	ITA6_HUMAN Isoform Alpha-6X1A of Integrin alpha-6	119 kDa	2	4	2	4
P24941-2	CDK2	CDK2_HUMAN Isoform 2 of Cyclin-dependent kinase 2	30 kDa	2	0	2	0
P25325	MPST	THTM_HUMAN 3-mercaptopyruvate sulfurtransferase	33 kDa	2	1	1	1
P29120	PCSK1	NEC1_HUMAN Neuroendocrine convertase 1	84 kDa	2	0	2	0
P29144	TPP2	TPP2_HUMAN Tripeptidyl-peptidase 2	138 kDa	2	0	2	0
P29317	EPHA2	EPHA2_HUMAN Ephrin type-A receptor 2	108 kDa	2	2	2	2
P30041	PRDX6	PRDX6_HUMAN Peroxiredoxin-6	25 kDa	2	3	2	3
P31948	STIP1	STIP1_HUMAN Stress-induced-phosphoprotein 1	63 kDa	2	0	2	0
P35221-2	CTNNA1	CTNA1_HUMAN Isoform 2 of Catenin alpha-1	103 kDa	2	2	2	2
P35542	SAA4	SAA4_HUMAN Serum amyloid A-4 protein	15 kDa	2	3	2	3
P35613-2	BSG	BASI_HUMAN Isoform 2 of Basigin	29 kDa	2	8	2	4
P35625	TIMP3	TIMP3_HUMAN Metalloproteinase inhibitor 3	24 kDa	2	3	2	3
P36578	RPL4	RL4_HUMAN 60S ribosomal protein L4	48 kDa	2	0	2	0
P36955	SERPINF1	PEDF_HUMAN Pigment epithelium-derived factor	46 kDa	2	2	2	2
P39748	FEN1	FEN1_HUMAN Flap endonuclease 1	43 kDa	2	0	2	0
P40429	RPL13A	RL13A_HUMAN 60S ribosomal protein L13a	24 kDa	2	1	2	1
P42771-4	CDKN2A	CD2A1_HUMAN Isoform 5 of Cyclin-dependent kinase inhibitor 2A, isoforms 1/2/3	18 kDa	2	0	2	0
P42785	PRCP	PCP_HUMAN Lysosomal Pro-X carboxypeptidase	56 kDa	2	0	2	0
P43243-2	MATR3	MATR3_HUMAN Isoform 2 of Matrin-3	63 kDa	2	0	1	0
P46063	RECQL	RECQ1_HUMAN ATP-dependent DNA helicase Q1	73 kDa	2	1	1	1
P47929	LGALS7	LEG7_HUMAN Galectin-7	15 kDa	2	3	1	1
P48147	PREP	PPCE_HUMAN Prolyl endopeptidase	81 kDa	2	0	2	0
P48509	CD151	CD151_HUMAN CD151 antigen	28 kDa	2	4	2	2
P49257	LMAN1	LMAN1_HUMAN Protein ERGIC-53	58 kDa	2	1	2	1
P49356	FNTB	FNTB_HUMAN Protein farnesyltransferase subunit beta	49 kDa	2	0	2	0
P49366-2	DHPS	DHYS_HUMAN Isoform Short of Deoxyhypusine synthase	36 kDa	2	0	2	0
P49458	SRP9	SRP09_HUMAN Signal recognition particle 9 kDa protein	10 kDa	2	2	2	2
P49589-2	CARS	SYCC_HUMAN Isoform 2 of Cysteine--tRNA ligase, cytoplasmic	83 kDa	2	5	2	5
P49641-1	MAN2A2	MA2A2_HUMAN Isoform 1 of Alpha-mannosidase 2x	129 kDa	2	0	2	0
P49915	GMPS	GUAA_HUMAN GMP synthase [glutamine-hydrolyzing]	77 kDa	2	0	2	0
P51654	GPC3	GPC3_HUMAN Glypican-3	66 kDa	2	1	2	1
P51991	HNRNPA3	ROA3_HUMAN Heterogeneous nuclear ribonucleoprotein A3	40 kDa	2	0	2	0
P52888	THOP1	THOP1_HUMAN Thimet oligopeptidase	79 kDa	2	0	1	0
P53611	RABGGTB	PGTB2_HUMAN Geranylgeranyl transferase type-2 subunit beta	37 kDa	2	0	2	0
P60891	PRPS1	PRPS1_HUMAN Ribose-phosphate pyrophosphokinase 1	35 kDa	2	1	2	1
P61020	RAB5B	RAB5B_HUMAN Ras-related protein Rab-5B	24 kDa	2	6	2	2
P61026	RAB10	RAB10_HUMAN Ras-related protein Rab-10	23 kDa	2	2	1	1
P61457	PCBD1	PHS_HUMAN Pterin-4-alpha-carbinolamine dehydratase	12 kDa	2	0	2	0
P61769	B2M	B2MG_HUMAN Beta-2-microglobulin	14 kDa	2	2	2	1
P61923	COPZ1	COPZ1_HUMAN Coatomer subunit zeta-1	20 kDa	2	3	2	3
P61970	NUTF2	NTF2_HUMAN Nuclear transport factor 2	14 kDa	2	1	2	1
P62191	PSMC1	PRS4_HUMAN 26S protease regulatory subunit 4	49 kDa	2	2	2	2
P62304	SNRPE	RUXE_HUMAN Small nuclear ribonucleoprotein E	11 kDa	2	2	2	2
P62745	RHOB	RHOB_HUMAN Rho-related GTP-binding protein RhoB	22 kDa	2	3	1	2
P62750	RPL23A	RL23A_HUMAN 60S ribosomal protein L23a	18 kDa	2	1	2	1
P62913-2	RPL11	RL11_HUMAN Isoform 2 of 60S ribosomal protein L11	20 kDa	2	1	2	1
P63173	RPL38	RL38_HUMAN 60S ribosomal protein L38	8 kDa	2	2	1	1
P78417	GSTO1	GSTO1_HUMAN Glutathione S-transferase omega-1	28 kDa	2	0	2	0
P78537-2	BLOC1S1	BL1S1_HUMAN Isoform 2 of Biogenesis of lysosome-related organelles complex 1 subunit 1	14 kDa	2	0	2	0
P98160	HSPG2	PGBM_HUMAN Basement membrane-specific heparan sulfate proteoglycan core protein	469 kDa	2	7	2	4
P98164	LRP2	LRP2_HUMAN Low-density lipoprotein receptor-related protein 2	522 kDa	2	3	2	3
Q01130	SRSF2	SRSF2_HUMAN Serine/arginine-rich splicing factor 2	25 kDa	2	0	2	0
Q04941	PLP2	PLP2_HUMAN Proteolipid protein 2	17 kDa	2	2	2	2
Q07955-2	SRSF1	SRSF1_HUMAN Isoform ASF-2 of Serine/arginine-rich splicing factor 1	32 kDa	2	0	2	0
Q12765-2	SCRN1	SCRN1_HUMAN Isoform 2 of Secernin-1	49 kDa	2	0	2	0
Q13126-2	MTAP	MTAP_HUMAN Isoform 2 of S-methyl-5'-thioadenosine phosphorylase	38 kDa	2	1	2	1
Q13247-3	SRSF6	SRSF6_HUMAN Isoform SRP55-3 of Serine/arginine-rich splicing factor 6	38 kDa	2	0	2	0
Q14166	TTLL12	TTL12_HUMAN Tubulin--tyrosine ligase-like protein 12	74 kDa	2	0	1	0
Q14393-2	GAS6	GAS6_HUMAN Isoform 2 of Growth arrest-specific protein 6	75 kDa	2	7	2	5
Q14444-2	CAPRIN1	CAPR1_HUMAN Isoform 2 of Caprin-1	77 kDa	2	1	2	1
Q15007	WTAP	FL2D_HUMAN Pre-mRNA-splicing regulator WTAP	44 kDa	2	3	1	1
Q15063	POSTN	POSTN_HUMAN Periostin	93 kDa	2	1	1	1
Q15075	EEA1	EEA1_HUMAN Early endosome antigen 1	162 kDa	2	1	2	1
Q15084-2	PDIA6	PDIA6_HUMAN Isoform 2 of Protein disulfide-isomerase A6	54 kDa	2	1	2	1
Q15185	PTGES3	TEBP_HUMAN Prostaglandin E synthase 3	19 kDa	2	1	2	1
Q15198	PDGFRL	PGFRL_HUMAN Platelet-derived growth factor receptor-like protein	42 kDa	2	1	2	1
Q15293	RCN1	RCN1_HUMAN Reticulocalbin-1	39 kDa	2	1	1	1
Q15365	PCBP1	PCBP1_HUMAN Poly(rC)-binding protein 1	37 kDa	2	2	1	1
Q15370	TCEB2	ELOB_HUMAN Transcription elongation factor B polypeptide 2	13 kDa	2	1	2	1
Q15428	SF3A2	SF3A2_HUMAN Splicing factor 3A subunit 2	49 kDa	2	0	2	0
Q15517	CDSN	CDSN_HUMAN Corneodesmosin	52 kDa	2	5	1	2
Q15904	ATP6AP1	VAS1_HUMAN V-type proton ATPase subunit S1	52 kDa	2	0	2	0
Q16222-2	UAP1	UAP1_HUMAN Isoform AGX1 of UDP-N-acetylhexosamine pyrophosphorylase	57 kDa	2	0	2	0
Q16555	DPYSL2	DPYL2_HUMAN Dihydropyrimidinase-related protein 2	62 kDa	2	3	2	3
Q16629-2	SRSF7	SRSF7_HUMAN Isoform 2 of Serine/arginine-rich splicing factor 7	16 kDa	2	0	1	0
Q3BBV0	NBPF1	NBPF1_HUMAN Neuroblastoma breakpoint family member 1	139 kDa	2	1	1	1
Q4ZHG4-2	FNDC1	FNDC1_HUMAN Isoform 2 of Fibronectin type III domain-containing protein 1	199 kDa	2	0	2	0
Q53H96	PYCRL	P5CR3_HUMAN Pyrroline-5-carboxylate reductase 3	29 kDa	2	3	2	3
Q6P2Q9	PRPF8	PRP8_HUMAN Pre-mRNA-processing-splicing factor 8	274 kDa	2	1	2	1
Q6UX71	PLXDC2	PXDC2_HUMAN Plexin domain-containing protein 2	60 kDa	2	1	2	1
Q6UXI9	NPNT	NPNT_HUMAN Nephronectin	62 kDa	2	3	1	3
Q6YP21-3	CCBL2	KAT3_HUMAN Isoform 3 of Kynurenine--oxoglutarate transaminase 3	48 kDa	2	0	2	0
Q8IYS1	PM20D2	P20D2_HUMAN Peptidase M20 domain-containing protein 2	48 kDa	2	1	2	1
Q8N158	GPC2	GPC2_HUMAN Glypican-2	63 kDa	2	5	2	5
Q8NFH3	NUP43	NUP43_HUMAN Nucleoporin Nup43	42 kDa	2	1	2	1
Q8WVQ1	CANT1	CANT1_HUMAN Soluble calcium-activated nucleotidase 1	45 kDa	2	3	2	3
Q92499	DDX1	DDX1_HUMAN ATP-dependent RNA helicase DDX1	82 kDa	2	1	2	1
Q92522	H1FX	H1X_HUMAN Histone H1x	22 kDa	2	0	2	0
Q92572	AP3S1	AP3S1_HUMAN AP-3 complex subunit sigma-1	22 kDa	2	0	2	0
Q92600	RQCD1	RCD1_HUMAN Cell differentiation protein RCD1 homolog	34 kDa	2	0	2	0
Q92859-2	NEO1	NEO1_HUMAN Isoform 2 of Neogenin	154 kDa	2	0	2	0
Q969U7	PSMG2	PSMG2_HUMAN Proteasome assembly chaperone 2	29 kDa	2	0	2	0
Q96AC1-2	FERMT2	FERM2_HUMAN Isoform 2 of Fermitin family homolog 2	72 kDa	2	0	2	0
Q96FJ2	DYNLL2	DYL2_HUMAN Dynein light chain 2, cytoplasmic	10 kDa	2	3	1	1
Q96L58	B3GALT6	B3GT6_HUMAN Beta-1,3-galactosyltransferase 6	37 kDa	2	0	1	0
Q99523	SORT1	SORT_HUMAN Sortilin	92 kDa	2	3	2	3
Q99816	TSG101	TS101_HUMAN Tumor susceptibility gene 101 protein	44 kDa	2	7	2	7
Q9BQG0-2	MYBBP1A	MBB1A_HUMAN Isoform 2 of Myb-binding protein 1A	149 kDa	2	0	2	0
Q9BRG1	VPS25	VPS25_HUMAN Vacuolar protein-sorting-associated protein 25	21 kDa	2	2	2	1
Q9BXJ4-3	C1QTNF3	C1QT3_HUMAN Isoform 3 of Complement C1q tumor necrosis factor-related protein 3	35 kDa	2	4	2	3
Q9BZG9-3	LYNX1	LYNX1_HUMAN Isoform 3 of Ly-6/neurotoxin-like protein 1	10 kDa	2	2	2	1
Q9C0H2-2	TTYH3	TTYH3_HUMAN Isoform 2 of Protein tweety homolog 3	54 kDa	2	4	2	1
Q9GZL7	WDR12	WDR12_HUMAN Ribosome biogenesis protein WDR12	48 kDa	2	0	2	0
Q9GZP0	PDGFD	PDGFD_HUMAN Platelet-derived growth factor D	43 kDa	2	2	2	2
Q9GZS3	WDR61	WDR61_HUMAN WD repeat-containing protein 61	34 kDa	2	0	2	0
Q9GZX9	TWSG1	TWSG1_HUMAN Twisted gastrulation protein homolog 1	25 kDa	2	3	2	2
Q9H074-2	PAIP1	PAIP1_HUMAN Isoform 2 of Polyadenylate-binding protein-interacting protein 1	46 kDa	2	0	2	0
Q9H2J4	PDCL3	PDCL3_HUMAN Phosducin-like protein 3	28 kDa	2	1	2	1
Q9NPH2-2	ISYNA1	INO1_HUMAN Isoform 2 of Inositol-3-phosphate synthase 1	47 kDa	2	6	2	6
Q9NRA1	PDGFC	PDGFC_HUMAN Platelet-derived growth factor C	39 kDa	2	0	2	0
Q9NRB3	CHST12	CHSTC_HUMAN Carbohydrate sulfotransferase 12	48 kDa	2	0	1	0
Q9NVA2-2	SEPT11	SEP11_HUMAN Isoform 2 of Septin-11	51 kDa	2	1	2	1
Q9NZ53	PODXL2	PDXL2_HUMAN Podocalyxin-like protein 2	65 kDa	2	4	1	1
Q9UKD2	MRTO4	MRT4_HUMAN mRNA turnover protein 4 homolog	28 kDa	2	0	2	0
Q9ULA0	DNPEP	DNPEP_HUMAN Aspartyl aminopeptidase	52 kDa	2	7	2	6
Q9UN86	G3BP2	G3BP2_HUMAN Ras GTPase-activating protein-binding protein 2	54 kDa	2	0	1	0
Q9UNH7	SNX6	SNX6_HUMAN Sorting nexin-6	47 kDa	2	0	2	0
Q9UP79	ADAMTS8	ATS8_HUMAN A disintegrin and metalloproteinase with thrombospondin motifs 8	96 kDa	2	1	2	1
Q9Y224	C14orf166	CN166_HUMAN UPF0568 protein C14orf166	28 kDa	2	0	2	0
Q9Y237-2	PIN4	PIN4_HUMAN Isoform 2 of Peptidyl-prolyl cis-trans isomerase NIMA-interacting 4	17 kDa	2	1	2	1
Q9Y2A7-2	NCKAP1	NCKP1_HUMAN Isoform 2 of Nck-associated protein 1	130 kDa	2	3	2	3
Q9Y333	LSM2	LSM2_HUMAN U6 snRNA-associated Sm-like protein LSm2	11 kDa	2	2	1	1
A4D1F6	LRRD1	LRRD1_HUMAN Leucine-rich repeat and death domain-containing protein 1	98 kDa	1	0	1	0
A6NED0	GSTZ1	A6NED0_HUMAN Glutathione transferase zeta 1 (Maleylacetoacetate isomerase), isoform CRA_b	19 kDa	1	0	1	0
A8KAH5	IST1	A8KAH5_HUMAN IST1 homolog	42 kDa	1	5	1	3
A8MWD9	RUXGL	RUXGL_HUMAN Small nuclear ribonucleoprotein G-like protein	9 kDa	1	1	1	1
B4DUW4	SUMO3	B4DUW4_HUMAN Small ubiquitin-related modifier 3	16 kDa	1	1	1	1
C9JD53	IDI1	C9JD53_HUMAN Isopentenyl-diphosphate Delta-isomerase 1 (Fragment)	14 kDa	1	1	1	1
H0YGK0	SEZ6	H0YGK0_HUMAN Seizure protein 6 homolog (Fragment)	14 kDa	1	0	1	0
K7ES11	UBE2O	K7ES11_HUMAN Ubiquitin-conjugating enzyme E2 O (Fragment)	89 kDa	1	1	1	1
O00462	MANBA	MANBA_HUMAN Beta-mannosidase	101 kDa	1	6	1	6
O00629	KPNA4	IMA4_HUMAN Importin subunit alpha-4	58 kDa	1	1	1	1
O14556	GAPDHS	G3PT_HUMAN Glyceraldehyde-3-phosphate dehydrogenase, testis-specific	45 kDa	1	0	1	0
O14656	TOR1A	TOR1A_HUMAN Torsin-1A	38 kDa	1	1	1	1
O14672	ADAM10	ADA10_HUMAN Disintegrin and metalloproteinase domain-containing protein 10	84 kDa	1	7	1	7
O14773-2	TPP1	TPP1_HUMAN Isoform 2 of Tripeptidyl-peptidase 1	34 kDa	1	0	1	0
O15126	SCAMP1	SCAM1_HUMAN Secretory carrier-associated membrane protein 1	38 kDa	1	1	1	1
O15397	IPO8	IPO8_HUMAN Importin-8	120 kDa	1	2	0	1
O15511-2	ARPC5	ARPC5_HUMAN Isoform 2 of Actin-related protein 2/3 complex subunit 5	17 kDa	1	1	1	1
O43143	DHX15	DHX15_HUMAN Putative pre-mRNA-splicing factor ATP-dependent RNA helicase DHX15	91 kDa	1	2	1	1
O43617	TRAPPC3	TPPC3_HUMAN Trafficking protein particle complex subunit 3	20 kDa	1	1	1	1
O43760	SYNGR2	SNG2_HUMAN Synaptogyrin-2	25 kDa	1	0	1	0
O60220	TIMM8A	TIM8A_HUMAN Mitochondrial import inner membrane translocase subunit Tim8 A	11 kDa	1	0	1	0
O60547	GMDS	GMDS_HUMAN GDP-mannose 4,6 dehydratase	42 kDa	1	0	1	0
O60925	PFDN1	PFD1_HUMAN Prefoldin subunit 1	14 kDa	1	1	1	1
O75348	ATP6V1G1	VATG1_HUMAN V-type proton ATPase subunit G 1	14 kDa	1	1	1	1
O75665	OFD1	OFD1_HUMAN Oral-facial-digital syndrome 1 protein	117 kDa	1	0	1	0
O75935-3	DCTN3	DCTN3_HUMAN Isoform 3 of Dynactin subunit 3	18 kDa	1	1	1	1
O76003	GLRX3	GLRX3_HUMAN Glutaredoxin-3	37 kDa	1	1	1	1
O94776	MTA2	MTA2_HUMAN Metastasis-associated protein MTA2	75 kDa	1	0	1	0
O95295	SNAPIN	SNAPN_HUMAN SNARE-associated protein Snapin	15 kDa	1	0	1	0
O95456-2	PSMG1	PSMG1_HUMAN Isoform 2 of Proteasome assembly chaperone 1	30 kDa	1	0	1	0
O95749	GGPS1	GGPPS_HUMAN Geranylgeranyl pyrophosphate synthase	35 kDa	1	0	1	0
P00698	LYZ	LYSC_CHICK Lysozyme C	16 kDa	1	1	1	1
P00918	CA2	CAH2_HUMAN Carbonic anhydrase 2	29 kDa	1	0	1	0
P01034	CST3	CYTC_HUMAN Cystatin-C	16 kDa	1	2	1	1
P01266	TG	THYG_HUMAN Thyroglobulin	305 kDa	1	1	1	1
P01344-2	IGF2	IGF2_HUMAN Isoform 2 of Insulin-like growth factor II	20 kDa	1	0	1	0
P02462	COL4A1	CO4A1_HUMAN Collagen alpha-1(IV) chain	161 kDa	1	0	1	0
P04066	FUCA1	FUCO_HUMAN Tissue alpha-L-fucosidase	54 kDa	1	1	1	1
P04179	SOD2	SODM_HUMAN Superoxide dismutase [Mn], mitochondrial	25 kDa	1	0	1	0
P05543	SERPINA7	THBG_HUMAN Thyroxine-binding globulin	46 kDa	1	1	1	1
P07099	EPHX1	HYEP_HUMAN Epoxide hydrolase 1	53 kDa	1	0	1	0
P07305-2	H1F0	H10_HUMAN Isoform 2 of Histone H1.0	19 kDa	1	0	1	0
P07384	CAPN1	CAN1_HUMAN Calpain-1 catalytic subunit	82 kDa	1	2	1	2
P07711	CTSL1	CATL1_HUMAN Cathepsin L1	38 kDa	1	2	1	2
P09382	LGALS1	LEG1_HUMAN Galectin-1	15 kDa	1	1	1	1
P09543-2	CNP	CN37_HUMAN Isoform CNPI of 2',3'-cyclic-nucleotide 3'-phosphodiesterase	45 kDa	1	2	1	2
P09960-2	LTA4H	LKHA4_HUMAN Isoform 2 of Leukotriene A-4 hydrolase	60 kDa	1	1	1	1
P11233	RALA	RALA_HUMAN Ras-related protein Ral-A	24 kDa	1	2	1	2
P11766	ADH5	ADHX_HUMAN Alcohol dehydrogenase class-3	40 kDa	1	1	1	1
P12110-2	COL6A2	CO6A2_HUMAN Isoform 2C2A of Collagen alpha-2(VI) chain	97 kDa	1	0	1	0
P13164	IFITM1	IFM1_HUMAN Interferon-induced transmembrane protein 1	14 kDa	1	0	1	0
P13473-2	LAMP2	LAMP2_HUMAN Isoform LAMP-2B of Lysosome-associated membrane glycoprotein 2	45 kDa	1	1	1	1
P14209	CD99	CD99_HUMAN CD99 antigen	19 kDa	1	0	1	0
P15121	AKR1B1	ALDR_HUMAN Aldose reductase	36 kDa	1	2	1	2
P15169	CPN1	CBPN_HUMAN Carboxypeptidase N catalytic chain	52 kDa	1	2	1	1
P16083	NQO2	NQO2_HUMAN Ribosyldihydronicotinamide dehydrogenase [quinone]	26 kDa	1	0	1	0
P16112-2	ACAN	PGCA_HUMAN Isoform 2 of Aggrecan core protein	246 kDa	1	1	1	1
P17612-2	PRKACA	KAPCA_HUMAN Isoform 2 of cAMP-dependent protein kinase catalytic subunit alpha	40 kDa	1	1	1	1
P18075	BMP7	BMP7_HUMAN Bone morphogenetic protein 7	49 kDa	1	0	1	0
P20962	PTMS	PTMS_HUMAN Parathymosin	12 kDa	1	1	1	1
P22004	BMP6	BMP6_HUMAN Bone morphogenetic protein 6	57 kDa	1	1	1	1
P22735	TGM1	TGM1_HUMAN Protein-glutamine gamma-glutamyltransferase K	90 kDa	1	0	1	0
P23381-2	WARS	SYWC_HUMAN Isoform 2 of Tryptophan--tRNA ligase, cytoplasmic	48 kDa	1	0	1	0
P23490	LOR	LORI_HUMAN Loricrin	26 kDa	1	0	1	0
P24666	ACP1	PPAC_HUMAN Low molecular weight phosphotyrosine protein phosphatase	18 kDa	1	1	1	1
P25705	ATP5A1	ATPA_HUMAN ATP synthase subunit alpha, mitochondrial	60 kDa	1	0	1	0
P25815	S100P	S100P_HUMAN Protein S100-P	10 kDa	1	1	1	1
P26006-1	ITGA3	ITA3_HUMAN Isoform 2 of Integrin alpha-3	119 kDa	1	1	1	1
P27449	ATP6V0C	VATL_HUMAN V-type proton ATPase 16 kDa proteolipid subunit	16 kDa	1	1	1	1
P27707	DCK	DCK_HUMAN Deoxycytidine kinase	31 kDa	1	0	1	0
P29218	IMPA1	IMPA1_HUMAN Inositol monophosphatase 1	30 kDa	1	0	1	0
P29966	MARCKS	MARCS_HUMAN Myristoylated alanine-rich C-kinase substrate	32 kDa	1	3	1	3
P30043	BLVRB	BLVRB_HUMAN Flavin reductase (NADPH)	22 kDa	1	1	1	1
P30086	PEBP1	PEBP1_HUMAN Phosphatidylethanolamine-binding protein 1	21 kDa	1	1	1	1
P35080-2	PFN2	PROF2_HUMAN Isoform IIb of Profilin-2	15 kDa	1	1	1	1
P35268	RPL22	RL22_HUMAN 60S ribosomal protein L22	15 kDa	1	2	1	2
P35443	THBS4	TSP4_HUMAN Thrombospondin-4	106 kDa	1	3	1	3
P36543-2	ATP6V1E1	VATE1_HUMAN Isoform 2 of V-type proton ATPase subunit E 1	24 kDa	1	0	1	0
P39900	MMP12	MMP12_HUMAN Macrophage metalloelastase	54 kDa	1	4	1	4
P41227	NAA10	NAA10_HUMAN N-alpha-acetyltransferase 10	26 kDa	1	2	1	1
P42765	ACAA2	THIM_HUMAN 3-ketoacyl-CoA thiolase, mitochondrial	42 kDa	1	2	1	2
P46779	RPL28	RL28_HUMAN 60S ribosomal protein L28	16 kDa	1	1	1	1
P47897	QARS	SYQ_HUMAN Glutamine--tRNA ligase	88 kDa	1	0	1	0
P47914	RPL29	RL29_HUMAN 60S ribosomal protein L29	18 kDa	1	1	1	1
P47972	NPTX2	NPTX2_HUMAN Neuronal pentraxin-2	47 kDa	1	3	1	3
P48507	GCLM	GSH0_HUMAN Glutamate--cysteine ligase regulatory subunit	31 kDa	1	0	1	0
P48637	GSS	GSHB_HUMAN Glutathione synthetase	52 kDa	1	0	1	0
P48723	HSPA13	HSP13_HUMAN Heat shock 70 kDa protein 13	52 kDa	1	0	1	0
P49354	FNTA	FNTA_HUMAN Protein farnesyltransferase/geranylgeranyltransferase type-1 subunit alpha	44 kDa	1	0	1	0
P49862	KLK7	KLK7_HUMAN Kallikrein-7	28 kDa	1	4	1	2
P51151	RAB9A	RAB9A_HUMAN Ras-related protein Rab-9A	23 kDa	1	0	1	0
P51858	HDGF	HDGF_HUMAN Hepatoma-derived growth factor	27 kDa	1	1	1	1
P52298	NCBP2	NCBP2_HUMAN Nuclear cap-binding protein subunit 2	18 kDa	1	0	1	0
P53680	AP2S1	AP2S1_HUMAN AP-2 complex subunit sigma	17 kDa	1	1	1	1
P53779-2	MAPK10	MK10_HUMAN Isoform Alpha-1 of Mitogen-activated protein kinase 10	49 kDa	1	1	1	1
P53985	SLC16A1	MOT1_HUMAN Monocarboxylate transporter 1	54 kDa	1	3	1	2
P54709	ATP1B3	AT1B3_HUMAN Sodium/potassium-transporting ATPase subunit beta-3	32 kDa	1	2	1	1
P54920	NAPA	SNAA_HUMAN Alpha-soluble NSF attachment protein	33 kDa	1	1	1	1
P55735	SEC13	SEC13_HUMAN Protein SEC13 homolog	36 kDa	1	0	1	0
P55769	NHP2L1	NH2L1_HUMAN NHP2-like protein 1	14 kDa	1	1	1	1
P58546	MTPN	MTPN_HUMAN Myotrophin	13 kDa	1	0	1	0
P60981-2	DSTN	DEST_HUMAN Isoform 2 of Destrin	17 kDa	1	1	1	1
P61081	UBE2M	UBC12_HUMAN NEDD8-conjugating enzyme Ubc12	21 kDa	1	0	1	0
P61313	RPL15	RL15_HUMAN 60S ribosomal protein L15	24 kDa	1	1	1	1
P61326	MAGOH	MGN_HUMAN Protein mago nashi homolog	17 kDa	1	0	1	0
P61604	HSPE1	CH10_HUMAN 10 kDa heat shock protein, mitochondrial	11 kDa	1	0	1	0
P61966	AP1S1	AP1S1_HUMAN AP-1 complex subunit sigma-1A	19 kDa	1	0	1	0
P62070	RRAS2	RRAS2_HUMAN Ras-related protein R-Ras2	23 kDa	1	5	1	4
P62310	LSM3	LSM3_HUMAN U6 snRNA-associated Sm-like protein LSm3	12 kDa	1	0	1	0
P62312	LSM6	LSM6_HUMAN U6 snRNA-associated Sm-like protein LSm6	9 kDa	1	0	1	0
P62330	ARF6	ARF6_HUMAN ADP-ribosylation factor 6	20 kDa	1	2	1	2
P62861	FAU	RS30_HUMAN 40S ribosomal protein S30	7 kDa	1	1	1	1
P62877	RBX1	RBX1_HUMAN E3 ubiquitin-protein ligase RBX1	12 kDa	1	0	1	0
P63208	SKP1	SKP1_HUMAN S-phase kinase-associated protein 1	19 kDa	1	0	1	0
P63220	RPS21	RS21_HUMAN 40S ribosomal protein S21	9 kDa	1	1	1	1
P63272	SUPT4H1	SPT4H_HUMAN Transcription elongation factor SPT4	13 kDa	1	0	1	0
P68402	PAFAH1B2	PA1B2_HUMAN Platelet-activating factor acetylhydrolase IB subunit beta	26 kDa	1	0	1	0
P78504	JAG1	JAG1_HUMAN Protein jagged-1	134 kDa	1	0	1	0
P78539-2	SRPX	SRPX_HUMAN Isoform 2 of Sushi repeat-containing protein SRPX	50 kDa	1	1	1	1
P80188-2	LCN2	NGAL_HUMAN Isoform 2 of Neutrophil gelatinase-associated lipocalin	22 kDa	1	0	1	0
P84103	SRSF3	SRSF3_HUMAN Serine/arginine-rich splicing factor 3	19 kDa	1	1	1	1
P98172	EFNB1	EFNB1_HUMAN Ephrin-B1	38 kDa	1	2	1	2
Q00688	FKBP3	FKBP3_HUMAN Peptidyl-prolyl cis-trans isomerase FKBP3	25 kDa	1	0	1	0
Q00765	REEP5	REEP5_HUMAN Receptor expression-enhancing protein 5	21 kDa	1	0	1	0
Q00839-2	HNRNPU	HNRPU_HUMAN Isoform Short of Heterogeneous nuclear ribonucleoprotein U	89 kDa	1	2	1	2
Q01433-2	AMPD2	AMPD2_HUMAN Isoform Ex1A-2-3 of AMP deaminase 2	92 kDa	1	2	1	2
Q01813	PFKP	K6PP_HUMAN 6-phosphofructokinase type C	86 kDa	1	1	1	1
Q03393	PTS	PTPS_HUMAN 6-pyruvoyl tetrahydrobiopterin synthase	16 kDa	1	0	1	0
Q08AM6	VAC14	VAC14_HUMAN Protein VAC14 homolog	88 kDa	1	1	1	1
Q09666	AHNAK	AHNK_HUMAN Neuroblast differentiation-associated protein AHNAK	629 kDa	1	1	2	1
Q13045	FLII	FLII_HUMAN Protein flightless-1 homolog	145 kDa	1	0	1	0
Q13093	PLA2G7	PAFA_HUMAN Platelet-activating factor acetylhydrolase	50 kDa	1	6	1	5
Q13148-2	TARDBP	TADBP_HUMAN Isoform 2 of TAR DNA-binding protein 43	45 kDa	1	0	1	0
Q13151	HNRNPA0	ROA0_HUMAN Heterogeneous nuclear ribonucleoprotein A0	31 kDa	1	0	1	0
Q13253	NOG	NOGG_HUMAN Noggin	26 kDa	1	1	1	1
Q13332-2	PTPRS	PTPRS_HUMAN Isoform PTPS-MEA of Receptor-type tyrosine-protein phosphatase S	216 kDa	1	0	1	0
Q13426-2	XRCC4	XRCC4_HUMAN Isoform 2 of DNA repair protein XRCC4	38 kDa	1	0	1	0
Q14126	DSG2	DSG2_HUMAN Desmoglein-2	122 kDa	1	3	1	3
Q14558-2	PRPSAP1	KPRA_HUMAN Isoform 2 of Phosphoribosyl pyrophosphate synthase-associated protein 1	42 kDa	1	0	1	0
Q14566	MCM6	MCM6_HUMAN DNA replication licensing factor MCM6	93 kDa	1	1	1	1
Q14669-2	TRIP12	TRIPC_HUMAN Isoform 2 of E3 ubiquitin-protein ligase TRIP12	224 kDa	1	0	1	0
Q14691	GINS1	PSF1_HUMAN DNA replication complex GINS protein PSF1	23 kDa	1	0	1	0
Q15046-2	KARS	SYK_HUMAN Isoform Mitochondrial of Lysine--tRNA ligase	71 kDa	1	1	1	1
Q15102	PAFAH1B3	PA1B3_HUMAN Platelet-activating factor acetylhydrolase IB subunit gamma	26 kDa	1	1	1	1
Q15691	MAPRE1	MARE1_HUMAN Microtubule-associated protein RP/EB family member 1	30 kDa	1	0	1	0
Q15758	SLC1A5	AAAT_HUMAN Neutral amino acid transporter B(0)	57 kDa	1	2	1	2
Q16831	UPP1	UPP1_HUMAN Uridine phosphorylase 1	34 kDa	1	0	1	0
Q5BLP8-2	C4orf48	CD048_HUMAN Isoform 2 of Neuropeptide-like protein C4orf48	15 kDa	1	1	1	1
Q5RKV6	EXOSC6	EXOS6_HUMAN Exosome complex component MTR3	28 kDa	1	0	1	0
Q6IA69	NADSYN1	NADE_HUMAN Glutamine-dependent NAD(+) synthetase	79 kDa	1	0	1	0
Q6IAA8	LAMTOR1	LTOR1_HUMAN Ragulator complex protein LAMTOR1	18 kDa	1	0	1	0
Q6IEE7	TMEM132E	T132E_HUMAN Transmembrane protein 132E	107 kDa	1	4	1	4
Q6NUJ1	PSAPL1	SAPL1_HUMAN Proactivator polypeptide-like 1	57 kDa	1	1	1	1
Q6UXN9	WDR82	WDR82_HUMAN WD repeat-containing protein 82	35 kDa	1	1	1	1
Q6ZRP7	QSOX2	QSOX2_HUMAN Sulfhydryl oxidase 2	78 kDa	1	2	1	2
Q7L5D6-2	GET4	GET4_HUMAN Isoform 2 of Golgi to ER traffic protein 4 homolog	31 kDa	1	0	1	0
Q7LBR1	CHMP1B	CHM1B_HUMAN Charged multivesicular body protein 1b	22 kDa	1	1	1	1
Q7LG56-2	RRM2B	RIR2B_HUMAN Isoform 2 of Ribonucleoside-diphosphate reductase subunit M2 B	35 kDa	1	0	1	0
Q7Z4G1-2	COMMD6	COMD6_HUMAN Isoform 2 of COMM domain-containing protein 6	11 kDa	1	1	1	1
Q7Z4R8	C6orf120	CF120_HUMAN UPF0669 protein C6orf120	21 kDa	1	2	1	1
Q7Z5G4	GOLGA7	GOGA7_HUMAN Golgin subfamily A member 7	16 kDa	1	3	1	2
Q7Z5N4-3	SDK1	SDK1_HUMAN Isoform 3 of Protein sidekick-1	240 kDa	1	1	1	1
Q86VE9-2	SERINC5	SERC5_HUMAN Isoform 2 of Serine incorporator 5	47 kDa	1	3	1	1
Q8IWU5-2	SULF2	SULF2_HUMAN Isoform 2 of Extracellular sulfatase Sulf-2	100 kDa	1	3	1	2
Q8IYX3-2	CCDC116	CC116_HUMAN Isoform 2 of Coiled-coil domain-containing protein 116	68 kDa	1	0	1	0
Q8N5L8	RPP25L	RP25L_HUMAN Ribonuclease P protein subunit p25-like protein	18 kDa	1	0	1	0
Q8N668	COMMD1	COMD1_HUMAN COMM domain-containing protein 1	21 kDa	1	0	1	0
Q8NCW5-2	APOA1BP	NNRE_HUMAN Isoform 2 of NAD(P)H-hydrate epimerase	20 kDa	1	1	1	1
Q8NFP9	NBEA	NBEA_HUMAN Neurobeachin	328 kDa	1	1	1	1
Q8TEA8	DTD1	DTD1_HUMAN D-tyrosyl-tRNA(Tyr) deacylase 1	23 kDa	1	2	1	2
Q8TF72	SHROOM3	SHRM3_HUMAN Protein Shroom3	217 kDa	1	4	1	1
Q8WUW1-2	BRK1	BRK1_HUMAN Isoform 2 of Protein BRICK1	12 kDa	1	0	1	0
Q8WV92	MITD1	MITD1_HUMAN MIT domain-containing protein 1	29 kDa	1	1	1	1
Q8WW22-2	DNAJA4	DNJA4_HUMAN Isoform 2 of DnaJ homolog subfamily A member 4	48 kDa	1	0	1	0
Q92616	GCN1L1	GCN1L_HUMAN Translational activator GCN1	293 kDa	1	0	1	0
Q92673	SORL1	SORL_HUMAN Sortilin-related receptor	248 kDa	1	0	1	0
Q92696	RABGGTA	PGTA_HUMAN Geranylgeranyl transferase type-2 subunit alpha	65 kDa	1	0	1	0
Q92817	EVPL	EVPL_HUMAN Envoplakin	232 kDa	1	0	1	0
Q92838-3	EDA	EDA_HUMAN Isoform 3 of Ectodysplasin-A	41 kDa	1	0	1	0
Q92900-2	UPF1	RENT1_HUMAN Isoform 2 of Regulator of nonsense transcripts 1	123 kDa	1	0	1	0
Q93034	CUL5	CUL5_HUMAN Cullin-5	91 kDa	1	0	1	0
Q969E2-2	SCAMP4	SCAM4_HUMAN Isoform 2 of Secretory carrier-associated membrane protein 4	22 kDa	1	0	1	0
Q969P0-3	IGSF8	IGSF8_HUMAN Isoform 3 of Immunoglobulin superfamily member 8	56 kDa	1	15	1	14
Q96C86	DCPS	DCPS_HUMAN m7GpppX diphosphatase	39 kDa	1	0	1	0
Q96EE3-1	SEH1L	SEH1_HUMAN Isoform B of Nucleoporin SEH1	47 kDa	1	0	1	0
Q96EY5-3	FAM125A	F125A_HUMAN Isoform 3 of Multivesicular body subunit 12A	27 kDa	1	2	1	2
Q96FQ6	S100A16	S10AG_HUMAN Protein S100-A16	12 kDa	1	1	1	1
Q96GX9-3	APIP	MTNB_HUMAN Isoform 2 of Probable methylthioribulose-1-phosphate dehydratase	23 kDa	1	0	1	0
Q96HR9	REEP6	REEP6_HUMAN Receptor expression-enhancing protein 6	21 kDa	1	0	1	0
Q96S97	MYADM	MYADM_HUMAN Myeloid-associated differentiation marker	35 kDa	1	0	1	0
Q99417	MYCBP	MYCBP_HUMAN C-Myc-binding protein	12 kDa	1	0	1	0
Q99497	PARK7	PARK7_HUMAN Protein DJ-1	20 kDa	1	3	1	3
Q99615-2	DNAJC7	DNJC7_HUMAN Isoform 2 of DnaJ homolog subfamily C member 7	50 kDa	1	0	1	0
Q9BQ67	GRWD1	GRWD1_HUMAN Glutamate-rich WD repeat-containing protein 1	49 kDa	1	0	1	0
Q9BRJ7	NUDT16L1	SDOS_HUMAN Protein syndesmos	23 kDa	1	1	1	1
Q9BRX5	GINS3	PSF3_HUMAN DNA replication complex GINS protein PSF3	25 kDa	1	0	1	0
Q9BT73	PSMG3	PSMG3_HUMAN Proteasome assembly chaperone 3	13 kDa	1	1	1	1
Q9BV19	C1orf50	CA050_HUMAN Uncharacterized protein C1orf50	22 kDa	1	0	1	0
Q9BVC6	TMEM109	TM109_HUMAN Transmembrane protein 109	26 kDa	1	1	1	1
Q9BZM5	ULBP2	N2DL2_HUMAN NKG2D ligand 2	27 kDa	1	1	1	1
Q9C0E2	XPO4	XPO4_HUMAN Exportin-4	130 kDa	1	1	1	1
Q9GZU8	FAM192A	F192A_HUMAN Protein FAM192A	29 kDa	1	1	1	1
Q9H0A8	COMMD4	COMD4_HUMAN COMM domain-containing protein 4	22 kDa	1	0	1	0
Q9H1C7	CYSTM1	CYTM1_HUMAN Cysteine-rich and transmembrane domain-containing protein 1	11 kDa	1	0	1	0
Q9H1E3	NUCKS1	NUCKS_HUMAN Nuclear ubiquitous casein and cyclin-dependent kinase substrate 1	27 kDa	1	2	1	1
Q9H2A7	CXCL16	CXL16_HUMAN C-X-C motif chemokine 16	28 kDa	1	1	1	1
Q9H2G2-2	SLK	SLK_HUMAN Isoform 2 of STE20-like serine/threonine-protein kinase	139 kDa	1	0	1	0
Q9H336	CRISPLD1	CRLD1_HUMAN Cysteine-rich secretory protein LCCL domain-containing 1	57 kDa	1	1	1	1
Q9H444	CHMP4B	CHM4B_HUMAN Charged multivesicular body protein 4b	25 kDa	1	1	1	1
Q9H4A4	RNPEP	AMPB_HUMAN Aminopeptidase B	73 kDa	1	0	1	0
Q9H4G4	GLIPR2	GAPR1_HUMAN Golgi-associated plant pathogenesis-related protein 1	17 kDa	1	2	1	2
Q9H7D7-2	WDR26	WDR26_HUMAN Isoform 2 of WD repeat-containing protein 26	70 kDa	1	0	1	0
Q9H8M9	EVA1A	EVA1A_HUMAN Protein eva-1 homolog A	17 kDa	1	1	1	1
Q9H944	MED20	MED20_HUMAN Mediator of RNA polymerase II transcription subunit 20	23 kDa	1	0	1	0
Q9HB71	CACYBP	CYBP_HUMAN Calcyclin-binding protein	26 kDa	1	1	1	1
Q9HC38-2	GLOD4	GLOD4_HUMAN Isoform 2 of Glyoxalase domain-containing protein 4	33 kDa	1	2	1	2
Q9HC84	MUC5B	MUC5B_HUMAN Mucin-5B	596 kDa	1	1	1	1
Q9HCN8	SDF2L1	SDF2L_HUMAN Stromal cell-derived factor 2-like protein 1	24 kDa	1	0	1	0
Q9NPD3	EXOSC4	EXOS4_HUMAN Exosome complex component RRP41	26 kDa	1	1	1	1
Q9NQ79-2	CRTAC1	CRAC1_HUMAN Isoform 2 of Cartilage acidic protein 1	70 kDa	1	0	1	0
Q9NQT4	EXOSC5	EXOS5_HUMAN Exosome complex component RRP46	25 kDa	1	0	1	0
Q9NQW7-2	XPNPEP1	XPP1_HUMAN Isoform 2 of Xaa-Pro aminopeptidase 1	67 kDa	1	2	1	2
Q9NR09	BIRC6	BIRC6_HUMAN Baculoviral IAP repeat-containing protein 6	530 kDa	1	0	1	0
Q9NTJ4	MAN2C1	MA2C1_HUMAN Alpha-mannosidase 2C1	116 kDa	1	1	1	1
Q9NUD5	ZCCHC3	ZCHC3_HUMAN Zinc finger CCHC domain-containing protein 3	44 kDa	1	0	1	0
Q9NUP9	LIN7C	LIN7C_HUMAN Protein lin-7 homolog C	22 kDa	1	2	1	2
Q9NUQ9	FAM49B	FA49B_HUMAN Protein FAM49B	37 kDa	1	0	1	0
Q9NV56	MRGBP	MRGBP_HUMAN MRG/MORF4L-binding protein	22 kDa	1	0	1	0
Q9NVM1	EVA1B	EVA1B_HUMAN Protein eva-1 homolog B	18 kDa	1	3	1	3
Q9NX24	NHP2	NHP2_HUMAN H/ACA ribonucleoprotein complex subunit 2	17 kDa	1	0	1	0
Q9NYQ6	CELSR1	CELR1_HUMAN Cadherin EGF LAG seven-pass G-type receptor 1	329 kDa	1	2	1	2
Q9NZ08-2	ERAP1	ERAP1_HUMAN Isoform 2 of Endoplasmic reticulum aminopeptidase 1	108 kDa	1	2	1	2
Q9NZT1	CALML5	CALL5_HUMAN Calmodulin-like protein 5	16 kDa	1	8	1	2
Q9NZZ3	CHMP5	CHMP5_HUMAN Charged multivesicular body protein 5	25 kDa	1	3	1	2
Q9P2T1-2	GMPR2	GMPR2_HUMAN Isoform 2 of GMP reductase 2	40 kDa	1	0	1	0
Q9UBC9	SPRR3	SPRR3_HUMAN Small proline-rich protein 3	18 kDa	1	0	1	0
Q9UBW8	COPS7A	CSN7A_HUMAN COP9 signalosome complex subunit 7a	30 kDa	1	2	1	2
Q9UHB9-2	SRP68	SRP68_HUMAN Isoform 2 of Signal recognition particle 68 kDa protein	67 kDa	1	0	1	0
Q9UI26-2	IPO11	IPO11_HUMAN Isoform 2 of Importin-11	117 kDa	1	2	1	2
Q9UK55	SERPINA10	ZPI_HUMAN Protein Z-dependent protease inhibitor	51 kDa	1	1	1	1
Q9UKP4	ADAMTS7	ATS7_HUMAN A disintegrin and metalloproteinase with thrombospondin motifs 7	184 kDa	1	1	1	1
Q9UKZ9	PCOLCE2	PCOC2_HUMAN Procollagen C-endopeptidase enhancer 2	46 kDa	1	1	1	1
Q9UNF0-2	PACSIN2	PACN2_HUMAN Isoform 2 of Protein kinase C and casein kinase substrate in neurons protein 2	51 kDa	1	0	1	0
Q9Y2S0	POLR1D	RPAC2_HUMAN DNA-directed RNA polymerases I and III subunit RPAC2	15 kDa	1	0	1	0
Q9Y3A3-2	MOB4	PHOCN_HUMAN Isoform 2 of MOB-like protein phocein	22 kDa	1	0	1	0
Q9Y3A5	SBDS	SBDS_HUMAN Ribosome maturation protein SBDS	29 kDa	1	0	1	0
Q9Y3U8	RPL36	RL36_HUMAN 60S ribosomal protein L36	12 kDa	1	0	1	0
Q9Y4Z0	LSM4	LSM4_HUMAN U6 snRNA-associated Sm-like protein LSm4	15 kDa	1	0	1	0
Q9Y5K8	ATP6V1D	VATD_HUMAN V-type proton ATPase subunit D	28 kDa	1	1	1	1
Q9Y5L4	TIMM13	TIM13_HUMAN Mitochondrial import inner membrane translocase subunit Tim13	11 kDa	1	0	1	0
Q9Y5X9	LIPG	LIPE_HUMAN Endothelial lipase	57 kDa	1	2	1	2
Q9Y5Z4-2	HEBP2	HEBP2_HUMAN Isoform 2 of Heme-binding protein 2	21 kDa	1	0	1	0
Q9Y662	HS3ST3B1	HS3SB_HUMAN Heparan sulfate glucosamine 3-O-sulfotransferase 3B1	43 kDa	1	2	1	2
A5D8V6	VPS37C	VP37C_HUMAN Vacuolar protein sorting-associated protein 37C	39 kDa	0	1	0	1
A6NGU5	GGT3P	GGT3_HUMAN Putative gamma-glutamyltranspeptidase 3	62 kDa	0	1	0	1
B7Z418	ILK	B7Z418_HUMAN Integrin-linked protein kinase	44 kDa	0	1	0	1
D6REL8	FGB	D6REL8_HUMAN Fibrinogen beta chain	31 kDa	0	1	0	1
D6RGZ3	ARHGEF28	D6RGZ3_HUMAN Rho guanine nucleotide exchange factor 28	74 kDa	0	3	0	1
E9PM31	CD81	E9PM31_HUMAN CD81 antigen (Fragment)	10 kDa	0	8	0	1
H3BP91	ECI1	H3BP91_HUMAN Enoyl-CoA delta isomerase 1, mitochondrial (Fragment)	32 kDa	0	1	0	1
J3KQ42	TSPAN4	J3KQ42_HUMAN Tetraspanin-4	28 kDa	0	1	0	1
K7ENY1	TTN	K7ENY1_HUMAN Titin	3994 kDa	0	1	0	1
O00161-2	SNAP23	SNP23_HUMAN Isoform SNAP-23b of Synaptosomal-associated protein 23	18 kDa	0	1	0	1
O15371	EIF3D	EIF3D_HUMAN Eukaryotic translation initiation factor 3 subunit D	64 kDa	0	1	0	1
O43286	B4GALT5	B4GT5_HUMAN Beta-1,4-galactosyltransferase 5	45 kDa	0	1	0	1
O43633	CHMP2A	CHM2A_HUMAN Charged multivesicular body protein 2a	25 kDa	0	3	0	3
O43847-2	NRD1	NRDC_HUMAN Isoform 2 of Nardilysin	139 kDa	0	1	0	1
O43897	TLL1	TLL1_HUMAN Tolloid-like protein 1	115 kDa	0	3	0	1
O75096	LRP4	LRP4_HUMAN Low-density lipoprotein receptor-related protein 4	212 kDa	0	1	0	1
O75531	BANF1	BAF_HUMAN Barrier-to-autointegration factor	10 kDa	0	2	0	2
O75635-2	SERPINB7	SPB7_HUMAN Isoform 2 of Serpin B7	41 kDa	0	1	0	1
O75695	RP2	XRP2_HUMAN Protein XRP2	40 kDa	0	2	0	2
O75787	ATP6AP2	RENR_HUMAN Renin receptor	39 kDa	0	1	0	1
O94760	DDAH1	DDAH1_HUMAN N(G),N(G)-dimethylarginine dimethylaminohydrolase 1	31 kDa	0	1	0	1
O94766	B3GAT3	B3GA3_HUMAN Galactosylgalactosylxylosylprotein 3-beta-glucuronosyltransferase 3	37 kDa	0	1	0	1
O95297-2	MPZL1	MPZL1_HUMAN Isoform 2 of Myelin protein zero-like protein 1	29 kDa	0	1	0	1
O95336	PGLS	6PGL_HUMAN 6-phosphogluconolactonase	28 kDa	0	1	0	1
P01116-2	KRAS	RASK_HUMAN Isoform 2B of GTPase KRas	21 kDa	0	3	0	1
P01591	IGJ	IGJ_HUMAN Immunoglobulin J chain	18 kDa	0	6	0	1
P02656	APOC3	APOC3_HUMAN Apolipoprotein C-III	11 kDa	0	1	0	1
P04350	TUBB4A	TBB4A_HUMAN Tubulin beta-4A chain	50 kDa	0	59	0	1
P05026-2	ATP1B1	AT1B1_HUMAN Isoform 2 of Sodium/potassium-transporting ATPase subunit beta-1	35 kDa	0	1	0	1
P07108-2	DBI	ACBP_HUMAN Isoform 2 of Acyl-CoA-binding protein	12 kDa	0	1	0	1
P09525	ANXA4	ANXA4_HUMAN Annexin A4	36 kDa	0	1	0	1
P11166	SLC2A1	GTR1_HUMAN Solute carrier family 2, facilitated glucose transporter member 1	54 kDa	0	1	0	1
P11169	SLC2A3	GTR3_HUMAN Solute carrier family 2, facilitated glucose transporter member 3	54 kDa	0	2	0	1
P11234	RALB	RALB_HUMAN Ras-related protein Ral-B	23 kDa	0	1	0	1
P12111-2	COL6A3	CO6A3_HUMAN Isoform 2 of Collagen alpha-3(VI) chain	321 kDa	0	0	0	0
P15515	HTN1	HIS1_HUMAN Histatin-1	7 kDa	0	1	0	1
P15529-16	CD46	MCP_HUMAN Isoform 3 of Membrane cofactor protein	37 kDa	0	1	0	1
P16278-2	GLB1	BGAL_HUMAN Isoform 2 of Beta-galactosidase	61 kDa	0	2	0	1
P16519-2	PCSK2	NEC2_HUMAN Isoform 2 of Neuroendocrine convertase 2	66 kDa	0	1	0	1
P17844	DDX5	DDX5_HUMAN Probable ATP-dependent RNA helicase DDX5	69 kDa	0	1	0	1
P18850	ATF6	ATF6A_HUMAN Cyclic AMP-dependent transcription factor ATF-6 alpha	75 kDa	0	1	0	1
P19883-2	FST	FST_HUMAN Isoform 2 of Follistatin	35 kDa	0	3	0	2
P22694-2	PRKACB	KAPCB_HUMAN Isoform 2 of cAMP-dependent protein kinase catalytic subunit beta	46 kDa	0	1	0	1
P25685	DNAJB1	DNJB1_HUMAN DnaJ homolog subfamily B member 1	38 kDa	0	1	0	1
P27105	STOM	STOM_HUMAN Erythrocyte band 7 integral membrane protein	32 kDa	0	3	0	3
P28325	CST5	CYTD_HUMAN Cystatin-D	16 kDa	0	1	0	1
P29373	CRABP2	RABP2_HUMAN Cellular retinoic acid-binding protein 2	16 kDa	0	1	0	1
P29992	GNA11	GNA11_HUMAN Guanine nucleotide-binding protein subunit alpha-11	42 kDa	0	2	0	2
P30046	DDT	DOPD_HUMAN D-dopachrome decarboxylase	13 kDa	0	1	0	1
P31431-2	SDC4	SDC4_HUMAN Isoform 2 of Syndecan-4	17 kDa	0	3	0	2
P33992	MCM5	MCM5_HUMAN DNA replication licensing factor MCM5	82 kDa	0	1	0	1
P36383	GJC1	CXG1_HUMAN Gap junction gamma-1 protein	45 kDa	0	1	0	1
P46379-2	BAG6	BAG6_HUMAN Isoform 2 of Large proline-rich protein BAG6	119 kDa	0	2	0	2
P46821	MAP1B	MAP1B_HUMAN Microtubule-associated protein 1B	271 kDa	0	1	0	1
P46934-4	NEDD4	NEDD4_HUMAN Isoform 4 of E3 ubiquitin-protein ligase NEDD4	104 kDa	0	2	0	2
P48059-2	LIMS1	LIMS1_HUMAN Isoform 2 of LIM and senescent cell antigen-like-containing domain protein 1	38 kDa	0	1	0	1
P49770	EIF2B2	EI2BB_HUMAN Translation initiation factor eIF-2B subunit beta	39 kDa	0	2	0	2
P50148	GNAQ	GNAQ_HUMAN Guanine nucleotide-binding protein G(q) subunit alpha	42 kDa	0	2	0	1
P50995	ANXA11	ANX11_HUMAN Annexin A11	54 kDa	0	2	0	2
P51153	RAB13	RAB13_HUMAN Ras-related protein Rab-13	23 kDa	0	2	0	1
P54108-2	CRISP3	CRIS3_HUMAN Isoform 2 of Cysteine-rich secretory protein 3	29 kDa	0	1	0	1
P56199	ITGA1	ITA1_HUMAN Integrin alpha-1	131 kDa	0	1	0	1
P58107	EPPK1	EPIPL_HUMAN Epiplakin	556 kDa	0	2	0	2
P62910	RPL32	RL32_HUMAN 60S ribosomal protein L32	16 kDa	0	2	0	2
P68366	TUBA4A	TBA4A_HUMAN Tubulin alpha-4A chain	50 kDa	0	42	0	2
P78310-5	CXADR	CXAR_HUMAN Isoform 5 of Coxsackievirus and adenovirus receptor	28 kDa	0	1	0	1
P83110	HTRA3	HTRA3_HUMAN Serine protease HTRA3	49 kDa	0	4	0	4
P84095	RHOG	RHOG_HUMAN Rho-related GTP-binding protein RhoG	21 kDa	0	5	0	4
Q01546	KRT76	K22O_HUMAN Keratin, type II cytoskeletal 2 oral	66 kDa	0	47	0	1
Q03405-3	PLAUR	UPAR_HUMAN Isoform 3 of Urokinase plasminogen activator surface receptor	32 kDa	0	1	0	1
Q07812-2	BAX	BAX_HUMAN Isoform Beta of Apoptosis regulator BAX	24 kDa	0	1	0	1
Q08629	SPOCK1	TICN1_HUMAN Testican-1	49 kDa	0	2	0	2
Q12846	STX4	STX4_HUMAN Syntaxin-4	34 kDa	0	1	0	1
Q13185	CBX3	CBX3_HUMAN Chromobox protein homolog 3	21 kDa	0	1	0	1
Q13491-4	GPM6B	GPM6B_HUMAN Isoform 4 of Neuronal membrane glycoprotein M6-b	36 kDa	0	1	0	1
Q13885	TUBB2A	TBB2A_HUMAN Tubulin beta-2A chain	50 kDa	0	64	0	1
Q14574-2	DSC3	DSC3_HUMAN Isoform 3B of Desmocollin-3	93 kDa	0	2	0	1
Q14C86-2	GAPVD1	GAPD1_HUMAN Isoform 2 of GTPase-activating protein and VPS9 domain-containing protein 1	163 kDa	0	1	0	1
Q15375-2	EPHA7	EPHA7_HUMAN Isoform 2 of Ephrin type-A receptor 7	112 kDa	0	2	0	1
Q63HQ2-2	EGFLAM	EGFLA_HUMAN Isoform 2 of Pikachurin	110 kDa	0	3	0	3
Q6P179-3	ERAP2	ERAP2_HUMAN Isoform 3 of Endoplasmic reticulum aminopeptidase 2	106 kDa	0	1	0	1
Q6V0I7-3	FAT4	FAT4_HUMAN Isoform 3 of Protocadherin Fat 4	543 kDa	0	3	0	3
Q6WRI0	IGSF10	IGS10_HUMAN Immunoglobulin superfamily member 10	291 kDa	0	1	0	1
Q6ZUX7	LHFPL2	LHPL2_HUMAN Lipoma HMGIC fusion partner-like 2 protein	24 kDa	0	1	0	1
Q7Z4Q2	HEATR3	HEAT3_HUMAN HEAT repeat-containing protein 3	75 kDa	0	1	0	1
Q86UF1	TSPAN33	TSN33_HUMAN Tetraspanin-33	32 kDa	0	1	0	1
Q86VN1	VPS36	VPS36_HUMAN Vacuolar protein-sorting-associated protein 36	44 kDa	0	2	0	2
Q8IWA5-2	SLC44A2	CTL2_HUMAN Isoform 2 of Choline transporter-like protein 2	81 kDa	0	1	0	1
Q8NDH2	CCDC168	CC168_HUMAN Coiled-coil domain-containing protein 168	278 kDa	0	1	0	1
Q8NFJ5	GPRC5A	RAI3_HUMAN Retinoic acid-induced protein 3	40 kDa	0	1	0	1
Q8TAT2	FGFBP3	FGFP3_HUMAN Fibroblast growth factor-binding protein 3	28 kDa	0	1	0	1
Q8TCV5-2	WFDC5	WFDC5_HUMAN Isoform 2 of WAP four-disulfide core domain protein 5	13 kDa	0	1	0	1
Q8WWI5-2	SLC44A1	CTL1_HUMAN Isoform 2 of Choline transporter-like protein 1	73 kDa	0	2	0	2
Q8WXG9	GPR98	GPR98_HUMAN G-protein coupled receptor 98	693 kDa	0	2	0	2
Q92854	SEMA4D	SEM4D_HUMAN Semaphorin-4D	96 kDa	0	1	0	1
Q92954-2	PRG4	PRG4_HUMAN Isoform B of Proteoglycan 4	147 kDa	0	1	0	1
Q969X1	TMBIM1	LFG3_HUMAN Protein lifeguard 3	35 kDa	0	1	0	1
Q96DR8	MUCL1	MUCL1_HUMAN Mucin-like protein 1	9 kDa	0	1	0	1
Q96FN4	CPNE2	CPNE2_HUMAN Copine-2	61 kDa	0	3	0	2
Q96H20-2	SNF8	SNF8_HUMAN Isoform 2 of Vacuolar-sorting protein SNF8	29 kDa	0	1	0	1
Q96MM7-2	HS6ST2	H6ST2_HUMAN Isoform 2 of Heparan-sulfate 6-O-sulfotransferase 2	53 kDa	0	1	0	1
Q99584	S100A13	S10AD_HUMAN Protein S100-A13	11 kDa	0	1	0	1
Q99828	CIB1	CIB1_HUMAN Calcium and integrin-binding protein 1	22 kDa	0	1	0	1
Q9BRP4-2	PAAF1	PAAF1_HUMAN Isoform 2 of Proteasomal ATPase-associated factor 1	40 kDa	0	1	0	1
Q9BV40	VAMP8	VAMP8_HUMAN Vesicle-associated membrane protein 8	11 kDa	0	1	0	1
Q9BXI9-2	C1QTNF6	C1QT6_HUMAN Isoform 2 of Complement C1q tumor necrosis factor-related protein 6	31 kDa	0	2	0	2
Q9H2X0-5	CHRD	CHRD_HUMAN Isoform 5 of Chordin	98 kDa	0	3	0	3
Q9HAV0	GNB4	GBB4_HUMAN Guanine nucleotide-binding protein subunit beta-4	38 kDa	0	5	0	1
Q9NPD7	NRN1	NRN1_HUMAN Neuritin	15 kDa	0	1	0	1
Q9NPE3	NOP10	NOP10_HUMAN H/ACA ribonucleoprotein complex subunit 3	8 kDa	0	1	0	1
Q9NRY6	PLSCR3	PLS3_HUMAN Phospholipid scramblase 3	32 kDa	0	2	0	2
Q9UBG0	MRC2	MRC2_HUMAN C-type mannose receptor 2	167 kDa	0	3	0	2
Q9UBR2	CTSZ	CATZ_HUMAN Cathepsin Z	34 kDa	0	2	0	2
Q9UBV8	PEF1	PEF1_HUMAN Peflin	30 kDa	0	1	0	1
Q9UI42-2	CPA4	CBPA4_HUMAN Isoform 2 of Carboxypeptidase A4	44 kDa	0	1	0	1
Q9ULC3	RAB23	RAB23_HUMAN Ras-related protein Rab-23	27 kDa	0	1	0	1
Q9Y624	F11R	JAM1_HUMAN Junctional adhesion molecule A	33 kDa	0	1	0	1

## Sheet: Contaminants
			Spectral Count		Unique Peptide Count
UniProt Accession	UniProt Name and Description	Molecular Weight	GFP-CD63	Untransfected	GFP-CD63	Untransfected
ct|CK88052|pir:null Tax_Id=0000 A32568 keratin K5, 58K type II, epidermal (version 2) - human (fragment)	ct|CK88052|pir:null	62 kDa	184	189	2	2
ct|CK84040267|gi:84040267|gb:AAI10640.1 Tax_id=9606 Keratin 6C [Homo sapiens]	ct|CK84040267|gi:84040267|gb:AAI10640.1	60 kDa	213	201	1	0
ct|CK57106715|ref:XP_543651.1 Tax_Id=9615 PREDICTED: similar to type II hair keratin [Canis familiaris]	ct|CK57106715|ref:XP_543651.1	80 kDa	6	9	1	1
ct|CK57106711|ref:XP_543648.1 Tax_Id=9615 PREDICTED: similar to Keratin 5 [Canis familiaris]	ct|CK57106711|ref:XP_543648.1	172 kDa	140	148	2	3
ct|CK57106695|ref:XP_543640.1 Tax_Id=9615 PREDICTED: similar to keratin 5b [Canis familiaris]	ct|CK57106695|ref:XP_543640.1	77 kDa	10	10	2	2
ct|CK47940601|gi:47940601|gb:AAH71906.1 Tax_id=9606 Keratin 5 (epidermolysis bullosa simplex, Dowling-Meara/Kobner/Weber-Cockayne types) [Homo sapiens]	ct|CK47940601|gi:47940601|gb:AAH71906.1 (+1)	62 kDa	199	208	23	23
ct|CK47846296|gi:47846296|emb:CAG30732.1 Tax_id=9606 keratin b20 [Homo sapiens]	ct|CK47846296|gi:47846296|emb:CAG30732.1 (+2)	51 kDa	3	2	1	1
ct|CK45597458|gi:45597458|ref:NP_778253.1 Tax_id=9606 keratin 77 [Homo sapiens]	ct|CK45597458|gi:45597458|ref:NP_778253.1	62 kDa	60	47	2	0
ct|CK39794653|gi:39794653|gb:AAH63697.1 Tax_id=9606 Keratin 1 (epidermolytic hyperkeratosis) [Homo sapiens]	ct|CK39794653|gi:39794653|gb:AAH63697.1 (+1)	66 kDa	861	713	51	47
ct|CK20306864|gi:20306864|gb:AAH28356.1 Tax_id=9606 Keratin 23 (histone deacetylase inducible) [Homo sapiens]	ct|CK20306864|gi:20306864|gb:AAH28356.1	48 kDa	10	7	1	1
ct|CK166900097|gi:166900097|sp:P04259.4 Tax_id=9606 K2C6B_HUMAN Keratin, type II cytoskeletal 6B (Cytokeratin-6B) (CK 6B) (K6b keratin)	ct|CK166900097|gi:166900097|sp:P04259.4	60 kDa	212	205	1	1
ct|CK15431310|gi:15431310|ref:NP_000517.2 Tax_id=9606 keratin 14 [Homo sapiens]	ct|CK15431310|gi:15431310|ref:NP_000517.2 (+2)	52 kDa	203	198	24	21
ct|CK1363944|pir:JC4313 Tax_Id=9606 type I keratin 16 - human gi|1195531bbs172338 (S79867) type I keratin 16, K16 [human, epidermal keratinocytes, Peptide, 473 aa] [Homo sapiens]	ct|CK1363944|pir:JC4313 (+1)	51 kDa	174	178	14	13
ct|CK134845|sp:P22531 Tax_Id=9606 SP22_HUMAN SMALL PROLINE RICH PROTEIN II (SPR-II) (CLONE 930) gi88056pirB27725 keratin, sprII protein - human gi338423(M20030) small proline rich protein [Homo sapiens]	ct|CK134845|sp:P22531 (+5)	8 kDa	3	2	2	1
ct|CK131412225|gi:131412225|ref:NP_705694.2 Tax_id=9606 keratin 13 isoform a [Homo sapiens]	ct|CK131412225|gi:131412225|ref:NP_705694.2 (+4)	50 kDa	66	81	3	6
ct|CK119581154|gi:119581154|gb:EAW60750.1 Tax_id=9606 keratin 17, isoform CRA_a [Homo sapiens]	ct|CK119581154|gi:119581154|gb:EAW60750.1 (+1)	48 kDa	101	101	7	6
ct|CK119581085|gi:119581085|gb:EAW60681.1 Tax_id=9606 keratin 10 (epidermolytic hyperkeratosis; keratosis palmaris et plantaris), isoform CRA_b [Homo sapiens]	ct|CK119581085|gi:119581085|gb:EAW60681.1 (+3)	63 kDa	378	405	31	30
ct|CK113580|sp:P02770 Tax_Id=10114 ALBU_RAT SERUM ALBUMIN PRECURSOR.	ct|CK113580|sp:P02770	69 kDa	36	23	4	1
ct|CK109255249|gi:109255249|ref:NP_002263.2 Tax_id=9606 keratin 4 [Homo sapiens]	ct|CK109255249|gi:109255249|ref:NP_002263.2 (+5)	64 kDa	24	21	2	1
ct|CK1070608|pir:KRHU9 Tax_Id=9606 keratin 19, type I, cytoskeletal - human gi|386803 (J03607) 40-kDa keratin protein [Homo sapiens]	ct|CK1070608|pir:KRHU9 (+2)	44 kDa	35	35	1	1
ct|CK106851|pir:S06889 Tax_Id=9606 keratin 18, cytoskeletal - human (fragment) gi|30311(X12883) cytokeratin 18 (424 AA) [Homo sapiens] gi386845(M26325) cytokeratin 18 [Homo sapiens]	ct|CK106851|pir:S06889 (+3)	47 kDa	7	2	2	0
ct|CK105815|pir:null Tax_Id=0000 A34720 cytokeratin 8 (version 2) - human	ct|CK105815|pir:null (+7)	54 kDa	62	29	13	3
ct|CK00000005|custom:CK00000005 Tax_Id=0000 PromTArt5 Promega trypsin artifact 5 K to R mods (2239.1, 2914)(1987, 2003)	ct|CK00000005|custom:CK00000005	6 kDa	41	32	1	1

## Sheet: bovine proteins
P02647	APOA1	APOA1_HUMAN Apolipoprotein A-I
P02652	APOA2	APOA2_HUMAN Apolipoprotein A-II
P05090	APOD	APOD_HUMAN Apolipoprotein D
P49747	COMP	COMP_HUMAN Cartilage oligomeric matrix protein
Q9Y262	EIF3L	EIF3L_HUMAN Eukaryotic translation initiation factor 3 subunit L
P68871	HBB	HBB_HUMAN Hemoglobin subunit beta
P19827	ITIH1	ITIH1_HUMAN Inter-alpha-trypsin inhibitor heavy chain H1
Q06033-2	ITIH3	ITIH3_HUMAN Isoform 2 of Inter-alpha-trypsin inhibitor heavy chain H3
P01042-2	KNG1	KNG1_HUMAN Isoform LMW of Kininogen-1
P00711	LALBA	LALBA_BOVIN Alpha-lactalbumin
P51884	LUM	LUM_HUMAN Lumican
O95497	VNN1	VNN1_HUMAN Pantetheinase
P02769	ALB	ALBU_BOVIN Serum albumin
P02662	CSN1S1	CASA1_BOVIN Alpha-S1-casein	25 kDa
P02666	CSN2	CASB_BOVIN Beta-casein	25 kDa
P02668	CSN3	CASK_BOVIN Kappa-casein	21 kDa
P02663	CSN1S2	CASA2_BOVIN Alpha-S2-casein	26 kDa
