# Supplementary material for: Systematic characterization of extracellular vesicle sorting domains and quantification at the single molecule – single vesicle level by fluorescence correlation spectroscopy and single particle imaging
Source: J Extracell Vesicles. 2019 Sep 18;8(1):1663043. doi: 10.1080/20013078.2019.1663043 (PMC6758720; doi:10.1080/20013078.2019.1663043)
Supplement: Supplemental Material [file ZJEV_A_1663043_SM7244.zip › ZJEV_A_1663043_Supplementary/Supplementary Table 2.xlsx]

## Sheet: HEK293T-derived EVs
											HEK - Cells	HEK - EVs
Protein Identifier - ENSP	ENSG	ENST	Gene symbol	Description	Additional info	Sum(Coverage)	Sum(# Proteins)	Sum(# Unique Peptides)	Sum(# Peptides)	Sum(# PSMs)	A4: Area	G4: Area	VLOOKUP	IF VLOOKUP	IF VLOOKUP (Area cells)	IF VLOOKUP (Area EVs)	More details….
ENSP00000265983	ENSG00000110169	ENST00000265983	HPX	hemopexin [Source:HGNC Symbol;Acc:HGNC:5171]	pep:known chromosome:GRCh38:11:6431049:6441064:-1 gene:ENSG00000110169 transcript:ENST00000265983 gene_biotype:protein_coding transcript_biotype:protein_coding	0.5714	2	32	32	3517		26820000000	#N/A
ENSP00000385834	ENSG00000091513	ENST00000402696	TF	transferrin [Source:HGNC Symbol;Acc:HGNC:11740]	pep:known chromosome:GRCh38:3:133745956:133779006:1 gene:ENSG00000091513 transcript:ENST00000402696 gene_biotype:protein_coding transcript_biotype:protein_coding	0.7736	8	80	81	5506	244500000	21910000000	#N/A
ENSP00000303507	ENSG00000186716	ENST00000305877	BCR	breakpoint cluster region [Source:HGNC Symbol;Acc:HGNC:1014]	pep:known chromosome:GRCh38:22:23180210:23318037:1 gene:ENSG00000186716 transcript:ENST00000305877 gene_biotype:protein_coding transcript_biotype:protein_coding	0.0338	3	1	3	6		15270000000	#N/A
ENSP00000285871	ENSG00000135205	ENST00000285871	CCDC146	coiled-coil domain containing 146 [Source:HGNC Symbol;Acc:HGNC:29296]	pep:known chromosome:GRCh38:7:77122617:77295204:1 gene:ENSG00000135205 transcript:ENST00000285871 gene_biotype:protein_coding transcript_biotype:protein_coding	0.0188	1	1	2	10		11660000000	#N/A
ENSP00000379888	ENSG00000142937	ENST00000396651	RPS8	ribosomal protein S8 [Source:HGNC Symbol;Acc:HGNC:10441]	pep:known chromosome:GRCh38:1:44775437:44778779:1 gene:ENSG00000142937 transcript:ENST00000396651 gene_biotype:protein_coding transcript_biotype:protein_coding	0.5385	2	16	16	472	1474000000	8698000000	#N/A
ENSP00000484789	ENSG00000276966	ENST00000615164	HIST1H4E	histone cluster 1, H4e [Source:HGNC Symbol;Acc:HGNC:4790]	pep:known chromosome:GRCh38:6:26204645:26204956:1 gene:ENSG00000276966 transcript:ENST00000615164 gene_biotype:protein_coding transcript_biotype:protein_coding	0.5825	1	12	12	2089	49700000000	8315000000	#N/A
ENSP00000400663	ENSG00000229684	ENST00000422650	TUBB	tubulin, beta class I [Source:HGNC Symbol;Acc:HGNC:20778]	pep:known chromosome:GRCh38:CHR_HSCHR6_MHC_MCF_CTG1:30798683:30803908:1 gene:ENSG00000229684 transcript:ENST00000422650 gene_biotype:protein_coding transcript_biotype:protein_coding	0.7432	9	5	28	1499	7459000000	8134000000	#N/A
ENSP00000449610	ENSG00000063177	ENST00000549273	RPL18	ribosomal protein L18 [Source:HGNC Symbol;Acc:HGNC:10310]	pep:putative chromosome:GRCh38:19:48615366:48619177:-1 gene:ENSG00000063177 transcript:ENST00000549273 gene_biotype:protein_coding transcript_biotype:protein_coding	0.3049	9	5	5	185	1482000000	7717000000	#N/A
ENSP00000437242	ENSG00000110651	ENST00000492627	CD81	CD81 molecule [Source:HGNC Symbol;Acc:HGNC:1701]	pep:putative chromosome:GRCh38:11:2382460:2397016:1 gene:ENSG00000110651 transcript:ENST00000492627 gene_biotype:protein_coding transcript_biotype:protein_coding	0.4606	9	6	6	431	151400000	7615000000	CD81	CD81	151400000	7615000000	integral component of membrane
ENSP00000434643	ENSG00000149273	ENST00000531188	RPS3	ribosomal protein S3 [Source:HGNC Symbol;Acc:HGNC:10420]	pep:known chromosome:GRCh38:11:75399486:75406913:1 gene:ENSG00000149273 transcript:ENST00000531188 gene_biotype:protein_coding transcript_biotype:protein_coding	0.7202	14	15	24	776	1146000000	7142000000	#N/A
ENSP00000301072	ENSG00000167553	ENST00000301072	TUBA1C	tubulin, alpha 1c [Source:HGNC Symbol;Acc:HGNC:20768]	pep:known chromosome:GRCh38:12:49264907:49274603:1 gene:ENSG00000167553 transcript:ENST00000301072 gene_biotype:protein_coding transcript_biotype:protein_coding	0.6971	14	13	30	1444	7990000000	6860000000	#N/A
ENSP00000375938	ENSG00000127824	ENST00000392088	TUBA4A	tubulin, alpha 4a [Source:HGNC Symbol;Acc:HGNC:12407]	pep:putative chromosome:GRCh38:2:219249711:219254608:-1 gene:ENSG00000127824 transcript:ENST00000392088 gene_biotype:protein_coding transcript_biotype:protein_coding	0.6051	10	9	26	1422	7990000000	6860000000	#N/A
ENSP00000323929	ENSG00000175899	ENST00000318602	A2M	alpha-2-macroglobulin [Source:HGNC Symbol;Acc:HGNC:7]	pep:known chromosome:GRCh38:12:9067712:9116157:-1 gene:ENSG00000175899 transcript:ENST00000318602 gene_biotype:protein_coding transcript_biotype:protein_coding	0.4064	4	35	42	455		6424000000	#N/A
ENSP00000369703	ENSG00000137267	ENST00000333628	TUBB2A	tubulin, beta 2A class IIa [Source:HGNC Symbol;Acc:HGNC:12412]	pep:known chromosome:GRCh38:6:3153669:3157526:-1 gene:ENSG00000137267 transcript:ENST00000333628 gene_biotype:protein_coding transcript_biotype:protein_coding	0.6539	3	2	25	1140	6144000000	6340000000	#N/A
ENSP00000259818	ENSG00000137285	ENST00000259818	TUBB2B	tubulin, beta 2B class IIb [Source:HGNC Symbol;Acc:HGNC:30829]	pep:known chromosome:GRCh38:6:3224261:3227735:-1 gene:ENSG00000137285 transcript:ENST00000259818 gene_biotype:protein_coding transcript_biotype:protein_coding	0.7416	4	2	26	1148	6144000000	6340000000	#N/A
ENSP00000416745	ENSG00000149273	ENST00000422465	RPS3	ribosomal protein S3 [Source:HGNC Symbol;Acc:HGNC:10420]	pep:putative chromosome:GRCh38:11:75399520:75405884:1 gene:ENSG00000149273 transcript:ENST00000422465 gene_biotype:protein_coding transcript_biotype:protein_coding	0.7767	2	1	10	316	992400000	6162000000	#N/A
ENSP00000478449	ENSG00000277079	ENST00000620720	RPS9	ribosomal protein S9 [Source:HGNC Symbol;Acc:HGNC:10442]	pep:novel chromosome:GRCh38:CHR_HSCHR19LRC_PGF2_CTG3_1:54201473:54208260:1 gene:ENSG00000277079 transcript:ENST00000620720 gene_biotype:protein_coding transcript_biotype:protein_coding	0.3866	5	13	13	332	1054000000	6053000000	#N/A
ENSP00000467587	ENSG00000131469	ENST00000589037	RPL27	ribosomal protein L27 [Source:HGNC Symbol;Acc:HGNC:10328]	pep:known chromosome:GRCh38:17:42998273:43002949:1 gene:ENSG00000131469 transcript:ENST00000589037 gene_biotype:protein_coding transcript_biotype:protein_coding	0.4412	3	9	9	215	1550000000	5963000000	#N/A
ENSP00000339795	ENSG00000147604	ENST00000352983	RPL7	ribosomal protein L7 [Source:HGNC Symbol;Acc:HGNC:10363]	pep:known chromosome:GRCh38:8:73290639:73293898:-1 gene:ENSG00000147604 transcript:ENST00000352983 gene_biotype:protein_coding transcript_biotype:protein_coding	0.4355	4	16	16	415	1738000000	5932000000	#N/A
ENSP00000365456	ENSG00000175198	ENST00000376279	PCCA	propionyl CoA carboxylase, alpha polypeptide [Source:HGNC Symbol;Acc:HGNC:8653]	pep:known chromosome:GRCh38:13:100089015:100530432:1 gene:ENSG00000175198 transcript:ENST00000376279 gene_biotype:protein_coding transcript_biotype:protein_coding	0.3348	3	15	16	34	25070000	5643000000	#N/A
ENSP00000320295	ENSG00000258947	ENST00000315491	TUBB3	tubulin, beta 3 class III [Source:HGNC Symbol;Acc:HGNC:20772]	pep:known chromosome:GRCh38:16:89923279:89936097:1 gene:ENSG00000258947 transcript:ENST00000315491 gene_biotype:protein_coding transcript_biotype:protein_coding	0.6	12	8	23	837	5434000000	5642000000	#N/A
ENSP00000251453	ENSG00000105193	ENST00000251453	RPS16	ribosomal protein S16 [Source:HGNC Symbol;Acc:HGNC:10396]	pep:known chromosome:GRCh38:19:39433207:39435948:-1 gene:ENSG00000105193 transcript:ENST00000251453 gene_biotype:protein_coding transcript_biotype:protein_coding	0.5479	7	12	12	281	1080000000	5557000000	#N/A
ENSP00000341885	ENSG00000140988	ENST00000343262	RPS2	ribosomal protein S2 [Source:HGNC Symbol;Acc:HGNC:10404]	pep:known chromosome:GRCh38:16:1962052:1964860:-1 gene:ENSG00000140988 transcript:ENST00000343262 gene_biotype:protein_coding transcript_biotype:protein_coding	0.4846	9	14	14	485	1415000000	5479000000	#N/A
ENSP00000369757	ENSG00000137154	ENST00000380394	RPS6	ribosomal protein S6 [Source:HGNC Symbol;Acc:HGNC:10429]	pep:known chromosome:GRCh38:9:19375715:19380254:-1 gene:ENSG00000137154 transcript:ENST00000380394 gene_biotype:protein_coding transcript_biotype:protein_coding	0.3815	3	17	17	302	8247000000	5454000000	#N/A
ENSP00000341289	ENSG00000188229	ENST00000340384	TUBB4B	tubulin, beta 4B class IVb [Source:HGNC Symbol;Acc:HGNC:20771]	pep:known chromosome:GRCh38:9:137241213:137243707:1 gene:ENSG00000188229 transcript:ENST00000340384 gene_biotype:protein_coding transcript_biotype:protein_coding	0.7416	11	2	28	1307	5597000000	5409000000	#N/A
ENSP00000346050	ENSG00000145425	ENST00000274065	RPS3A	ribosomal protein S3A [Source:HGNC Symbol;Acc:HGNC:10421]	pep:known chromosome:GRCh38:4:151099573:151104652:1 gene:ENSG00000145425 transcript:ENST00000274065 gene_biotype:protein_coding transcript_biotype:protein_coding	0.6402	12	20	20	590	1588000000	5380000000	#N/A
ENSP00000435096	ENSG00000118181	ENST00000527673	RPS25	ribosomal protein S25 [Source:HGNC Symbol;Acc:HGNC:10413]	pep:known chromosome:GRCh38:11:119015712:119018690:-1 gene:ENSG00000118181 transcript:ENST00000527673 gene_biotype:protein_coding transcript_biotype:protein_coding	0.24	1	4	4	141	1315000000	5343000000	#N/A
ENSP00000349430	ENSG00000197903	ENST00000356950	HIST1H2BK	histone cluster 1, H2bk [Source:HGNC Symbol;Acc:HGNC:13954]	pep:known chromosome:GRCh38:6:27146418:27146798:-1 gene:ENSG00000197903 transcript:ENST00000356950 gene_biotype:protein_coding transcript_biotype:protein_coding	0.4206	12	2	6	869	32390000000	5055000000	#N/A
ENSP00000377865	ENSG00000125691	ENST00000394332	RPL23	ribosomal protein L23 [Source:HGNC Symbol;Acc:HGNC:10316]	pep:putative chromosome:GRCh38:17:38847865:38853722:-1 gene:ENSG00000125691 transcript:ENST00000394332 gene_biotype:protein_coding transcript_biotype:protein_coding	0.5429	5	8	8	212	1205000000	4998000000	#N/A
ENSP00000264071	ENSG00000104833	ENST00000264071	TUBB4A	tubulin, beta 4A class IVa [Source:HGNC Symbol;Acc:HGNC:20774]	pep:known chromosome:GRCh38:19:6494319:6502584:-1 gene:ENSG00000104833 transcript:ENST00000264071 gene_biotype:protein_coding transcript_biotype:protein_coding	0.7342	15	2	26	922	5597000000	4932000000	#N/A
ENSP00000311430	ENSG00000174444	ENST00000307961	RPL4	ribosomal protein L4 [Source:HGNC Symbol;Acc:HGNC:10353]	pep:known chromosome:GRCh38:15:66498015:66504883:-1 gene:ENSG00000174444 transcript:ENST00000307961 gene_biotype:protein_coding transcript_biotype:protein_coding	0.356	4	22	22	354	1057000000	4872000000	#N/A
ENSP00000409288	ENSG00000137575	ENST00000447182	SDCBP	syndecan binding protein (syntenin) [Source:HGNC Symbol;Acc:HGNC:10662]	pep:known chromosome:GRCh38:8:58553216:58582846:1 gene:ENSG00000137575 transcript:ENST00000447182 gene_biotype:protein_coding transcript_biotype:protein_coding	0.4579	6	10	10	334	31170000	4872000000	SDCBP	SDCBP	31170000	4872000000	interleukin-5 receptor complex
ENSP00000361076	ENSG00000148303	ENST00000323345	RPL7A	ribosomal protein L7a [Source:HGNC Symbol;Acc:HGNC:10364]	pep:known chromosome:GRCh38:9:133348214:133351426:1 gene:ENSG00000148303 transcript:ENST00000323345 gene_biotype:protein_coding transcript_biotype:protein_coding	0.4925	3	16	16	303	1406000000	4846000000	#N/A
ENSP00000261336	ENSG00000126838	ENST00000261336	PZP	pregnancy-zone protein [Source:HGNC Symbol;Acc:HGNC:9750]	pep:known chromosome:GRCh38:12:9148840:9208370:-1 gene:ENSG00000126838 transcript:ENST00000261336 gene_biotype:protein_coding transcript_biotype:protein_coding	0.0472	3	1	6	220		4802000000	#N/A
ENSP00000358151	ENSG00000184678	ENST00000369155	HIST2H2BE	histone cluster 2, H2be [Source:HGNC Symbol;Acc:HGNC:4760]	pep:known chromosome:GRCh38:1:149884459:149886652:-1 gene:ENSG00000184678 transcript:ENST00000369155 gene_biotype:protein_coding transcript_biotype:protein_coding	0.4206	6	2	6	830	33800000000	4673000000	#N/A
ENSP00000383981	ENSG00000143947	ENST00000402285	RPS27A	ribosomal protein S27a [Source:HGNC Symbol;Acc:HGNC:10417]	pep:known chromosome:GRCh38:2:55231903:55235588:1 gene:ENSG00000143947 transcript:ENST00000402285 gene_biotype:protein_coding transcript_biotype:protein_coding	0.75	27	17	17	698	4593000000	4661000000	#N/A
ENSP00000435777	ENSG00000110700	ENST00000525634	RPS13	ribosomal protein S13 [Source:HGNC Symbol;Acc:HGNC:10386]	pep:known chromosome:GRCh38:11:17074389:17077787:-1 gene:ENSG00000110700 transcript:ENST00000525634 gene_biotype:protein_coding transcript_biotype:protein_coding	0.3113	3	7	7	256	735600000	4642000000	#N/A
ENSP00000331514	ENSG00000184009	ENST00000331925	ACTG1	actin, gamma 1 [Source:HGNC Symbol;Acc:HGNC:144]	pep:known chromosome:GRCh38:17:81509971:81512874:-1 gene:ENSG00000184009 transcript:ENST00000331925 gene_biotype:protein_coding transcript_biotype:protein_coding	0.744	15	15	33	4171	19570000000	4592000000	#N/A
ENSP00000348849	ENSG00000197728	ENST00000356464	RPS26	ribosomal protein S26 [Source:HGNC Symbol;Acc:HGNC:10414]	pep:known chromosome:GRCh38:12:56041853:56044675:1 gene:ENSG00000197728 transcript:ENST00000356464 gene_biotype:protein_coding transcript_biotype:protein_coding	0.313	1	4	4	100	680200000	4212000000	#N/A
ENSP00000363676	ENSG00000142676	ENST00000374550	RPL11	ribosomal protein L11 [Source:HGNC Symbol;Acc:HGNC:10301]	pep:known chromosome:GRCh38:1:23691779:23696425:1 gene:ENSG00000142676 transcript:ENST00000374550 gene_biotype:protein_coding transcript_biotype:protein_coding	0.3146	3	7	7	115	932600000	4209000000	#N/A
ENSP00000229239	ENSG00000111640	ENST00000229239	GAPDH	glyceraldehyde-3-phosphate dehydrogenase [Source:HGNC Symbol;Acc:HGNC:4141]	pep:known chromosome:GRCh38:12:6533927:6538371:1 gene:ENSG00000111640 transcript:ENST00000229239 gene_biotype:protein_coding transcript_biotype:protein_coding	0.8418	2	3	29	3121	7537000000	4101000000	#N/A
ENSP00000380067	ENSG00000111640	ENST00000396858	GAPDH	glyceraldehyde-3-phosphate dehydrogenase [Source:HGNC Symbol;Acc:HGNC:4141]	pep:putative chromosome:GRCh38:12:6535302:6538315:1 gene:ENSG00000111640 transcript:ENST00000396858 gene_biotype:protein_coding transcript_biotype:protein_coding	0.8669	2	1	27	3085	7537000000	4101000000	#N/A
ENSP00000410848	ENSG00000168028	ENST00000458478	RPSA	ribosomal protein SA [Source:HGNC Symbol;Acc:HGNC:6502]	pep:known chromosome:GRCh38:3:39406733:39412059:1 gene:ENSG00000168028 transcript:ENST00000458478 gene_biotype:protein_coding transcript_biotype:protein_coding	0.4811	5	10	10	245	2186000000	4080000000	#N/A
ENSP00000391446	ENSG00000188846	ENST00000416518	RPL14	ribosomal protein L14 [Source:HGNC Symbol;Acc:HGNC:10305]	pep:putative chromosome:GRCh38:3:40457354:40462280:1 gene:ENSG00000188846 transcript:ENST00000416518 gene_biotype:protein_coding transcript_biotype:protein_coding	0.4274	2	5	5	150	643400000	3969000000	#N/A
ENSP00000318646	ENSG00000134419	ENST00000322989	RPS15A	ribosomal protein S15a [Source:HGNC Symbol;Acc:HGNC:10389]	pep:known chromosome:GRCh38:16:18781295:18790334:-1 gene:ENSG00000134419 transcript:ENST00000322989 gene_biotype:protein_coding transcript_biotype:protein_coding	0.5	7	4	7	338	1099000000	3894000000	#N/A
ENSP00000359345	ENSG00000122406	ENST00000370321	RPL5	ribosomal protein L5 [Source:HGNC Symbol;Acc:HGNC:10360]	pep:known chromosome:GRCh38:1:92832025:92841924:1 gene:ENSG00000122406 transcript:ENST00000370321 gene_biotype:protein_coding transcript_biotype:protein_coding	0.3535	2	18	18	555	843600000	3858000000	#N/A
ENSP00000454746	ENSG00000260342	ENST00000567078	RP11-1035H13.3	Uncharacterized protein [Source:UniProtKB/TrEMBL;Acc:H3BN98]	pep:putative chromosome:GRCh38:16:18788063:18801519:-1 gene:ENSG00000260342 transcript:ENST00000567078 gene_biotype:protein_coding transcript_biotype:protein_coding	0.27	10	2	5	184	1041000000	3804000000	#N/A
ENSP00000202773	ENSG00000089009	ENST00000202773	RPL6	ribosomal protein L6 [Source:HGNC Symbol;Acc:HGNC:10362]	pep:known chromosome:GRCh38:12:112405199:112409641:-1 gene:ENSG00000089009 transcript:ENST00000202773 gene_biotype:protein_coding transcript_biotype:protein_coding	0.3472	7	14	14	166	1021000000	3723000000	#N/A
ENSP00000362744	ENSG00000198034	ENST00000316084	RPS4X	ribosomal protein S4, X-linked [Source:HGNC Symbol;Acc:HGNC:10424]	pep:known chromosome:GRCh38:X:72272042:72277300:-1 gene:ENSG00000198034 transcript:ENST00000316084 gene_biotype:protein_coding transcript_biotype:protein_coding	0.4943	2	12	20	432	777900000	3675000000	#N/A
ENSP00000416706	ENSG00000169067	ENST00000423391	ACTBL2	actin, beta-like 2 [Source:HGNC Symbol;Acc:HGNC:17780]	pep:known chromosome:GRCh38:5:57480016:57482809:-1 gene:ENSG00000169067 transcript:ENST00000423391 gene_biotype:protein_coding transcript_biotype:protein_coding	0.3378	1	4	13	782	14610000000	3592000000	#N/A
ENSP00000322419	ENSG00000177600	ENST00000321153	RPLP2	ribosomal protein, large, P2 [Source:HGNC Symbol;Acc:HGNC:10377]	pep:known chromosome:GRCh38:11:809647:812875:1 gene:ENSG00000177600 transcript:ENST00000321153 gene_biotype:protein_coding transcript_biotype:protein_coding	0.7913	3	9	10	193	1383000000	3497000000	#N/A
ENSP00000318697	ENSG00000176014	ENST00000317702	TUBB6	tubulin, beta 6 class V [Source:HGNC Symbol;Acc:HGNC:20776]	pep:known chromosome:GRCh38:18:12308059:12326619:1 gene:ENSG00000176014 transcript:ENST00000317702 gene_biotype:protein_coding transcript_biotype:protein_coding	0.7108	12	10	22	430	3194000000	3494000000	#N/A
ENSP00000429483	ENSG00000156482	ENST00000521726	RPL30	ribosomal protein L30 [Source:HGNC Symbol;Acc:HGNC:10333]	pep:known chromosome:GRCh38:8:98041807:98046469:-1 gene:ENSG00000156482 transcript:ENST00000521726 gene_biotype:protein_coding transcript_biotype:protein_coding	0.4649	5	4	5	177	1274000000	3471000000	#N/A
ENSP00000483755	ENSG00000278229	ENST00000617731	RPS17L	40S ribosomal protein S17 [Source:UniProtKB/Swiss-Prot;Acc:P08708]	pep:known chromosome:GRCh38:CHR_HSCHR15_5_CTG8:82615848:82619631:-1 gene:ENSG00000278229 transcript:ENST00000617731 gene_biotype:protein_coding transcript_biotype:protein_coding	0.6667	5	12	13	139	809800000	3463000000	#N/A
ENSP00000009589	ENSG00000008988	ENST00000009589	RPS20	ribosomal protein S20 [Source:HGNC Symbol;Acc:HGNC:10405]	pep:known chromosome:GRCh38:8:56072947:56074506:-1 gene:ENSG00000008988 transcript:ENST00000009589 gene_biotype:protein_coding transcript_biotype:protein_coding	0.2941	5	5	5	164	1089000000	3447000000	#N/A
ENSP00000388600	ENSG00000147403	ENST00000436473	RPL10	ribosomal protein L10 [Source:HGNC Symbol;Acc:HGNC:10298]	pep:known chromosome:GRCh38:X:154398367:154400811:1 gene:ENSG00000147403 transcript:ENST00000436473 gene_biotype:protein_coding transcript_biotype:protein_coding	0.2786	7	2	7	282	1007000000	3433000000	#N/A
ENSP00000471185	ENSG00000083845	ENST00000596314	RPS5	ribosomal protein S5 [Source:HGNC Symbol;Acc:HGNC:10426]	pep:known chromosome:GRCh38:19:58386507:58394736:1 gene:ENSG00000083845 transcript:ENST00000596314 gene_biotype:protein_coding transcript_biotype:protein_coding	0.26	4	4	4	107	830000000	3381000000	#N/A
ENSP00000433259	ENSG00000166441	ENST00000531978	RPL27A	ribosomal protein L27a [Source:HGNC Symbol;Acc:HGNC:10329]	pep:putative chromosome:GRCh38:11:8682788:8685415:1 gene:ENSG00000166441 transcript:ENST00000531978 gene_biotype:protein_coding transcript_biotype:protein_coding	0.4444	4	6	6	88	713800000	3377000000	#N/A
ENSP00000375730	ENSG00000142541	ENST00000391857	RPL13A	ribosomal protein L13a [Source:HGNC Symbol;Acc:HGNC:10304]	pep:known chromosome:GRCh38:19:49487554:49492308:1 gene:ENSG00000142541 transcript:ENST00000391857 gene_biotype:protein_coding transcript_biotype:protein_coding	0.3892	5	14	14	251	845600000	3373000000	#N/A
ENSP00000346001	ENSG00000100316	ENST00000216146	RPL3	ribosomal protein L3 [Source:HGNC Symbol;Acc:HGNC:10332]	pep:known chromosome:GRCh38:22:39312884:39319771:-1 gene:ENSG00000100316 transcript:ENST00000216146 gene_biotype:protein_coding transcript_biotype:protein_coding	0.3821	6	16	16	327	840300000	3358000000	#N/A
ENSP00000385958	ENSG00000164587	ENST00000401695	RPS14	ribosomal protein S14 [Source:HGNC Symbol;Acc:HGNC:10387]	pep:known chromosome:GRCh38:5:150443190:150449747:-1 gene:ENSG00000164587 transcript:ENST00000401695 gene_biotype:protein_coding transcript_biotype:protein_coding	0.6887	3	12	12	255	1100000000	3350000000	RPS14	RPS14	1100000000	3350000000	integral component of membrane
ENSP00000470972	ENSG00000105372	ENST00000598742	RPS19	ribosomal protein S19 [Source:HGNC Symbol;Acc:HGNC:10402]	pep:known chromosome:GRCh38:19:41859918:41872926:1 gene:ENSG00000105372 transcript:ENST00000598742 gene_biotype:protein_coding transcript_biotype:protein_coding	0.3724	5	2	7	186	1047000000	3345000000	#N/A
ENSP00000339063	ENSG00000156508	ENST00000316292	EEF1A1	eukaryotic translation elongation factor 1 alpha 1 [Source:HGNC Symbol;Acc:HGNC:3189]	pep:known chromosome:GRCh38:6:73515750:73521018:-1 gene:ENSG00000156508 transcript:ENST00000316292 gene_biotype:protein_coding transcript_biotype:protein_coding	0.7381	5	14	27	1981	6187000000	3194000000	#N/A
ENSP00000388646	ENSG00000122507	ENST00000442858	BBS9	Bardet-Biedl syndrome 9 [Source:HGNC Symbol;Acc:HGNC:30000]	pep:putative chromosome:GRCh38:7:33157638:33273114:1 gene:ENSG00000122507 transcript:ENST00000442858 gene_biotype:protein_coding transcript_biotype:protein_coding	0.1575	7	1	1	5		3127000000	#N/A
ENSP00000355740	ENSG00000163050	ENST00000366778	ADCK3	aarF domain containing kinase 3 [Source:HGNC Symbol;Acc:HGNC:16812]	pep:novel chromosome:GRCh38:1:226940286:226987544:1 gene:ENSG00000163050 transcript:ENST00000366778 gene_biotype:protein_coding transcript_biotype:protein_coding	0.1748	2	6	7	19	557400000	3112000000	ADCK3	ADCK3	557400000	3112000000	integral component of membrane
ENSP00000378162	ENSG00000109475	ENST00000394667	RPL34	ribosomal protein L34 [Source:HGNC Symbol;Acc:HGNC:10340]	pep:known chromosome:GRCh38:4:108620566:108625255:1 gene:ENSG00000109475 transcript:ENST00000394667 gene_biotype:protein_coding transcript_biotype:protein_coding	0.1282	1	2	2	38	480000000	3068000000	#N/A
ENSP00000226218	ENSG00000109072	ENST00000226218	VTN	vitronectin [Source:HGNC Symbol;Acc:HGNC:12724]	pep:known chromosome:GRCh38:17:28367276:28370822:-1 gene:ENSG00000109072 transcript:ENST00000226218 gene_biotype:protein_coding transcript_biotype:protein_coding	0.1339	2	1	6	133		3043000000	#N/A
ENSP00000346088	ENSG00000116251	ENST00000234875	RPL22	ribosomal protein L22 [Source:HGNC Symbol;Acc:HGNC:10315]	pep:known chromosome:GRCh38:1:6185020:6199612:-1 gene:ENSG00000116251 transcript:ENST00000234875 gene_biotype:protein_coding transcript_biotype:protein_coding	0.5078	7	6	6	176	1257000000	3039000000	#N/A
ENSP00000472660	ENSG00000105372	ENST00000598399	RPS19	ribosomal protein S19 [Source:HGNC Symbol;Acc:HGNC:10402]	pep:known chromosome:GRCh38:19:41860778:41869192:1 gene:ENSG00000105372 transcript:ENST00000598399 gene_biotype:protein_coding transcript_biotype:nonsense_mediated_decay	0.5775	4	1	6	135	1016000000	3037000000	#N/A
ENSP00000481145	ENSG00000265681	ENST00000617346	RPL17	ribosomal protein L17 [Source:HGNC Symbol;Acc:HGNC:10307]	pep:known chromosome:GRCh38:18:49489359:49492483:-1 gene:ENSG00000265681 transcript:ENST00000617346 gene_biotype:protein_coding transcript_biotype:protein_coding	0.5385	13	14	14	314	526800000	3005000000	#N/A
ENSP00000412583	ENSG00000223367	ENST00000457341	RPS18	ribosomal protein S18 [Source:HGNC Symbol;Acc:HGNC:10401]	pep:known chromosome:GRCh38:CHR_HSCHR6_MHC_DBB_CTG1:33249931:33254431:1 gene:ENSG00000223367 transcript:ENST00000457341 gene_biotype:protein_coding transcript_biotype:protein_coding	0.4934	3	12	12	164	568500000	2995000000	#N/A
ENSP00000462609	ENSG00000130255	ENST00000579649	RPL36	ribosomal protein L36 [Source:HGNC Symbol;Acc:HGNC:13631]	pep:known chromosome:GRCh38:19:5674947:5691667:1 gene:ENSG00000130255 transcript:ENST00000579649 gene_biotype:protein_coding transcript_biotype:protein_coding	0.3524	3	8	8	122	699100000	2905000000	#N/A
ENSP00000471584	ENSG00000105640	ENST00000600147	RPL18A	ribosomal protein L18a [Source:HGNC Symbol;Acc:HGNC:10311]	pep:novel chromosome:GRCh38:19:17859921:17864153:1 gene:ENSG00000105640 transcript:ENST00000600147 gene_biotype:protein_coding transcript_biotype:protein_coding	0.4481	5	9	9	133	629700000	2835000000	#N/A
ENSP00000363018	ENSG00000198755	ENST00000322203	RPL10A	ribosomal protein L10a [Source:HGNC Symbol;Acc:HGNC:10299]	pep:known chromosome:GRCh38:6:35468408:35470785:1 gene:ENSG00000198755 transcript:ENST00000322203 gene_biotype:protein_coding transcript_biotype:protein_coding	0.4009	1	11	11	234	1552000000	2777000000	#N/A
ENSP00000334983	ENSG00000067225	ENST00000335181	PKM	pyruvate kinase, muscle [Source:HGNC Symbol;Acc:HGNC:9021]	pep:known chromosome:GRCh38:15:72199032:72231206:-1 gene:ENSG00000067225 transcript:ENST00000335181 gene_biotype:protein_coding transcript_biotype:protein_coding	0.7458	12	5	49	3442	3768000000	2714000000	#N/A
ENSP00000455736	ENSG00000067225	ENST00000565184	PKM	pyruvate kinase, muscle [Source:HGNC Symbol;Acc:HGNC:9021]	pep:known chromosome:GRCh38:15:72199032:72231171:-1 gene:ENSG00000067225 transcript:ENST00000565184 gene_biotype:protein_coding transcript_biotype:protein_coding	0.725	12	5	49	2889	3768000000	2714000000	#N/A
ENSP00000361554	ENSG00000066056	ENST00000372476	TIE1	tyrosine kinase with immunoglobulin-like and EGF-like domains 1 [Source:HGNC Symbol;Acc:HGNC:11809]	pep:known chromosome:GRCh38:1:43300993:43323108:1 gene:ENSG00000066056 transcript:ENST00000372476 gene_biotype:protein_coding transcript_biotype:protein_coding	0.0202	2	1	2	7		2682000000	TIE1	TIE1	0	2682000000	integral component of plasma membrane
ENSP00000354739	ENSG00000197958	ENST00000361436	RPL12	ribosomal protein L12 [Source:HGNC Symbol;Acc:HGNC:10302]	pep:known chromosome:GRCh38:9:127447674:127451405:-1 gene:ENSG00000197958 transcript:ENST00000361436 gene_biotype:protein_coding transcript_biotype:protein_coding	0.5879	2	8	8	322	945000000	2599000000	#N/A
ENSP00000386786	ENSG00000196604	ENST00000409914	POTEF	POTE ankyrin domain family, member F [Source:HGNC Symbol;Acc:HGNC:33905]	pep:known chromosome:GRCh38:2:130074030:130129222:-1 gene:ENSG00000196604 transcript:ENST00000409914 gene_biotype:protein_coding transcript_biotype:protein_coding	0.0688	2	1	6	491	6218000000	2598000000	#N/A
ENSP00000412393	ENSG00000144713	ENST00000457131	RPL32	ribosomal protein L32 [Source:HGNC Symbol;Acc:HGNC:10336]	pep:known chromosome:GRCh38:3:12836102:12841544:-1 gene:ENSG00000144713 transcript:ENST00000457131 gene_biotype:protein_coding transcript_biotype:protein_coding	0.3308	3	4	4	138	544300000	2519000000	#N/A
ENSP00000230050	ENSG00000112306	ENST00000230050	RPS12	ribosomal protein S12 [Source:HGNC Symbol;Acc:HGNC:10385]	pep:known chromosome:GRCh38:6:132814441:132817564:1 gene:ENSG00000112306 transcript:ENST00000230050 gene_biotype:protein_coding transcript_biotype:protein_coding	0.6439	1	9	9	190	1169000000	2447000000	#N/A
ENSP00000463847	ENSG00000263809	ENST00000582471	KRBA2	KRAB-A domain containing 2 [Source:HGNC Symbol;Acc:HGNC:26989]	pep:known chromosome:GRCh38:17:8368638:8383187:-1 gene:ENSG00000263809 transcript:ENST00000582471 gene_biotype:protein_coding transcript_biotype:nonsense_mediated_decay	0.4393	11	7	7	132	844600000	2427000000	#N/A
ENSP00000393151	ENSG00000153187	ENST00000444376	HNRNPU	heterogeneous nuclear ribonucleoprotein U (scaffold attachment factor A) [Source:HGNC Symbol;Acc:HGNC:5048]	pep:known chromosome:GRCh38:1:244851166:244864542:-1 gene:ENSG00000153187 transcript:ENST00000444376 gene_biotype:protein_coding transcript_biotype:protein_coding	0.3846	3	30	30	398	2701000000	2407000000	#N/A
ENSP00000434535	ENSG00000161016	ENST00000532702	RPL8	ribosomal protein L8 [Source:HGNC Symbol;Acc:HGNC:10368]	pep:putative chromosome:GRCh38:8:144790355:144792384:-1 gene:ENSG00000161016 transcript:ENST00000532702 gene_biotype:protein_coding transcript_biotype:protein_coding	0.561	5	15	15	175	574000000	2390000000	#N/A
ENSP00000376299	ENSG00000089157	ENST00000392514	RPLP0	ribosomal protein, large, P0 [Source:HGNC Symbol;Acc:HGNC:10371]	pep:known chromosome:GRCh38:12:120196686:120201211:-1 gene:ENSG00000089157 transcript:ENST00000392514 gene_biotype:protein_coding transcript_biotype:protein_coding	0.47	13	15	15	261	994600000	2335000000	#N/A
ENSP00000268150	ENSG00000140545	ENST00000268150	MFGE8	milk fat globule-EGF factor 8 protein [Source:HGNC Symbol;Acc:HGNC:7036]	pep:known chromosome:GRCh38:15:88898714:88913411:-1 gene:ENSG00000140545 transcript:ENST00000268150 gene_biotype:protein_coding transcript_biotype:protein_coding	0.584	5	19	19	610		2334000000	#N/A
ENSP00000437125	ENSG00000109971	ENST00000532636	HSPA8	heat shock 70kDa protein 8 [Source:HGNC Symbol;Acc:HGNC:5241]	pep:putative chromosome:GRCh38:11:123057489:123061789:-1 gene:ENSG00000109971 transcript:ENST00000532636 gene_biotype:protein_coding transcript_biotype:protein_coding	0.6502	15	31	43	1608	6357000000	2320000000	#N/A
ENSP00000307889	ENSG00000167526	ENST00000311528	RPL13	ribosomal protein L13 [Source:HGNC Symbol;Acc:HGNC:10303]	pep:known chromosome:GRCh38:16:89560657:89566828:1 gene:ENSG00000167526 transcript:ENST00000311528 gene_biotype:protein_coding transcript_biotype:protein_coding	0.2844	5	7	7	118	683900000	2238000000	#N/A
ENSP00000339095	ENSG00000171863	ENST00000304921	RPS7	ribosomal protein S7 [Source:HGNC Symbol;Acc:HGNC:10440]	pep:known chromosome:GRCh38:2:3575205:3580919:1 gene:ENSG00000171863 transcript:ENST00000304921 gene_biotype:protein_coding transcript_biotype:protein_coding	0.4897	2	10	10	250	719000000	2236000000	#N/A
ENSP00000375391	ENSG00000224501	ENST00000391548	HSPA1B	heat shock 70kDa protein 1B [Source:HGNC Symbol;Acc:HGNC:5233]	pep:known chromosome:GRCh38:CHR_HSCHR6_MHC_COX_CTG1:31815107:31817630:1 gene:ENSG00000224501 transcript:ENST00000391548 gene_biotype:protein_coding transcript_biotype:protein_coding	0.6786	4	8	39	821	5888000000	2233000000	#N/A
ENSP00000385621	ENSG00000147403	ENST00000406022	RPL10	ribosomal protein L10 [Source:HGNC Symbol;Acc:HGNC:10298]	pep:putative chromosome:GRCh38:X:154398890:154400909:1 gene:ENSG00000147403 transcript:ENST00000406022 gene_biotype:protein_coding transcript_biotype:protein_coding	0.2761	4	1	6	163	716200000	2203000000	#N/A
ENSP00000354074	ENSG00000138326	ENST00000360830	RPS24	ribosomal protein S24 [Source:HGNC Symbol;Acc:HGNC:10411]	pep:novel chromosome:GRCh38:10:78033883:78040697:1 gene:ENSG00000138326 transcript:ENST00000360830 gene_biotype:protein_coding transcript_biotype:protein_coding	0.3077	5	5	5	191	662800000	2177000000	#N/A
ENSP00000390279	ENSG00000172809	ENST00000439590	RPL38	ribosomal protein L38 [Source:HGNC Symbol;Acc:HGNC:10349]	pep:known chromosome:GRCh38:17:74203582:74209880:1 gene:ENSG00000172809 transcript:ENST00000439590 gene_biotype:protein_coding transcript_biotype:protein_coding	0.5429	4	6	6	209	878700000	2175000000	#N/A
ENSP00000378199	ENSG00000126803	ENST00000394709	HSPA2	heat shock 70kDa protein 2 [Source:HGNC Symbol;Acc:HGNC:5235]	pep:known chromosome:GRCh38:14:64535905:64546173:1 gene:ENSG00000126803 transcript:ENST00000394709 gene_biotype:protein_coding transcript_biotype:protein_coding	0.2629	1	5	16	596	6027000000	2131000000	HSPA2	HSPA2	6027000000	2131000000	CatSper complex
ENSP00000463985	ENSG00000108298	ENST00000579374	RPL19	ribosomal protein L19 [Source:HGNC Symbol;Acc:HGNC:10312]	pep:putative chromosome:GRCh38:17:39200316:39204727:1 gene:ENSG00000108298 transcript:ENST00000579374 gene_biotype:protein_coding transcript_biotype:protein_coding	0.2383	4	7	7	92	393800000	2094000000	#N/A
ENSP00000309334	ENSG00000174748	ENST00000307839	RPL15	ribosomal protein L15 [Source:HGNC Symbol;Acc:HGNC:10306]	pep:known chromosome:GRCh38:3:23916545:23920977:1 gene:ENSG00000174748 transcript:ENST00000307839 gene_biotype:protein_coding transcript_biotype:protein_coding	0.451	6	9	9	121	509200000	2055000000	#N/A
ENSP00000290378	ENSG00000159251	ENST00000290378	ACTC1	actin, alpha, cardiac muscle 1 [Source:HGNC Symbol;Acc:HGNC:143]	pep:known chromosome:GRCh38:15:34788096:34796139:-1 gene:ENSG00000159251 transcript:ENST00000290378 gene_biotype:protein_coding transcript_biotype:protein_coding	0.7294	12	17	32	1717	9311000000	2046000000	#N/A
ENSP00000396486	ENSG00000234258	ENST00000417601	HSPA1L	heat shock 70kDa protein 1-like [Source:HGNC Symbol;Acc:HGNC:5234]	pep:known chromosome:GRCh38:CHR_HSCHR6_MHC_DBB_CTG1:31791805:31797251:-1 gene:ENSG00000234258 transcript:ENST00000417601 gene_biotype:protein_coding transcript_biotype:protein_coding	0.2543	3	1	11	350	5527000000	2015000000	#N/A
ENSP00000346027	ENSG00000122026	ENST00000311549	RPL21	ribosomal protein L21 [Source:HGNC Symbol;Acc:HGNC:10313]	pep:known chromosome:GRCh38:13:27251309:27256568:1 gene:ENSG00000122026 transcript:ENST00000311549 gene_biotype:protein_coding transcript_biotype:protein_coding	0.3813	3	5	5	72	786700000	2001000000	#N/A
ENSP00000480341	ENSG00000273673	ENST00000393394	RPL9	ribosomal protein L9 [Source:HGNC Symbol;Acc:HGNC:10369]	pep:known chromosome:GRCh38:CHR_HSCHR15_5_CTG8:82451295:82451976:-1 gene:ENSG00000273673 transcript:ENST00000393394 gene_biotype:protein_coding transcript_biotype:protein_coding	0.6354	5	11	11	148	322300000	1976000000	RPL9	RPL9	322300000	1976000000	integral component of membrane
ENSP00000451291	ENSG00000092199	ENST00000554455	HNRNPC	heterogeneous nuclear ribonucleoprotein C (C1/C2) [Source:HGNC Symbol;Acc:HGNC:5035]	pep:known chromosome:GRCh38:14:21210550:21269425:-1 gene:ENSG00000092199 transcript:ENST00000554455 gene_biotype:protein_coding transcript_biotype:protein_coding	0.3954	15	2	14	223	1360000000	1941000000	#N/A
ENSP00000450629	ENSG00000092199	ENST00000555883	HNRNPC	heterogeneous nuclear ribonucleoprotein C (C1/C2) [Source:HGNC Symbol;Acc:HGNC:5035]	pep:known chromosome:GRCh38:14:21210933:21269400:-1 gene:ENSG00000092199 transcript:ENST00000555883 gene_biotype:protein_coding transcript_biotype:protein_coding	0.436	20	3	15	282	1360000000	1941000000	#N/A
ENSP00000446215	ENSG00000132341	ENST00000543796	RAN	RAN, member RAS oncogene family [Source:HGNC Symbol;Acc:HGNC:9846]	pep:known chromosome:GRCh38:12:130871879:130877678:1 gene:ENSG00000132341 transcript:ENST00000543796 gene_biotype:protein_coding transcript_biotype:protein_coding	0.4769	6	13	13	245	2294000000	1923000000	#N/A
ENSP00000335652	ENSG00000186575	ENST00000334961	NF2	neurofibromin 2 (merlin) [Source:HGNC Symbol;Acc:HGNC:7773]	pep:known chromosome:GRCh38:22:29603727:29683915:1 gene:ENSG00000186575 transcript:ENST00000334961 gene_biotype:protein_coding transcript_biotype:protein_coding	0.0513	6	1	2	5	1959000000	1845000000	#N/A
ENSP00000419179	ENSG00000114391	ENST00000495401	RPL24	ribosomal protein L24 [Source:HGNC Symbol;Acc:HGNC:10325]	pep:putative chromosome:GRCh38:3:101681096:101686705:-1 gene:ENSG00000114391 transcript:ENST00000495401 gene_biotype:protein_coding transcript_biotype:protein_coding	0.2727	3	4	4	100	714900000	1845000000	#N/A
ENSP00000298049	ENSG00000101210	ENST00000298049	EEF1A2	eukaryotic translation elongation factor 1 alpha 2 [Source:HGNC Symbol;Acc:HGNC:3192]	pep:known chromosome:GRCh38:20:63488013:63497834:-1 gene:ENSG00000101210 transcript:ENST00000298049 gene_biotype:protein_coding transcript_biotype:protein_coding	0.4622	1	3	16	1241	2806000000	1841000000	#N/A
ENSP00000389103	ENSG00000198242	ENST00000422514	RPL23A	ribosomal protein L23a [Source:HGNC Symbol;Acc:HGNC:10317]	pep:known chromosome:GRCh38:17:28719393:28724359:1 gene:ENSG00000198242 transcript:ENST00000422514 gene_biotype:protein_coding transcript_biotype:protein_coding	0.4679	6	13	13	146	930000000	1785000000	#N/A
ENSP00000419117	ENSG00000182899	ENST00000464167	RPL35A	ribosomal protein L35a [Source:HGNC Symbol;Acc:HGNC:10345]	pep:known chromosome:GRCh38:3:197949987:197956610:1 gene:ENSG00000182899 transcript:ENST00000464167 gene_biotype:protein_coding transcript_biotype:protein_coding	0.4	4	7	7	69	126900000	1759000000	#N/A
ENSP00000340079	ENSG00000157869	ENST00000338176	RAB28	RAB28, member RAS oncogene family [Source:HGNC Symbol;Acc:HGNC:9768]	pep:known chromosome:GRCh38:4:13367725:13484365:-1 gene:ENSG00000157869 transcript:ENST00000338176 gene_biotype:protein_coding transcript_biotype:protein_coding	0.098	5	1	2	22	1081000000	1749000000	#N/A
ENSP00000371955	ENSG00000010278	ENST00000382515	CD9	CD9 molecule [Source:HGNC Symbol;Acc:HGNC:1709]	pep:putative chromosome:GRCh38:12:6200797:6238259:1 gene:ENSG00000010278 transcript:ENST00000382515 gene_biotype:protein_coding transcript_biotype:protein_coding	0.2956	6	4	4	92	46420000	1742000000	CD9	CD9	46420000	1742000000	integral component of membrane
ENSP00000355759	ENSG00000143799	ENST00000366794	PARP1	poly (ADP-ribose) polymerase 1 [Source:HGNC Symbol;Acc:HGNC:270]	pep:known chromosome:GRCh38:1:226360691:226408073:-1 gene:ENSG00000143799 transcript:ENST00000366794 gene_biotype:protein_coding transcript_biotype:protein_coding	0.5404	3	51	51	411	1684000000	1724000000	#N/A
ENSP00000270625	ENSG00000142534	ENST00000270625	RPS11	ribosomal protein S11 [Source:HGNC Symbol;Acc:HGNC:10384]	pep:known chromosome:GRCh38:19:49496374:49499689:1 gene:ENSG00000142534 transcript:ENST00000270625 gene_biotype:protein_coding transcript_biotype:protein_coding	0.4177	4	10	10	114	681800000	1644000000	#N/A
ENSP00000339605	ENSG00000153233	ENST00000342084	PTPRR	protein tyrosine phosphatase, receptor type, R [Source:HGNC Symbol;Acc:HGNC:9680]	pep:putative chromosome:GRCh38:12:70638931:70788982:-1 gene:ENSG00000153233 transcript:ENST00000342084 gene_biotype:protein_coding transcript_biotype:protein_coding	0.0422	2	1	1	8		1640000000	PTPRR	PTPRR	0	1640000000	integral component of membrane
ENSP00000346037	ENSG00000137818	ENST00000260379	RPLP1	ribosomal protein, large, P1 [Source:HGNC Symbol;Acc:HGNC:10372]	pep:known chromosome:GRCh38:15:69452784:69456194:1 gene:ENSG00000137818 transcript:ENST00000260379 gene_biotype:protein_coding transcript_biotype:protein_coding	0.7105	2	3	4	27	941300000	1638000000	#N/A
ENSP00000357555	ENSG00000177954	ENST00000368567	RPS27	ribosomal protein S27 [Source:HGNC Symbol;Acc:HGNC:10416]	pep:known chromosome:GRCh38:1:153990759:153992150:1 gene:ENSG00000177954 transcript:ENST00000368567 gene_biotype:protein_coding transcript_biotype:protein_coding	0.4048	3	3	5	54	402900000	1597000000	#N/A
ENSP00000386116	ENSG00000183023	ENST00000407929	SLC8A1	solute carrier family 8 (sodium/calcium exchanger), member 1 [Source:HGNC Symbol;Acc:HGNC:11068]	pep:known chromosome:GRCh38:2:40114731:40430271:-1 gene:ENSG00000183023 transcript:ENST00000407929 gene_biotype:protein_coding transcript_biotype:nonsense_mediated_decay	0.0708	5	1	2	2		1567000000	SLC8A1	SLC8A1	0	1567000000	integral component of membrane
ENSP00000362111	ENSG00000000003	ENST00000373020	TSPAN6	tetraspanin 6 [Source:HGNC Symbol;Acc:HGNC:11858]	pep:known chromosome:GRCh38:X:100628670:100636806:-1 gene:ENSG00000000003 transcript:ENST00000373020 gene_biotype:protein_coding transcript_biotype:protein_coding	0.2653	3	8	8	46		1566000000	TSPAN6	TSPAN6	0	1566000000	integral component of membrane
ENSP00000426909	ENSG00000204628	ENST00000512805	GNB2L1	guanine nucleotide binding protein (G protein), beta polypeptide 2-like 1 [Source:HGNC Symbol;Acc:HGNC:4399]	pep:known chromosome:GRCh38:5:181236937:181244209:-1 gene:ENSG00000204628 transcript:ENST00000512805 gene_biotype:protein_coding transcript_biotype:protein_coding	0.6877	21	18	18	411	1034000000	1496000000	#N/A
ENSP00000347271	ENSG00000124614	ENST00000326199	RPS10	ribosomal protein S10 [Source:HGNC Symbol;Acc:HGNC:10383]	pep:known chromosome:GRCh38:6:34417454:34426125:-1 gene:ENSG00000124614 transcript:ENST00000326199 gene_biotype:protein_coding transcript_biotype:protein_coding	0.4364	2	3	9	218	681000000	1472000000	#N/A
ENSP00000384425	ENSG00000055955	ENST00000406595	ITIH4	inter-alpha-trypsin inhibitor heavy chain family, member 4 [Source:HGNC Symbol;Acc:HGNC:6169]	pep:known chromosome:GRCh38:3:52813282:52830672:-1 gene:ENSG00000055955 transcript:ENST00000406595 gene_biotype:protein_coding transcript_biotype:protein_coding	0.15	4	14	14	283		1427000000	#N/A
ENSP00000472469	ENSG00000233927	ENST00000600659	RPS28	ribosomal protein S28 [Source:HGNC Symbol;Acc:HGNC:10418]	pep:known chromosome:GRCh38:19:8321500:8323340:1 gene:ENSG00000233927 transcript:ENST00000600659 gene_biotype:protein_coding transcript_biotype:protein_coding	0.6087	1	7	7	123	641600000	1407000000	#N/A
ENSP00000436036	ENSG00000112081	ENST00000477442	SRSF3	serine/arginine-rich splicing factor 3 [Source:HGNC Symbol;Acc:HGNC:10785]	pep:known chromosome:GRCh38:6:36594391:36602040:1 gene:ENSG00000112081 transcript:ENST00000477442 gene_biotype:protein_coding transcript_biotype:nonsense_mediated_decay	0.4355	3	5	6	79	1331000000	1366000000	#N/A
ENSP00000360709	ENSG00000096384	ENST00000371646	HSP90AB1	heat shock protein 90kDa alpha (cytosolic), class B member 1 [Source:HGNC Symbol;Acc:HGNC:5258]	pep:known chromosome:GRCh38:6:44247087:44253886:1 gene:ENSG00000096384 transcript:ENST00000371646 gene_biotype:protein_coding transcript_biotype:protein_coding	0.5981	2	5	56	1538	8678000000	1358000000	#N/A
ENSP00000442070	ENSG00000126602	ENST00000538171	TRAP1	TNF receptor-associated protein 1 [Source:HGNC Symbol;Acc:HGNC:16264]	pep:novel chromosome:GRCh38:16:3658038:3717513:-1 gene:ENSG00000126602 transcript:ENST00000538171 gene_biotype:protein_coding transcript_biotype:protein_coding	0.4854	6	23	24	158	3636000000	1352000000	#N/A
ENSP00000341168	ENSG00000181163	ENST00000351986	NPM1	nucleophosmin (nucleolar phosphoprotein B23, numatrin) [Source:HGNC Symbol;Acc:HGNC:7910]	pep:known chromosome:GRCh38:5:171387829:171410884:1 gene:ENSG00000181163 transcript:ENST00000351986 gene_biotype:protein_coding transcript_biotype:protein_coding	0.5472	11	14	14	356	6575000000	1351000000	#N/A
ENSP00000361626	ENSG00000065978	ENST00000321358	YBX1	Y box binding protein 1 [Source:HGNC Symbol;Acc:HGNC:8014]	pep:known chromosome:GRCh38:1:42682427:42702349:1 gene:ENSG00000065978 transcript:ENST00000321358 gene_biotype:protein_coding transcript_biotype:protein_coding	0.5123	4	9	15	188	835900000	1333000000	#N/A
ENSP00000331019	ENSG00000185088	ENST00000330964	RPS27L	ribosomal protein S27-like [Source:HGNC Symbol;Acc:HGNC:18476]	pep:known chromosome:GRCh38:15:63148250:63157802:-1 gene:ENSG00000185088 transcript:ENST00000330964 gene_biotype:protein_coding transcript_biotype:protein_coding	0.4048	4	3	5	60	567000000	1317000000	#N/A
ENSP00000216281	ENSG00000080824	ENST00000216281	HSP90AA1	heat shock protein 90kDa alpha (cytosolic), class A member 1 [Source:HGNC Symbol;Acc:HGNC:5253]	pep:known chromosome:GRCh38:14:102080738:102087191:-1 gene:ENSG00000080824 transcript:ENST00000216281 gene_biotype:protein_coding transcript_biotype:protein_coding	0.5874	5	34	55	1446	8344000000	1298000000	#N/A
ENSP00000273550	ENSG00000167996	ENST00000273550	FTH1	ferritin, heavy polypeptide 1 [Source:HGNC Symbol;Acc:HGNC:3976]	pep:known chromosome:GRCh38:11:61964285:61967660:-1 gene:ENSG00000167996 transcript:ENST00000273550 gene_biotype:protein_coding transcript_biotype:protein_coding	0.7158	9	15	15	452	144800000	1275000000	FTH1	FTH1	144800000	1275000000	integral component of membrane
ENSP00000332194	ENSG00000184260	ENST00000331380	HIST2H2AC	histone cluster 2, H2ac [Source:HGNC Symbol;Acc:HGNC:4738]	pep:known chromosome:GRCh38:1:149886975:149887364:1 gene:ENSG00000184260 transcript:ENST00000331380 gene_biotype:protein_coding transcript_biotype:protein_coding	0.6357	9	3	8	296	8011000000	1269000000	#N/A
ENSP00000321070	ENSG00000082212	ENST00000321341	ME2	malic enzyme 2, NAD(+)-dependent, mitochondrial [Source:HGNC Symbol;Acc:HGNC:6984]	pep:known chromosome:GRCh38:18:50879049:50954257:1 gene:ENSG00000082212 transcript:ENST00000321341 gene_biotype:protein_coding transcript_biotype:protein_coding	0.339	2	12	13	49	79600000	1263000000	#N/A
ENSP00000297012	ENSG00000164508	ENST00000297012	HIST1H2AA	histone cluster 1, H2aa [Source:HGNC Symbol;Acc:HGNC:18729]	pep:known chromosome:GRCh38:6:25726132:25726527:-1 gene:ENSG00000164508 transcript:ENST00000297012 gene_biotype:protein_coding transcript_biotype:protein_coding	0.4046	4	1	5	130	1963000000	1262000000	#N/A
ENSP00000366999	ENSG00000197409	ENST00000356476	HIST1H3D	histone cluster 1, H3d [Source:HGNC Symbol;Acc:HGNC:4767]	pep:known chromosome:GRCh38:6:26196840:26197250:-1 gene:ENSG00000197409 transcript:ENST00000356476 gene_biotype:protein_coding transcript_biotype:protein_coding	0.3897	7	1	4	361	12960000000	1242000000	#N/A
ENSP00000465403	ENSG00000132475	ENST00000586270	H3F3B	H3 histone, family 3B (H3.3B) [Source:HGNC Symbol;Acc:HGNC:4765]	pep:known chromosome:GRCh38:17:75778610:75779603:-1 gene:ENSG00000132475 transcript:ENST00000586270 gene_biotype:protein_coding transcript_biotype:protein_coding	0.4015	9	1	4	288	10680000000	1217000000	#N/A
ENSP00000333277	ENSG00000183598	ENST00000331491	HIST2H3D	histone cluster 2, H3d [Source:HGNC Symbol;Acc:HGNC:25311]	pep:known chromosome:GRCh38:1:149813271:149813681:-1 gene:ENSG00000183598 transcript:ENST00000331491 gene_biotype:protein_coding transcript_biotype:protein_coding	0.3971	7	2	5	327	11930000000	1215000000	#N/A
ENSP00000313420	ENSG00000253729	ENST00000314191	PRKDC	protein kinase, DNA-activated, catalytic polypeptide [Source:HGNC Symbol;Acc:HGNC:9413]	pep:known chromosome:GRCh38:8:47773108:47960183:-1 gene:ENSG00000253729 transcript:ENST00000314191 gene_biotype:protein_coding transcript_biotype:protein_coding	0.3857	4	138	138	1011	391700000	1213000000	#N/A
ENSP00000376899	ENSG00000134247	ENST00000393203	PTGFRN	prostaglandin F2 receptor inhibitor [Source:HGNC Symbol;Acc:HGNC:9601]	pep:known chromosome:GRCh38:1:116910057:116990358:1 gene:ENSG00000134247 transcript:ENST00000393203 gene_biotype:protein_coding transcript_biotype:protein_coding	0.3345	1	27	27	249		1206000000	PTGFRN	PTGFRN	0	1206000000	integral component of membrane
ENSP00000408172	ENSG00000071082	ENST00000441435	RPL31	ribosomal protein L31 [Source:HGNC Symbol;Acc:HGNC:10334]	pep:putative chromosome:GRCh38:2:101002739:101024032:1 gene:ENSG00000071082 transcript:ENST00000441435 gene_biotype:protein_coding transcript_biotype:protein_coding	0.4537	8	7	7	45	248000000	1123000000	#N/A
ENSP00000475027	ENSG00000270800	ENST00000605528	RPS10-NUDT3	RPS10-NUDT3 readthrough [Source:HGNC Symbol;Acc:HGNC:49181]	pep:putative chromosome:GRCh38:6:34288770:34426048:-1 gene:ENSG00000270800 transcript:ENST00000605528 gene_biotype:protein_coding transcript_biotype:protein_coding	0.2727	3	2	8	135	652100000	1112000000	#N/A
ENSP00000426540	ENSG00000004399	ENST00000512744	PLXND1	plexin D1 [Source:HGNC Symbol;Acc:HGNC:9107]	pep:known chromosome:GRCh38:3:129555218:129565991:-1 gene:ENSG00000004399 transcript:ENST00000512744 gene_biotype:protein_coding transcript_biotype:nonsense_mediated_decay	0.1974	3	4	5	9	792700000	1103000000	PLXND1	PLXND1	792700000	1103000000	integral component of plasma membrane
ENSP00000362671	ENSG00000136942	ENST00000373570	RPL35	ribosomal protein L35 [Source:HGNC Symbol;Acc:HGNC:10344]	pep:putative chromosome:GRCh38:9:124857880:124861915:-1 gene:ENSG00000136942 transcript:ENST00000373570 gene_biotype:protein_coding transcript_biotype:protein_coding	0.2813	2	4	4	81	487400000	1098000000	#N/A
ENSP00000307940	ENSG00000167658	ENST00000309311	EEF2	eukaryotic translation elongation factor 2 [Source:HGNC Symbol;Acc:HGNC:3214]	pep:known chromosome:GRCh38:19:3976056:3985469:-1 gene:ENSG00000167658 transcript:ENST00000309311 gene_biotype:protein_coding transcript_biotype:protein_coding	0.6946	1	55	56	1181	2656000000	1088000000	#N/A
ENSP00000307387	ENSG00000170248	ENST00000307296	PDCD6IP	programmed cell death 6 interacting protein [Source:HGNC Symbol;Acc:HGNC:8766]	pep:known chromosome:GRCh38:3:33798352:33869702:1 gene:ENSG00000170248 transcript:ENST00000307296 gene_biotype:protein_coding transcript_biotype:protein_coding	0.6175	6	53	53	893	251300000	1083000000	#N/A
ENSP00000388332	ENSG00000171858	ENST00000450116	RPS21	ribosomal protein S21 [Source:HGNC Symbol;Acc:HGNC:10409]	pep:known chromosome:GRCh38:20:62387318:62388519:1 gene:ENSG00000171858 transcript:ENST00000450116 gene_biotype:protein_coding transcript_biotype:protein_coding	0.4691	3	5	5	131	802200000	1082000000	#N/A
ENSP00000304592	ENSG00000169710	ENST00000306749	FASN	fatty acid synthase [Source:HGNC Symbol;Acc:HGNC:3594]	pep:known chromosome:GRCh38:17:82078338:82098332:-1 gene:ENSG00000169710 transcript:ENST00000306749 gene_biotype:protein_coding transcript_biotype:protein_coding	0.489	1	98	98	1761	710300000	1072000000	#N/A
ENSP00000433681	ENSG00000151503	ENST00000534548	NCAPD3	non-SMC condensin II complex, subunit D3 [Source:HGNC Symbol;Acc:HGNC:28952]	pep:known chromosome:GRCh38:11:134152445:134223991:-1 gene:ENSG00000151503 transcript:ENST00000534548 gene_biotype:protein_coding transcript_biotype:protein_coding	0.0828	4	6	7	11	804200000	1066000000	#N/A
ENSP00000262776	ENSG00000108679	ENST00000262776	LGALS3BP	lectin, galactoside-binding, soluble, 3 binding protein [Source:HGNC Symbol;Acc:HGNC:6564]	pep:known chromosome:GRCh38:17:78971238:78980109:-1 gene:ENSG00000108679 transcript:ENST00000262776 gene_biotype:protein_coding transcript_biotype:protein_coding	0.4444	10	23	23	1235		1054000000	#N/A
ENSP00000316664	ENSG00000162729	ENST00000314485	IGSF8	immunoglobulin superfamily, member 8 [Source:HGNC Symbol;Acc:HGNC:17813]	pep:known chromosome:GRCh38:1:160091340:160098689:-1 gene:ENSG00000162729 transcript:ENST00000314485 gene_biotype:protein_coding transcript_biotype:protein_coding	0.398	2	14	14	163		1031000000	IGSF8	IGSF8	0	1031000000	integral component of membrane
ENSP00000467466	ENSG00000115268	ENST00000592588	RPS15	ribosomal protein S15 [Source:HGNC Symbol;Acc:HGNC:10388]	pep:known chromosome:GRCh38:19:1438386:1440494:1 gene:ENSG00000115268 transcript:ENST00000592588 gene_biotype:protein_coding transcript_biotype:protein_coding	0.5517	8	4	4	121	437400000	1028000000	#N/A
ENSP00000376763	ENSG00000141367	ENST00000393043	CLTC	clathrin, heavy chain (Hc) [Source:HGNC Symbol;Acc:HGNC:2092]	pep:putative chromosome:GRCh38:17:59619858:59690826:1 gene:ENSG00000141367 transcript:ENST00000393043 gene_biotype:protein_coding transcript_biotype:protein_coding	0.6516	11	99	99	1476	654000000	1019000000	#N/A
ENSP00000434347	ENSG00000112511	ENST00000495509	PHF1	PHD finger protein 1 [Source:HGNC Symbol;Acc:HGNC:8919]	pep:known chromosome:GRCh38:6:33411126:33416051:1 gene:ENSG00000112511 transcript:ENST00000495509 gene_biotype:protein_coding transcript_biotype:nonsense_mediated_decay	0.0907	3	1	1	1		1006000000	#N/A
ENSP00000318297	ENSG00000175792	ENST00000322623	RUVBL1	RuvB-like AAA ATPase 1 [Source:HGNC Symbol;Acc:HGNC:10474]	pep:known chromosome:GRCh38:3:128080960:128123824:-1 gene:ENSG00000175792 transcript:ENST00000322623 gene_biotype:protein_coding transcript_biotype:protein_coding	0.5965	5	26	26	230	549800000	968300000	#N/A
ENSP00000423533	ENSG00000015479	ENST00000509990	MATR3	matrin 3 [Source:HGNC Symbol;Acc:HGNC:6912]	pep:known chromosome:GRCh38:5:139273752:139329404:1 gene:ENSG00000015479 transcript:ENST00000509990 gene_biotype:protein_coding transcript_biotype:protein_coding	0.4002	14	30	30	185	766200000	962500000	#N/A
ENSP00000393530	ENSG00000004534	ENST00000442092	RBM6	RNA binding motif protein 6 [Source:HGNC Symbol;Acc:HGNC:9903]	pep:novel chromosome:GRCh38:3:49940007:50077249:1 gene:ENSG00000004534 transcript:ENST00000442092 gene_biotype:protein_coding transcript_biotype:protein_coding	0.0433	5	1	2	3	128300000	943900000	#N/A
ENSP00000331901	ENSG00000254772	ENST00000329251	EEF1G	eukaryotic translation elongation factor 1 gamma [Source:HGNC Symbol;Acc:HGNC:3213]	pep:known chromosome:GRCh38:11:62559601:62573973:-1 gene:ENSG00000254772 transcript:ENST00000329251 gene_biotype:protein_coding transcript_biotype:protein_coding	0.4302	1	18	18	310	1476000000	936600000	#N/A
ENSP00000310275	ENSG00000175334	ENST00000312175	BANF1	barrier to autointegration factor 1 [Source:HGNC Symbol;Acc:HGNC:17397]	pep:known chromosome:GRCh38:11:66002079:66004149:1 gene:ENSG00000175334 transcript:ENST00000312175 gene_biotype:protein_coding transcript_biotype:protein_coding	0.6742	1	10	10	120	304700000	929400000	#N/A
ENSP00000253039	ENSG00000130741	ENST00000253039	EIF2S3	eukaryotic translation initiation factor 2, subunit 3 gamma, 52kDa [Source:HGNC Symbol;Acc:HGNC:3267]	pep:known chromosome:GRCh38:X:24054716:24077971:1 gene:ENSG00000130741 transcript:ENST00000253039 gene_biotype:protein_coding transcript_biotype:protein_coding	0.4936	4	15	16	177	852400000	928400000	#N/A
ENSP00000385034	ENSG00000058091	ENST00000406263	CDK14	cyclin-dependent kinase 14 [Source:HGNC Symbol;Acc:HGNC:8883]	pep:putative chromosome:GRCh38:7:90709531:91210585:1 gene:ENSG00000058091 transcript:ENST00000406263 gene_biotype:protein_coding transcript_biotype:protein_coding	0.0544	54	1	2	35	299600000	927300000	#N/A
ENSP00000265734	ENSG00000105810	ENST00000265734	CDK6	cyclin-dependent kinase 6 [Source:HGNC Symbol;Acc:HGNC:1777]	pep:known chromosome:GRCh38:7:92604921:92833917:-1 gene:ENSG00000105810 transcript:ENST00000265734 gene_biotype:protein_coding transcript_biotype:protein_coding	0.1043	50	2	3	37	282700000	927300000	#N/A
ENSP00000231803	ENSG00000068078	ENST00000352904	FGFR3	fibroblast growth factor receptor 3 [Source:HGNC Symbol;Acc:HGNC:3690]	pep:novel chromosome:GRCh38:4:1793896:1808871:1 gene:ENSG00000068078 transcript:ENST00000352904 gene_biotype:protein_coding transcript_biotype:protein_coding	0.0274	61	1	2	35	559600000	927300000	FGFR3	FGFR3	559600000	927300000	integral component of membrane
ENSP00000310129	ENSG00000175166	ENST00000310118	PSMD2	proteasome (prosome, macropain) 26S subunit, non-ATPase, 2 [Source:HGNC Symbol;Acc:HGNC:9559]	pep:known chromosome:GRCh38:3:184298709:184309054:1 gene:ENSG00000175166 transcript:ENST00000310118 gene_biotype:protein_coding transcript_biotype:protein_coding	0.5275	7	40	40	318	304000000	914700000	#N/A
ENSP00000378699	ENSG00000170312	ENST00000395284	CDK1	cyclin-dependent kinase 1 [Source:HGNC Symbol;Acc:HGNC:1722]	pep:known chromosome:GRCh38:10:60778454:60794852:1 gene:ENSG00000170312 transcript:ENST00000395284 gene_biotype:protein_coding transcript_biotype:protein_coding	0.6162	56	15	18	92	442100000	886700000	#N/A
ENSP00000356520	ENSG00000135829	ENST00000367549	DHX9	DEAH (Asp-Glu-Ala-His) box helicase 9 [Source:HGNC Symbol;Acc:HGNC:2750]	pep:known chromosome:GRCh38:1:182839369:182887751:1 gene:ENSG00000135829 transcript:ENST00000367549 gene_biotype:protein_coding transcript_biotype:protein_coding	0.3929	1	43	43	341	786300000	877800000	#N/A
ENSP00000418221	ENSG00000146223	ENST00000493763	RPL7L1	ribosomal protein L7-like 1 [Source:HGNC Symbol;Acc:HGNC:21370]	pep:known chromosome:GRCh38:6:42879635:42889896:1 gene:ENSG00000146223 transcript:ENST00000493763 gene_biotype:protein_coding transcript_biotype:protein_coding	0.2764	2	5	5	23	589800000	874300000	#N/A
ENSP00000321389	ENSG00000180573	ENST00000314088	HIST1H2AC	histone cluster 1, H2ac [Source:HGNC Symbol;Acc:HGNC:4733]	pep:known chromosome:GRCh38:6:26124145:26139116:1 gene:ENSG00000180573 transcript:ENST00000314088 gene_biotype:protein_coding transcript_biotype:nonsense_mediated_decay	0.4077	4	2	7	216	2995000000	863700000	#N/A
ENSP00000342787	ENSG00000108107	ENST00000344063	RPL28	ribosomal protein L28 [Source:HGNC Symbol;Acc:HGNC:10330]	pep:known chromosome:GRCh38:19:55385345:55392085:1 gene:ENSG00000108107 transcript:ENST00000344063 gene_biotype:protein_coding transcript_biotype:protein_coding	0.3869	8	6	6	63	316300000	851500000	#N/A
ENSP00000384510	ENSG00000084774	ENST00000403525	CAD	carbamoyl-phosphate synthetase 2, aspartate transcarbamylase, and dihydroorotase [Source:HGNC Symbol;Acc:HGNC:1424]	pep:novel chromosome:GRCh38:2:27217408:27243785:1 gene:ENSG00000084774 transcript:ENST00000403525 gene_biotype:protein_coding transcript_biotype:protein_coding	0.3071	8	47	47	312	150600000	850900000	#N/A
ENSP00000463317	ENSG00000161547	ENST00000583836	SRSF2	serine/arginine-rich splicing factor 2 [Source:HGNC Symbol;Acc:HGNC:10783]	pep:putative chromosome:GRCh38:17:76736380:76737331:-1 gene:ENSG00000161547 transcript:ENST00000583836 gene_biotype:protein_coding transcript_biotype:protein_coding	0.2462	5	3	3	72	771400000	845100000	#N/A
ENSP00000398159	ENSG00000115875	ENST00000431066	SRSF7	serine/arginine-rich splicing factor 7 [Source:HGNC Symbol;Acc:HGNC:10789]	pep:known chromosome:GRCh38:2:38744895:38751282:-1 gene:ENSG00000115875 transcript:ENST00000431066 gene_biotype:protein_coding transcript_biotype:nonsense_mediated_decay	0.5076	6	6	7	50	760500000	840200000	#N/A
ENSP00000375978	ENSG00000079246	ENST00000392133	XRCC5	X-ray repair complementing defective repair in Chinese hamster cells 5 (double-strand-break rejoining) [Source:HGNC Symbol;Acc:HGNC:12833]	pep:known chromosome:GRCh38:2:216107464:216206303:1 gene:ENSG00000079246 transcript:ENST00000392133 gene_biotype:protein_coding transcript_biotype:protein_coding	0.5874	2	35	35	395	855700000	839900000	#N/A
ENSP00000300413	ENSG00000167088	ENST00000300413	SNRPD1	small nuclear ribonucleoprotein D1 polypeptide 16kDa [Source:HGNC Symbol;Acc:HGNC:11158]	pep:known chromosome:GRCh38:18:21612267:21630456:1 gene:ENSG00000167088 transcript:ENST00000300413 gene_biotype:protein_coding transcript_biotype:protein_coding	0.5462	3	5	5	111	850600000	816100000	#N/A
ENSP00000294189	ENSG00000162244	ENST00000294189	RPL29	ribosomal protein L29 [Source:HGNC Symbol;Acc:HGNC:10331]	pep:known chromosome:GRCh38:3:51993600:51995942:-1 gene:ENSG00000162244 transcript:ENST00000294189 gene_biotype:protein_coding transcript_biotype:protein_coding	0.2075	1	3	3	45	1044000000	815400000	#N/A
ENSP00000336721	ENSG00000155506	ENST00000336314	LARP1	La ribonucleoprotein domain family, member 1 [Source:HGNC Symbol;Acc:HGNC:29531]	pep:known chromosome:GRCh38:5:154712902:154817607:1 gene:ENSG00000155506 transcript:ENST00000336314 gene_biotype:protein_coding transcript_biotype:protein_coding	0.2974	10	4	22	97	167100000	815400000	#N/A
ENSP00000428589	ENSG00000155506	ENST00000518297	LARP1	La ribonucleoprotein domain family, member 1 [Source:HGNC Symbol;Acc:HGNC:29531]	pep:known chromosome:GRCh38:5:154755575:154804208:1 gene:ENSG00000155506 transcript:ENST00000518297 gene_biotype:protein_coding transcript_biotype:protein_coding	0.3578	7	1	19	77	166700000	815400000	#N/A
ENSP00000347005	ENSG00000146963	ENST00000354926	C7orf55-LUC7L2	C7orf55-LUC7L2 readthrough [Source:HGNC Symbol;Acc:HGNC:44671]	pep:known chromosome:GRCh38:7:139359908:139423452:1 gene:ENSG00000146963 transcript:ENST00000354926 gene_biotype:protein_coding transcript_biotype:protein_coding	0.3214	5	1	11	85	509400000	810800000	#N/A
ENSP00000483438	ENSG00000146963	ENST00000619796	C7orf55-LUC7L2	C7orf55-LUC7L2 readthrough [Source:HGNC Symbol;Acc:HGNC:44671]	pep:known chromosome:GRCh38:7:139359846:139423457:1 gene:ENSG00000146963 transcript:ENST00000619796 gene_biotype:protein_coding transcript_biotype:protein_coding	0.3274	3	1	11	80	509400000	810800000	#N/A
ENSP00000290341	ENSG00000159217	ENST00000290341	IGF2BP1	insulin-like growth factor 2 mRNA binding protein 1 [Source:HGNC Symbol;Acc:HGNC:28866]	pep:known chromosome:GRCh38:17:48997412:49055650:1 gene:ENSG00000159217 transcript:ENST00000290341 gene_biotype:protein_coding transcript_biotype:protein_coding	0.3726	2	17	19	95	517800000	790400000	#N/A
ENSP00000321563	ENSG00000109881	ENST00000317945	CCDC34	coiled-coil domain containing 34 [Source:HGNC Symbol;Acc:HGNC:25079]	pep:known chromosome:GRCh38:11:27348869:27363234:-1 gene:ENSG00000109881 transcript:ENST00000317945 gene_biotype:protein_coding transcript_biotype:protein_coding	0.083	2	1	1	2	251200000	788200000	#N/A
ENSP00000261712	ENSG00000108671	ENST00000261712	PSMD11	proteasome (prosome, macropain) 26S subunit, non-ATPase, 11 [Source:HGNC Symbol;Acc:HGNC:9556]	pep:known chromosome:GRCh38:17:32444261:32483318:1 gene:ENSG00000108671 transcript:ENST00000261712 gene_biotype:protein_coding transcript_biotype:protein_coding	0.6327	4	25	25	214	282600000	788100000	#N/A
ENSP00000216605	ENSG00000100714	ENST00000216605	MTHFD1	methylenetetrahydrofolate dehydrogenase (NADP+ dependent) 1, methenyltetrahydrofolate cyclohydrolase, formyltetrahydrofolate synthetase [Source:HGNC Symbol;Acc:HGNC:7432]	pep:known chromosome:GRCh38:14:64388350:64460004:1 gene:ENSG00000100714 transcript:ENST00000216605 gene_biotype:protein_coding transcript_biotype:protein_coding	0.5048	4	34	35	300	646000000	774800000	#N/A
ENSP00000307288	ENSG00000166508	ENST00000303887	MCM7	minichromosome maintenance complex component 7 [Source:HGNC Symbol;Acc:HGNC:6950]	pep:known chromosome:GRCh38:7:100092781:100101940:-1 gene:ENSG00000166508 transcript:ENST00000303887 gene_biotype:protein_coding transcript_biotype:protein_coding	0.4367	4	28	28	140	321200000	766200000	#N/A
ENSP00000295897	ENSG00000163631	ENST00000295897	ALB	albumin [Source:HGNC Symbol;Acc:HGNC:399]	pep:known chromosome:GRCh38:4:73404239:73421412:1 gene:ENSG00000163631 transcript:ENST00000295897 gene_biotype:protein_coding transcript_biotype:protein_coding	0.6979	9	40	45	647	90870000	759900000	#N/A
ENSP00000264639	ENSG00000108344	ENST00000264639	PSMD3	proteasome (prosome, macropain) 26S subunit, non-ATPase, 3 [Source:HGNC Symbol;Acc:HGNC:9560]	pep:known chromosome:GRCh38:17:39980797:39997960:1 gene:ENSG00000108344 transcript:ENST00000264639 gene_biotype:protein_coding transcript_biotype:protein_coding	0.4906	3	22	22	322	270500000	745500000	#N/A
ENSP00000366525	ENSG00000087086	ENST00000331825	FTL	ferritin, light polypeptide [Source:HGNC Symbol;Acc:HGNC:3999]	pep:known chromosome:GRCh38:19:48965301:48966878:1 gene:ENSG00000087086 transcript:ENST00000331825 gene_biotype:protein_coding transcript_biotype:protein_coding	0.5943	2	10	10	202	48980000	742000000	#N/A
ENSP00000392718	ENSG00000196834	ENST00000451531	POTEI	POTE ankyrin domain family, member I [Source:HGNC Symbol;Acc:HGNC:37093]	pep:novel chromosome:GRCh38:2:130459455:130509666:-1 gene:ENSG00000196834 transcript:ENST00000451531 gene_biotype:protein_coding transcript_biotype:protein_coding	0.0707	2	1	6	449	1777000000	736400000	#N/A
ENSP00000387176	ENSG00000222038	ENST00000409602	POTEJ	POTE ankyrin domain family, member J [Source:HGNC Symbol;Acc:HGNC:37094]	pep:novel chromosome:GRCh38:2:130611481:130658091:1 gene:ENSG00000222038 transcript:ENST00000409602 gene_biotype:protein_coding transcript_biotype:protein_coding	0.0751	2	1	6	449	1777000000	736400000	#N/A
ENSP00000295688	ENSG00000163468	ENST00000295688	CCT3	chaperonin containing TCP1, subunit 3 (gamma) [Source:HGNC Symbol;Acc:HGNC:1616]	pep:known chromosome:GRCh38:1:156308968:156338465:-1 gene:ENSG00000163468 transcript:ENST00000295688 gene_biotype:protein_coding transcript_biotype:protein_coding	0.6679	10	33	33	502	1240000000	720700000	#N/A
ENSP00000295754	ENSG00000163513	ENST00000295754	TGFBR2	transforming growth factor, beta receptor II (70/80kDa) [Source:HGNC Symbol;Acc:HGNC:11773]	pep:known chromosome:GRCh38:3:30606502:30694134:1 gene:ENSG00000163513 transcript:ENST00000295754 gene_biotype:protein_coding transcript_biotype:protein_coding	0.1235	2	4	5	27	371800000	720000000	TGFBR2	TGFBR2	371800000	720000000	integral component of membrane
ENSP00000307275	ENSG00000116521	ENST00000302631	SCAMP3	secretory carrier membrane protein 3 [Source:HGNC Symbol;Acc:HGNC:10565]	pep:known chromosome:GRCh38:1:155255979:155262259:-1 gene:ENSG00000116521 transcript:ENST00000302631 gene_biotype:protein_coding transcript_biotype:protein_coding	0.4006	2	10	10	114	110200000	714300000	SCAMP3	SCAMP3	110200000	714300000	integral component of membrane
ENSP00000343809	ENSG00000172270	ENST00000353555	BSG	basigin (Ok blood group) [Source:HGNC Symbol;Acc:HGNC:1116]	pep:known chromosome:GRCh38:19:572578:583493:1 gene:ENSG00000172270 transcript:ENST00000353555 gene_biotype:protein_coding transcript_biotype:protein_coding	0.4647	9	8	8	177	473900000	706700000	BSG	BSG	473900000	706700000	integral component of membrane
ENSP00000444408	ENSG00000105281	ENST00000542575	SLC1A5	solute carrier family 1 (neutral amino acid transporter), member 5 [Source:HGNC Symbol;Acc:HGNC:10943]	pep:known chromosome:GRCh38:19:46774883:46788594:-1 gene:ENSG00000105281 transcript:ENST00000542575 gene_biotype:protein_coding transcript_biotype:protein_coding	0.2643	6	12	12	113	211900000	705100000	SLC1A5	SLC1A5	211900000	705100000	integral component of membrane
ENSP00000351777	ENSG00000165280	ENST00000358901	VCP	valosin containing protein [Source:HGNC Symbol;Acc:HGNC:12666]	pep:known chromosome:GRCh38:9:35056064:35073249:-1 gene:ENSG00000165280 transcript:ENST00000358901 gene_biotype:protein_coding transcript_biotype:protein_coding	0.6216	7	49	49	839	809800000	702400000	#N/A
ENSP00000325732	ENSG00000099783	ENST00000348943	HNRNPM	heterogeneous nuclear ribonucleoprotein M [Source:HGNC Symbol;Acc:HGNC:5046]	pep:known chromosome:GRCh38:19:8444767:8489114:1 gene:ENSG00000099783 transcript:ENST00000348943 gene_biotype:protein_coding transcript_biotype:protein_coding	0.5441	11	17	31	339	1040000000	692500000	HNRNPM	HNRNPM	1040000000	692500000	integral component of plasma membrane
ENSP00000353192	ENSG00000196419	ENST00000360079	XRCC6	X-ray repair complementing defective repair in Chinese hamster cells 6 [Source:HGNC Symbol;Acc:HGNC:4055]	pep:known chromosome:GRCh38:22:41621119:41664039:1 gene:ENSG00000196419 transcript:ENST00000360079 gene_biotype:protein_coding transcript_biotype:protein_coding	0.5189	5	32	33	406	1055000000	686000000	#N/A
ENSP00000473172	ENSG00000183207	ENST00000595090	RUVBL2	RuvB-like AAA ATPase 2 [Source:HGNC Symbol;Acc:HGNC:10475]	pep:known chromosome:GRCh38:19:48993448:49015995:1 gene:ENSG00000183207 transcript:ENST00000595090 gene_biotype:protein_coding transcript_biotype:protein_coding	0.6134	5	25	25	224	427900000	685700000	#N/A
ENSP00000391211	ENSG00000161057	ENST00000435765	PSMC2	proteasome (prosome, macropain) 26S subunit, ATPase, 2 [Source:HGNC Symbol;Acc:HGNC:9548]	pep:known chromosome:GRCh38:7:103344914:103369395:1 gene:ENSG00000161057 transcript:ENST00000435765 gene_biotype:protein_coding transcript_biotype:protein_coding	0.6282	2	29	29	267	181200000	673600000	#N/A
ENSP00000309474	ENSG00000173692	ENST00000308696	PSMD1	proteasome (prosome, macropain) 26S subunit, non-ATPase, 1 [Source:HGNC Symbol;Acc:HGNC:9554]	pep:known chromosome:GRCh38:2:231056864:231172827:1 gene:ENSG00000173692 transcript:ENST00000308696 gene_biotype:protein_coding transcript_biotype:protein_coding	0.5173	7	35	35	252	268000000	672300000	PSMD1	PSMD1	268000000	672300000	integral component of membrane
ENSP00000265586	ENSG00000114770	ENST00000265586	ABCC5	ATP-binding cassette, sub-family C (CFTR/MRP), member 5 [Source:HGNC Symbol;Acc:HGNC:56]	pep:known chromosome:GRCh38:3:183919938:184017939:-1 gene:ENSG00000114770 transcript:ENST00000265586 gene_biotype:protein_coding transcript_biotype:protein_coding	0.0172	8	2	2	7		665500000	ABCC5	ABCC5	0	665500000	integral component of membrane
ENSP00000320309	ENSG00000179115	ENST00000314606	FARSA	phenylalanyl-tRNA synthetase, alpha subunit [Source:HGNC Symbol;Acc:HGNC:3592]	pep:known chromosome:GRCh38:19:12922480:12933715:-1 gene:ENSG00000179115 transcript:ENST00000314606 gene_biotype:protein_coding transcript_biotype:protein_coding	0.4646	6	17	17	153	208700000	661400000	#N/A
ENSP00000385266	ENSG00000100028	ENST00000402849	SNRPD3	small nuclear ribonucleoprotein D3 polypeptide 18kDa [Source:HGNC Symbol;Acc:HGNC:11160]	pep:known chromosome:GRCh38:22:24556007:24582052:1 gene:ENSG00000100028 transcript:ENST00000402849 gene_biotype:protein_coding transcript_biotype:protein_coding	0.35	3	4	4	71	932000000	654700000	#N/A
ENSP00000265077	ENSG00000038427	ENST00000265077	VCAN	versican [Source:HGNC Symbol;Acc:HGNC:2464]	pep:known chromosome:GRCh38:5:83471465:83582303:1 gene:ENSG00000038427 transcript:ENST00000265077 gene_biotype:protein_coding transcript_biotype:protein_coding	0.1125	3	4	35	848		653000000	#N/A
ENSP00000340062	ENSG00000038427	ENST00000343200	VCAN	versican [Source:HGNC Symbol;Acc:HGNC:2464]	pep:known chromosome:GRCh38:5:83471674:83582303:1 gene:ENSG00000038427 transcript:ENST00000343200 gene_biotype:protein_coding transcript_biotype:protein_coding	0.1474	4	1	32	855		653000000	#N/A
ENSP00000477780	ENSG00000170776	ENST00000560579	AKAP13	A kinase (PRKA) anchor protein 13 [Source:HGNC Symbol;Acc:HGNC:371]	pep:putative chromosome:GRCh38:15:85635097:85744677:1 gene:ENSG00000170776 transcript:ENST00000560579 gene_biotype:protein_coding transcript_biotype:protein_coding	0.0238	4	1	1	1		644700000	#N/A
ENSP00000225792	ENSG00000108654	ENST00000225792	DDX5	DEAD (Asp-Glu-Ala-Asp) box helicase 5 [Source:HGNC Symbol;Acc:HGNC:2746]	pep:known chromosome:GRCh38:17:64499616:64506521:-1 gene:ENSG00000108654 transcript:ENST00000225792 gene_biotype:protein_coding transcript_biotype:protein_coding	0.4723	12	25	31	265	927800000	625500000	#N/A
ENSP00000317334	ENSG00000120438	ENST00000321394	TCP1	t-complex 1 [Source:HGNC Symbol;Acc:HGNC:11655]	pep:known chromosome:GRCh38:6:159778498:159789749:-1 gene:ENSG00000120438 transcript:ENST00000321394 gene_biotype:protein_coding transcript_biotype:protein_coding	0.696	11	31	31	372	908900000	623700000	#N/A
ENSP00000414901	ENSG00000070669	ENST00000422745	ASNS	asparagine synthetase (glutamine-hydrolyzing) [Source:HGNC Symbol;Acc:HGNC:753]	pep:novel chromosome:GRCh38:7:97852146:97872467:-1 gene:ENSG00000070669 transcript:ENST00000422745 gene_biotype:protein_coding transcript_biotype:protein_coding	0.5556	8	23	23	130	533800000	610300000	#N/A
ENSP00000475721	ENSG00000100519	ENST00000606149	PSMC6	proteasome (prosome, macropain) 26S subunit, ATPase, 6 [Source:HGNC Symbol;Acc:HGNC:9553]	pep:known chromosome:GRCh38:14:52707204:52727991:1 gene:ENSG00000100519 transcript:ENST00000606149 gene_biotype:protein_coding transcript_biotype:protein_coding	0.6093	7	20	20	244	235600000	603200000	#N/A
ENSP00000216122	ENSG00000100297	ENST00000216122	MCM5	minichromosome maintenance complex component 5 [Source:HGNC Symbol;Acc:HGNC:6948]	pep:known chromosome:GRCh38:22:35400063:35425430:1 gene:ENSG00000100297 transcript:ENST00000216122 gene_biotype:protein_coding transcript_biotype:protein_coding	0.3433	4	19	19	83	308000000	601100000	#N/A
ENSP00000358417	ENSG00000092621	ENST00000369409	PHGDH	phosphoglycerate dehydrogenase [Source:HGNC Symbol;Acc:HGNC:8923]	pep:known chromosome:GRCh38:1:119711887:119744215:1 gene:ENSG00000092621 transcript:ENST00000369409 gene_biotype:protein_coding transcript_biotype:protein_coding	0.4015	2	20	20	276	1810000000	599800000	#N/A
ENSP00000258091	ENSG00000135624	ENST00000258091	CCT7	chaperonin containing TCP1, subunit 7 (eta) [Source:HGNC Symbol;Acc:HGNC:1622]	pep:known chromosome:GRCh38:2:73234238:73253004:1 gene:ENSG00000135624 transcript:ENST00000258091 gene_biotype:protein_coding transcript_biotype:protein_coding	0.7643	6	31	31	407	1722000000	598300000	#N/A
ENSP00000340815	ENSG00000168003	ENST00000338663	SLC3A2	solute carrier family 3 (amino acid transporter heavy chain), member 2 [Source:HGNC Symbol;Acc:HGNC:11026]	pep:known chromosome:GRCh38:11:62880872:62888855:1 gene:ENSG00000168003 transcript:ENST00000338663 gene_biotype:protein_coding transcript_biotype:protein_coding	0.3894	11	21	21	201	339200000	596300000	SLC3A2	SLC3A2	339200000	596300000	integral component of membrane
ENSP00000385536	ENSG00000100201	ENST00000403230	DDX17	DEAD (Asp-Glu-Ala-Asp) box helicase 17 [Source:HGNC Symbol;Acc:HGNC:2740]	pep:known chromosome:GRCh38:22:38485878:38506312:-1 gene:ENSG00000100201 transcript:ENST00000403230 gene_biotype:protein_coding transcript_biotype:protein_coding	0.4472	2	33	40	275	902000000	588700000	#N/A
ENSP00000254480	ENSG00000173473	ENST00000254480	SMARCC1	SWI/SNF related, matrix associated, actin dependent regulator of chromatin, subfamily c, member 1 [Source:HGNC Symbol;Acc:HGNC:11104]	pep:known chromosome:GRCh38:3:47585272:47781917:-1 gene:ENSG00000173473 transcript:ENST00000254480 gene_biotype:protein_coding transcript_biotype:protein_coding	0.1385	2	6	13	39	399500000	583800000	#N/A
ENSP00000258962	ENSG00000136450	ENST00000258962	SRSF1	serine/arginine-rich splicing factor 1 [Source:HGNC Symbol;Acc:HGNC:10780]	pep:known chromosome:GRCh38:17:58004849:58007346:-1 gene:ENSG00000136450 transcript:ENST00000258962 gene_biotype:protein_coding transcript_biotype:protein_coding	0.4798	6	17	17	172	662700000	579300000	#N/A
ENSP00000339566	ENSG00000187837	ENST00000343677	HIST1H1C	histone cluster 1, H1c [Source:HGNC Symbol;Acc:HGNC:4716]	pep:known chromosome:GRCh38:6:26055787:26056428:-1 gene:ENSG00000187837 transcript:ENST00000343677 gene_biotype:protein_coding transcript_biotype:protein_coding	0.2629	5	8	9	275	6762000000	578100000	#N/A
ENSP00000369538	ENSG00000057608	ENST00000380191	GDI2	GDP dissociation inhibitor 2 [Source:HGNC Symbol;Acc:HGNC:4227]	pep:known chromosome:GRCh38:10:5765223:5813549:-1 gene:ENSG00000057608 transcript:ENST00000380191 gene_biotype:protein_coding transcript_biotype:protein_coding	0.7303	8	8	33	396	443600000	575000000	#N/A
ENSP00000367615	ENSG00000198931	ENST00000378364	APRT	adenine phosphoribosyltransferase [Source:HGNC Symbol;Acc:HGNC:626]	pep:known chromosome:GRCh38:16:88809339:88811944:-1 gene:ENSG00000198931 transcript:ENST00000378364 gene_biotype:protein_coding transcript_biotype:protein_coding	0.5833	6	7	7	117	498200000	574900000	#N/A
ENSP00000271308	ENSG00000143106	ENST00000271308	PSMA5	proteasome (prosome, macropain) subunit, alpha type, 5 [Source:HGNC Symbol;Acc:HGNC:9534]	pep:known chromosome:GRCh38:1:109399031:109426351:-1 gene:ENSG00000143106 transcript:ENST00000271308 gene_biotype:protein_coding transcript_biotype:protein_coding	0.4647	2	9	9	216	570400000	573200000	#N/A
ENSP00000473652	ENSG00000165916	ENST00000602866	PSMC3	proteasome (prosome, macropain) 26S subunit, ATPase, 3 [Source:HGNC Symbol;Acc:HGNC:9549]	pep:known chromosome:GRCh38:11:47418769:47426266:-1 gene:ENSG00000165916 transcript:ENST00000602866 gene_biotype:protein_coding transcript_biotype:protein_coding	0.6407	7	27	27	219	231900000	569000000	#N/A
ENSP00000331748	ENSG00000206418	ENST00000329286	RAB12	RAB12, member RAS oncogene family [Source:HGNC Symbol;Acc:HGNC:31332]	pep:known chromosome:GRCh38:18:8609445:8639381:1 gene:ENSG00000206418 transcript:ENST00000329286 gene_biotype:protein_coding transcript_biotype:protein_coding	0.1025	4	2	3	75	971800000	561200000	#N/A
ENSP00000471803	ENSG00000167578	ENST00000595728	RAB4B	RAB4B, member RAS oncogene family [Source:HGNC Symbol;Acc:HGNC:9782]	pep:known chromosome:GRCh38:19:40780385:40796942:1 gene:ENSG00000167578 transcript:ENST00000595728 gene_biotype:protein_coding transcript_biotype:protein_coding	0.1326	6	1	2	74	971800000	561200000	#N/A
ENSP00000355651	ENSG00000168118	ENST00000366690	RAB4A	RAB4A, member RAS oncogene family [Source:HGNC Symbol;Acc:HGNC:9781]	pep:known chromosome:GRCh38:1:229271132:229305894:1 gene:ENSG00000168118 transcript:ENST00000366690 gene_biotype:protein_coding transcript_biotype:protein_coding	0.3165	5	4	5	82	343400000	561200000	#N/A
ENSP00000359910	ENSG00000101182	ENST00000370873	PSMA7	proteasome (prosome, macropain) subunit, alpha type, 7 [Source:HGNC Symbol;Acc:HGNC:9536]	pep:known chromosome:GRCh38:20:62136735:62143430:-1 gene:ENSG00000101182 transcript:ENST00000370873 gene_biotype:protein_coding transcript_biotype:protein_coding	0.5685	9	16	16	307	512800000	556700000	#N/A
ENSP00000480512	ENSG00000138650	ENST00000618019	PCDH10	protocadherin 10 [Source:HGNC Symbol;Acc:HGNC:13404]	pep:known chromosome:GRCh38:4:133149315:133153888:1 gene:ENSG00000138650 transcript:ENST00000618019 gene_biotype:protein_coding transcript_biotype:protein_coding	0.0268	2	1	1	1		555800000	PCDH10	PCDH10	0	555800000	integral component of membrane
ENSP00000157812	ENSG00000013275	ENST00000157812	PSMC4	proteasome (prosome, macropain) 26S subunit, ATPase, 4 [Source:HGNC Symbol;Acc:HGNC:9551]	pep:known chromosome:GRCh38:19:39971005:39981441:1 gene:ENSG00000013275 transcript:ENST00000157812 gene_biotype:protein_coding transcript_biotype:protein_coding	0.6507	2	19	19	170	184400000	553500000	#N/A
ENSP00000338200	ENSG00000115414	ENST00000336916	FN1	fibronectin 1 [Source:HGNC Symbol;Acc:HGNC:3778]	pep:known chromosome:GRCh38:2:215360454:215436068:-1 gene:ENSG00000115414 transcript:ENST00000336916 gene_biotype:protein_coding transcript_biotype:protein_coding	0.5839	9	3	120	8713		550100000	#N/A
ENSP00000350534	ENSG00000115414	ENST00000357867	FN1	fibronectin 1 [Source:HGNC Symbol;Acc:HGNC:3778]	pep:known chromosome:GRCh38:2:215360454:215436068:-1 gene:ENSG00000115414 transcript:ENST00000357867 gene_biotype:protein_coding transcript_biotype:protein_coding	0.6016	2	0	113	8434		550100000	#N/A
ENSP00000399538	ENSG00000115414	ENST00000432072	FN1	fibronectin 1 [Source:HGNC Symbol;Acc:HGNC:3778]	pep:known chromosome:GRCh38:2:215360865:215436067:-1 gene:ENSG00000115414 transcript:ENST00000432072 gene_biotype:protein_coding transcript_biotype:protein_coding	0.5827	2	1	111	8328		550100000	#N/A
ENSP00000422243	ENSG00000051596	ENST00000513482	THOC3	THO complex 3 [Source:HGNC Symbol;Acc:HGNC:19072]	pep:putative chromosome:GRCh38:5:175960219:175968280:-1 gene:ENSG00000051596 transcript:ENST00000513482 gene_biotype:protein_coding transcript_biotype:protein_coding	0.2416	4	5	5	10	90130000	546900000	THOC3	THOC3	90130000	546900000	integral component of membrane
ENSP00000436747	ENSG00000131051	ENST00000528062	RBM39	RNA binding motif protein 39 [Source:HGNC Symbol;Acc:HGNC:15923]	pep:known chromosome:GRCh38:20:35703898:35742238:-1 gene:ENSG00000131051 transcript:ENST00000528062 gene_biotype:protein_coding transcript_biotype:protein_coding	0.3642	15	18	18	101	233700000	540000000	#N/A
ENSP00000482909	ENSG00000143621	ENST00000615950	ILF2	interleukin enhancer binding factor 2 [Source:HGNC Symbol;Acc:HGNC:6037]	pep:known chromosome:GRCh38:1:153661788:153671028:-1 gene:ENSG00000143621 transcript:ENST00000615950 gene_biotype:protein_coding transcript_biotype:protein_coding	0.4972	4	13	13	134	781100000	539900000	#N/A
ENSP00000353114	ENSG00000185567	ENST00000333244	AHNAK2	AHNAK nucleoprotein 2 [Source:HGNC Symbol;Acc:HGNC:20125]	pep:known chromosome:GRCh38:14:104937317:104978357:-1 gene:ENSG00000185567 transcript:ENST00000333244 gene_biotype:protein_coding transcript_biotype:protein_coding	0.2844	2	59	62	166	498300000	539500000	#N/A
ENSP00000433556	ENSG00000126457	ENST00000532489	PRMT1	protein arginine methyltransferase 1 [Source:HGNC Symbol;Acc:HGNC:5187]	pep:putative chromosome:GRCh38:19:49675897:49688447:1 gene:ENSG00000126457 transcript:ENST00000532489 gene_biotype:protein_coding transcript_biotype:protein_coding	0.5723	12	20	20	180	424700000	538600000	#N/A
ENSP00000299300	ENSG00000166226	ENST00000299300	CCT2	chaperonin containing TCP1, subunit 2 (beta) [Source:HGNC Symbol;Acc:HGNC:1615]	pep:known chromosome:GRCh38:12:69585334:69601570:1 gene:ENSG00000166226 transcript:ENST00000299300 gene_biotype:protein_coding transcript_biotype:protein_coding	0.6841	4	31	31	558	1191000000	535100000	#N/A
ENSP00000216038	ENSG00000100220	ENST00000216038	RTCB	RNA 2',3'-cyclic phosphate and 5'-OH ligase [Source:HGNC Symbol;Acc:HGNC:26935]	pep:known chromosome:GRCh38:22:32387582:32412255:-1 gene:ENSG00000100220 transcript:ENST00000216038 gene_biotype:protein_coding transcript_biotype:protein_coding	0.4257	1	18	18	150	399900000	527200000	#N/A
ENSP00000308541	ENSG00000180210	ENST00000311907	F2	coagulation factor II (thrombin) [Source:HGNC Symbol;Acc:HGNC:3535]	pep:known chromosome:GRCh38:11:46719180:46739506:1 gene:ENSG00000180210 transcript:ENST00000311907 gene_biotype:protein_coding transcript_biotype:protein_coding	0.1093	3	1	8	243		525700000	#N/A
ENSP00000275603	ENSG00000146731	ENST00000275603	CCT6A	chaperonin containing TCP1, subunit 6A (zeta 1) [Source:HGNC Symbol;Acc:HGNC:1620]	pep:known chromosome:GRCh38:7:56051630:56063989:1 gene:ENSG00000146731 transcript:ENST00000275603 gene_biotype:protein_coding transcript_biotype:protein_coding	0.5443	3	29	29	387	1167000000	525200000	#N/A
ENSP00000243067	ENSG00000123374	ENST00000354056	CDK2	cyclin-dependent kinase 2 [Source:HGNC Symbol;Acc:HGNC:1771]	pep:known chromosome:GRCh38:12:55966831:55971912:1 gene:ENSG00000123374 transcript:ENST00000354056 gene_biotype:protein_coding transcript_biotype:protein_coding	0.3788	55	5	8	56	342500000	516700000	#N/A
ENSP00000430774	ENSG00000272772	ENST00000519718	CTD-2410N18.5	Uncharacterized protein [Source:UniProtKB/TrEMBL;Acc:E5RI56]	pep:putative chromosome:GRCh38:5:134167170:134226071:-1 gene:ENSG00000272772 transcript:ENST00000519718 gene_biotype:protein_coding transcript_biotype:protein_coding	0.4615	1	1	2	15	173300000	516700000	#N/A
ENSP00000410561	ENSG00000250506	ENST00000425876	CDK3	cyclin-dependent kinase 3 [Source:HGNC Symbol;Acc:HGNC:1772]	pep:known chromosome:GRCh38:17:76001338:76005999:1 gene:ENSG00000250506 transcript:ENST00000425876 gene_biotype:protein_coding transcript_biotype:protein_coding	0.1607	53	2	5	45	342500000	516400000	#N/A
ENSP00000329748	ENSG00000139117	ENST00000331366	CPNE8	copine VIII [Source:HGNC Symbol;Acc:HGNC:23498]	pep:known chromosome:GRCh38:12:38652185:38905631:-1 gene:ENSG00000139117 transcript:ENST00000331366 gene_biotype:protein_coding transcript_biotype:protein_coding	0.5266	9	27	28	106	129700000	504700000	#N/A
ENSP00000337825	ENSG00000182866	ENST00000336890	LCK	LCK proto-oncogene, Src family tyrosine kinase [Source:HGNC Symbol;Acc:HGNC:6524]	pep:known chromosome:GRCh38:1:32251239:32286165:1 gene:ENSG00000182866 transcript:ENST00000336890 gene_biotype:protein_coding transcript_biotype:protein_coding	0.2024	56	6	8	52	291900000	503200000	#N/A
ENSP00000348170	ENSG00000257017	ENST00000355906	HP	haptoglobin [Source:HGNC Symbol;Acc:HGNC:5141]	pep:known chromosome:GRCh38:16:72054595:72061054:1 gene:ENSG00000257017 transcript:ENST00000355906 gene_biotype:protein_coding transcript_biotype:protein_coding	0.6158	13	12	24	649		500900000	#N/A
ENSP00000228251	ENSG00000060138	ENST00000228251	YBX3	Y box binding protein 3 [Source:HGNC Symbol;Acc:HGNC:2428]	pep:known chromosome:GRCh38:12:10699213:10723312:-1 gene:ENSG00000060138 transcript:ENST00000228251 gene_biotype:protein_coding transcript_biotype:protein_coding	0.3683	3	4	10	82	400000000	499200000	#N/A
ENSP00000382840	ENSG00000215301	ENST00000399959	DDX3X	DEAD (Asp-Glu-Ala-Asp) box helicase 3, X-linked [Source:HGNC Symbol;Acc:HGNC:2745]	pep:known chromosome:GRCh38:X:41333398:41350274:1 gene:ENSG00000215301 transcript:ENST00000399959 gene_biotype:protein_coding transcript_biotype:protein_coding	0.4063	8	7	24	186	498300000	496300000	#N/A
ENSP00000241704	ENSG00000122218	ENST00000241704	COPA	coatomer protein complex, subunit alpha [Source:HGNC Symbol;Acc:HGNC:2230]	pep:known chromosome:GRCh38:1:160289273:160343400:-1 gene:ENSG00000122218 transcript:ENST00000241704 gene_biotype:protein_coding transcript_biotype:protein_coding	0.5253	2	52	52	462	172500000	495200000	#N/A
ENSP00000337507	ENSG00000007392	ENST00000337351	LUC7L	LUC7-like (S. cerevisiae) [Source:HGNC Symbol;Acc:HGNC:6723]	pep:known chromosome:GRCh38:16:188969:229463:-1 gene:ENSG00000007392 transcript:ENST00000337351 gene_biotype:protein_coding transcript_biotype:protein_coding	0.2615	7	3	6	30	351000000	493300000	#N/A
ENSP00000261303	ENSG00000100764	ENST00000261303	PSMC1	proteasome (prosome, macropain) 26S subunit, ATPase, 1 [Source:HGNC Symbol;Acc:HGNC:9547]	pep:known chromosome:GRCh38:14:90256495:90275429:1 gene:ENSG00000100764 transcript:ENST00000261303 gene_biotype:protein_coding transcript_biotype:protein_coding	0.5364	3	21	22	188	177700000	490700000	#N/A
ENSP00000301364	ENSG00000167721	ENST00000301364	TSR1	TSR1, 20S rRNA accumulation, homolog (S. cerevisiae) [Source:HGNC Symbol;Acc:HGNC:25542]	pep:known chromosome:GRCh38:17:2322503:2337507:-1 gene:ENSG00000167721 transcript:ENST00000301364 gene_biotype:protein_coding transcript_biotype:protein_coding	0.2226	3	12	13	39	134800000	490600000	#N/A
ENSP00000485385	ENSG00000280001	ENST00000623700	DDX3Y	DEAD (Asp-Glu-Ala-Asp) box helicase 3, Y-linked [Source:HGNC Symbol;Acc:HGNC:2699]	pep:known chromosome:GRCh38:Y:12904937:12918122:1 gene:ENSG00000280001 transcript:ENST00000623700 gene_biotype:protein_coding transcript_biotype:protein_coding	0.2955	4	2	19	168	498300000	489500000	#N/A
ENSP00000358140	ENSG00000107581	ENST00000369144	EIF3A	eukaryotic translation initiation factor 3, subunit A [Source:HGNC Symbol;Acc:HGNC:3271]	pep:known chromosome:GRCh38:10:119033670:119080804:-1 gene:ENSG00000107581 transcript:ENST00000369144 gene_biotype:protein_coding transcript_biotype:protein_coding	0.3538	1	46	46	293	281500000	488700000	#N/A
ENSP00000299192	ENSG00000155393	ENST00000299192	HEATR3	HEAT repeat containing 3 [Source:HGNC Symbol;Acc:HGNC:26087]	pep:known chromosome:GRCh38:16:50065941:50106387:1 gene:ENSG00000155393 transcript:ENST00000299192 gene_biotype:protein_coding transcript_biotype:protein_coding	0.0735	1	3	4	9	39640000	487400000	#N/A
ENSP00000253024	ENSG00000130726	ENST00000253024	TRIM28	tripartite motif containing 28 [Source:HGNC Symbol;Acc:HGNC:16384]	pep:known chromosome:GRCh38:19:58544469:58550716:1 gene:ENSG00000130726 transcript:ENST00000253024 gene_biotype:protein_coding transcript_biotype:protein_coding	0.3365	5	22	22	174	733600000	480900000	#N/A
ENSP00000464641	ENSG00000167258	ENST00000584632	CDK12	cyclin-dependent kinase 12 [Source:HGNC Symbol;Acc:HGNC:24224]	pep:novel chromosome:GRCh38:17:39461511:39526163:1 gene:ENSG00000167258 transcript:ENST00000584632 gene_biotype:protein_coding transcript_biotype:protein_coding	0.035	56	1	3	37	282100000	477000000	#N/A
ENSP00000363741	ENSG00000125944	ENST00000374612	HNRNPR	heterogeneous nuclear ribonucleoprotein R [Source:HGNC Symbol;Acc:HGNC:5047]	pep:known chromosome:GRCh38:1:23309786:23344322:-1 gene:ENSG00000125944 transcript:ENST00000374612 gene_biotype:protein_coding transcript_biotype:protein_coding	0.3776	3	2	24	227	934200000	466600000	#N/A
ENSP00000363745	ENSG00000125944	ENST00000374616	HNRNPR	heterogeneous nuclear ribonucleoprotein R [Source:HGNC Symbol;Acc:HGNC:5047]	pep:known chromosome:GRCh38:1:23309783:23344310:-1 gene:ENSG00000125944 transcript:ENST00000374616 gene_biotype:protein_coding transcript_biotype:protein_coding	0.3774	2	1	23	221	934200000	466600000	#N/A
ENSP00000321584	ENSG00000178035	ENST00000326739	IMPDH2	IMP (inosine 5'-monophosphate) dehydrogenase 2 [Source:HGNC Symbol;Acc:HGNC:6053]	pep:known chromosome:GRCh38:3:49024325:49029390:-1 gene:ENSG00000178035 transcript:ENST00000326739 gene_biotype:protein_coding transcript_biotype:protein_coding	0.5564	2	1	25	242	698000000	463400000	#N/A
ENSP00000393525	ENSG00000178035	ENST00000429182	IMPDH2	IMP (inosine 5'-monophosphate) dehydrogenase 2 [Source:HGNC Symbol;Acc:HGNC:6053]	pep:putative chromosome:GRCh38:3:49024325:49028473:-1 gene:ENSG00000178035 transcript:ENST00000429182 gene_biotype:protein_coding transcript_biotype:protein_coding	0.5191	2	1	25	245	698000000	463400000	#N/A
ENSP00000477590	ENSG00000085719	ENST00000517490	CPNE3	copine III [Source:HGNC Symbol;Acc:HGNC:2316]	pep:known chromosome:GRCh38:8:86514427:86561498:1 gene:ENSG00000085719 transcript:ENST00000517490 gene_biotype:protein_coding transcript_biotype:protein_coding	0.3929	12	17	18	149	155400000	462000000	#N/A
ENSP00000348965	ENSG00000197102	ENST00000360184	DYNC1H1	dynein, cytoplasmic 1, heavy chain 1 [Source:HGNC Symbol;Acc:HGNC:2961]	pep:known chromosome:GRCh38:14:101964528:102050791:1 gene:ENSG00000197102 transcript:ENST00000360184 gene_biotype:protein_coding transcript_biotype:protein_coding	0.5312	2	223	223	1796	230500000	461200000	#N/A
ENSP00000256496	ENSG00000134108	ENST00000256496	ARL8B	ADP-ribosylation factor-like 8B [Source:HGNC Symbol;Acc:HGNC:25564]	pep:known chromosome:GRCh38:3:5122220:5180911:1 gene:ENSG00000134108 transcript:ENST00000256496 gene_biotype:protein_coding transcript_biotype:protein_coding	0.5	3	2	7	85	99920000	461200000	#N/A
ENSP00000261479	ENSG00000100902	ENST00000261479	PSMA6	proteasome (prosome, macropain) subunit, alpha type, 6 [Source:HGNC Symbol;Acc:HGNC:9535]	pep:known chromosome:GRCh38:14:35292357:35317474:1 gene:ENSG00000100902 transcript:ENST00000261479 gene_biotype:protein_coding transcript_biotype:protein_coding	0.5325	10	14	14	376	317200000	456600000	#N/A
ENSP00000462495	ENSG00000087191	ENST00000580864	PSMC5	proteasome (prosome, macropain) 26S subunit, ATPase, 5 [Source:HGNC Symbol;Acc:HGNC:9552]	pep:known chromosome:GRCh38:17:63827460:63832019:1 gene:ENSG00000087191 transcript:ENST00000580864 gene_biotype:protein_coding transcript_biotype:protein_coding	0.6332	9	25	26	215	176400000	455900000	#N/A
ENSP00000355325	ENSG00000100804	ENST00000361611	PSMB5	proteasome (prosome, macropain) subunit, beta type, 5 [Source:HGNC Symbol;Acc:HGNC:9542]	pep:known chromosome:GRCh38:14:23025851:23035145:-1 gene:ENSG00000100804 transcript:ENST00000361611 gene_biotype:protein_coding transcript_biotype:protein_coding	0.5133	4	11	11	219	330000000	455400000	#N/A
ENSP00000380211	ENSG00000100884	ENST00000397016	CPNE6	copine VI (neuronal) [Source:HGNC Symbol;Acc:HGNC:2319]	pep:known chromosome:GRCh38:14:24070837:24078100:1 gene:ENSG00000100884 transcript:ENST00000397016 gene_biotype:protein_coding transcript_biotype:protein_coding	0.0485	7	1	2	31	129700000	452600000	#N/A
ENSP00000468181	ENSG00000129351	ENST00000588657	ILF3	interleukin enhancer binding factor 3, 90kDa [Source:HGNC Symbol;Acc:HGNC:6038]	pep:known chromosome:GRCh38:19:10670606:10689312:1 gene:ENSG00000129351 transcript:ENST00000588657 gene_biotype:protein_coding transcript_biotype:protein_coding	0.5156	17	26	31	255	792200000	449300000	#N/A
ENSP00000333994	ENSG00000244734	ENST00000335295	HBB	hemoglobin, beta [Source:HGNC Symbol;Acc:HGNC:4827]	pep:known chromosome:GRCh38:11:5225464:5227071:-1 gene:ENSG00000244734 transcript:ENST00000335295 gene_biotype:protein_coding transcript_biotype:protein_coding	0.6259	2	6	9	162		448000000	HBB	HBB	0	448000000	integral component of membrane
ENSP00000436186	ENSG00000185627	ENST00000532097	PSMD13	proteasome (prosome, macropain) 26S subunit, non-ATPase, 13 [Source:HGNC Symbol;Acc:HGNC:9558]	pep:known chromosome:GRCh38:11:236546:252956:1 gene:ENSG00000185627 transcript:ENST00000532097 gene_biotype:protein_coding transcript_biotype:protein_coding	0.4973	8	20	20	164	199600000	447400000	#N/A
ENSP00000386541	ENSG00000115233	ENST00000409682	PSMD14	proteasome (prosome, macropain) 26S subunit, non-ATPase, 14 [Source:HGNC Symbol;Acc:HGNC:16889]	pep:known chromosome:GRCh38:2:161308038:161411717:1 gene:ENSG00000115233 transcript:ENST00000409682 gene_biotype:protein_coding transcript_biotype:protein_coding	0.5	2	9	9	81	191300000	446100000	#N/A
ENSP00000422078	ENSG00000113387	ENST00000506237	SUB1	SUB1 homolog (S. cerevisiae) [Source:HGNC Symbol;Acc:HGNC:19985]	pep:known chromosome:GRCh38:5:32531633:32601323:1 gene:ENSG00000113387 transcript:ENST00000506237 gene_biotype:protein_coding transcript_biotype:protein_coding	0.4252	1	8	8	86	432800000	446100000	#N/A
ENSP00000430194	ENSG00000104738	ENST00000523944	MCM4	minichromosome maintenance complex component 4 [Source:HGNC Symbol;Acc:HGNC:6947]	pep:putative chromosome:GRCh38:8:47960898:47978160:1 gene:ENSG00000104738 transcript:ENST00000523944 gene_biotype:protein_coding transcript_biotype:protein_coding	0.4218	7	25	25	92	343100000	440800000	#N/A
ENSP00000244020	ENSG00000124193	ENST00000244020	SRSF6	serine/arginine-rich splicing factor 6 [Source:HGNC Symbol;Acc:HGNC:10788]	pep:known chromosome:GRCh38:20:43457928:43464247:1 gene:ENSG00000124193 transcript:ENST00000244020 gene_biotype:protein_coding transcript_biotype:protein_coding	0.2529	3	5	8	74	468200000	439300000	#N/A
ENSP00000262494	ENSG00000087258	ENST00000262494	GNAO1	guanine nucleotide binding protein (G protein), alpha activating activity polypeptide O [Source:HGNC Symbol;Acc:HGNC:4389]	pep:known chromosome:GRCh38:16:56191976:56348199:1 gene:ENSG00000087258 transcript:ENST00000262494 gene_biotype:protein_coding transcript_biotype:protein_coding	0.209	9	3	6	123	156800000	436100000	#N/A
ENSP00000472998	ENSG00000104852	ENST00000598441	SNRNP70	small nuclear ribonucleoprotein 70kDa (U1) [Source:HGNC Symbol;Acc:HGNC:11150]	pep:known chromosome:GRCh38:19:49085423:49108479:1 gene:ENSG00000104852 transcript:ENST00000598441 gene_biotype:protein_coding transcript_biotype:protein_coding	0.2746	4	11	11	105	301300000	434000000	#N/A
ENSP00000370680	ENSG00000198732	ENST00000381280	SMOC1	SPARC related modular calcium binding 1 [Source:HGNC Symbol;Acc:HGNC:20318]	pep:known chromosome:GRCh38:14:69879426:70032366:1 gene:ENSG00000198732 transcript:ENST00000381280 gene_biotype:protein_coding transcript_biotype:protein_coding	0.2788	2	12	12	61		433300000	#N/A
ENSP00000007699	ENSG00000006047	ENST00000007699	YBX2	Y box binding protein 2 [Source:HGNC Symbol;Acc:HGNC:17948]	pep:known chromosome:GRCh38:17:7288252:7294564:-1 gene:ENSG00000006047 transcript:ENST00000007699 gene_biotype:protein_coding transcript_biotype:protein_coding	0.1126	1	1	5	47	230400000	431400000	#N/A
ENSP00000390281	ENSG00000084636	ENST00000440437	COL16A1	collagen, type XVI, alpha 1 [Source:HGNC Symbol;Acc:HGNC:2193]	pep:novel chromosome:GRCh38:1:31656400:31666081:-1 gene:ENSG00000084636 transcript:ENST00000440437 gene_biotype:protein_coding transcript_biotype:protein_coding	0.1607	1	1	1	2		431400000	#N/A
ENSP00000358921	ENSG00000138107	ENST00000369905	ACTR1A	ARP1 actin-related protein 1 homolog A, centractin alpha (yeast) [Source:HGNC Symbol;Acc:HGNC:167]	pep:known chromosome:GRCh38:10:102479229:102502711:-1 gene:ENSG00000138107 transcript:ENST00000369905 gene_biotype:protein_coding transcript_biotype:protein_coding	0.5213	2	11	14	144	256600000	431100000	#N/A
ENSP00000410240	ENSG00000197756	ENST00000456586	RPL37A	ribosomal protein L37a [Source:HGNC Symbol;Acc:HGNC:10348]	pep:putative chromosome:GRCh38:2:216499086:216501463:1 gene:ENSG00000197756 transcript:ENST00000456586 gene_biotype:protein_coding transcript_biotype:protein_coding	0.5147	7	3	3	44	222500000	426500000	#N/A
ENSP00000377958	ENSG00000115484	ENST00000394440	CCT4	chaperonin containing TCP1, subunit 4 (delta) [Source:HGNC Symbol;Acc:HGNC:1617]	pep:known chromosome:GRCh38:2:61868089:61888804:-1 gene:ENSG00000115484 transcript:ENST00000394440 gene_biotype:protein_coding transcript_biotype:protein_coding	0.6419	2	25	26	338	1049000000	425000000	#N/A
ENSP00000257904	ENSG00000135446	ENST00000257904	CDK4	cyclin-dependent kinase 4 [Source:HGNC Symbol;Acc:HGNC:1773]	pep:known chromosome:GRCh38:12:57747727:57752521:-1 gene:ENSG00000135446 transcript:ENST00000257904 gene_biotype:protein_coding transcript_biotype:protein_coding	0.3762	60	9	10	67	254900000	422500000	#N/A
ENSP00000252244	ENSG00000167768	ENST00000252244	KRT1	keratin 1 [Source:HGNC Symbol;Acc:HGNC:6412]	pep:known chromosome:GRCh38:12:52674736:52680407:-1 gene:ENSG00000167768 transcript:ENST00000252244 gene_biotype:protein_coding transcript_biotype:protein_coding	0.5202	4	37	44	1397	379200000	419500000	#N/A
ENSP00000221138	ENSG00000104695	ENST00000221138	PPP2CB	protein phosphatase 2, catalytic subunit, beta isozyme [Source:HGNC Symbol;Acc:HGNC:9300]	pep:known chromosome:GRCh38:8:30785610:30812872:-1 gene:ENSG00000104695 transcript:ENST00000221138 gene_biotype:protein_coding transcript_biotype:protein_coding	0.5372	8	11	13	179	331800000	418900000	#N/A
ENSP00000356405	ENSG00000134371	ENST00000367435	CDC73	cell division cycle 73 [Source:HGNC Symbol;Acc:HGNC:16783]	pep:known chromosome:GRCh38:1:193122017:193253901:1 gene:ENSG00000134371 transcript:ENST00000367435 gene_biotype:protein_coding transcript_biotype:protein_coding	0.1431	1	6	7	9	252300000	414400000	#N/A
ENSP00000365936	ENSG00000172531	ENST00000376745	PPP1CA	protein phosphatase 1, catalytic subunit, alpha isozyme [Source:HGNC Symbol;Acc:HGNC:9281]	pep:known chromosome:GRCh38:11:67398201:67401931:-1 gene:ENSG00000172531 transcript:ENST00000376745 gene_biotype:protein_coding transcript_biotype:protein_coding	0.6212	10	3	17	199	416100000	412600000	#N/A
ENSP00000448981	ENSG00000186298	ENST00000550991	PPP1CC	protein phosphatase 1, catalytic subunit, gamma isozyme [Source:HGNC Symbol;Acc:HGNC:9283]	pep:putative chromosome:GRCh38:12:110721301:110742873:-1 gene:ENSG00000186298 transcript:ENST00000550991 gene_biotype:protein_coding transcript_biotype:protein_coding	0.6447	10	2	16	185	416100000	412600000	#N/A
ENSP00000234677	ENSG00000031698	ENST00000234677	SARS	seryl-tRNA synthetase [Source:HGNC Symbol;Acc:HGNC:10537]	pep:known chromosome:GRCh38:1:109213918:109238120:1 gene:ENSG00000031698 transcript:ENST00000234677 gene_biotype:protein_coding transcript_biotype:protein_coding	0.4767	2	21	21	153	284800000	412400000	#N/A
ENSP00000371626	ENSG00000136527	ENST00000382191	TRA2B	transformer 2 beta homolog (Drosophila) [Source:HGNC Symbol;Acc:HGNC:10781]	pep:known chromosome:GRCh38:3:185917715:185938103:-1 gene:ENSG00000136527 transcript:ENST00000382191 gene_biotype:protein_coding transcript_biotype:protein_coding	0.5	4	10	10	76	284700000	409800000	#N/A
ENSP00000427438	ENSG00000205403	ENST00000512148	CFI	complement factor I [Source:HGNC Symbol;Acc:HGNC:5394]	pep:known chromosome:GRCh38:4:109740724:109801985:-1 gene:ENSG00000205403 transcript:ENST00000512148 gene_biotype:protein_coding transcript_biotype:protein_coding	0.3924	5	20	21	236		408700000	#N/A
ENSP00000379676	ENSG00000129084	ENST00000396394	PSMA1	proteasome (prosome, macropain) subunit, alpha type, 1 [Source:HGNC Symbol;Acc:HGNC:9530]	pep:known chromosome:GRCh38:11:14504876:14520696:-1 gene:ENSG00000129084 transcript:ENST00000396394 gene_biotype:protein_coding transcript_biotype:protein_coding	0.6008	5	14	14	261	301800000	401500000	#N/A
ENSP00000369127	ENSG00000086061	ENST00000330899	DNAJA1	DnaJ (Hsp40) homolog, subfamily A, member 1 [Source:HGNC Symbol;Acc:HGNC:5229]	pep:known chromosome:GRCh38:9:33025211:33039907:1 gene:ENSG00000086061 transcript:ENST00000330899 gene_biotype:protein_coding transcript_biotype:protein_coding	0.5365	5	16	17	111	254100000	400600000	#N/A
ENSP00000290541	ENSG00000159377	ENST00000290541	PSMB4	proteasome (prosome, macropain) subunit, beta type, 4 [Source:HGNC Symbol;Acc:HGNC:9541]	pep:known chromosome:GRCh38:1:151399534:151401944:1 gene:ENSG00000159377 transcript:ENST00000290541 gene_biotype:protein_coding transcript_biotype:protein_coding	0.3977	1	7	7	170	267900000	400300000	#N/A
ENSP00000387286	ENSG00000138069	ENST00000409784	RAB1A	RAB1A, member RAS oncogene family [Source:HGNC Symbol;Acc:HGNC:9758]	pep:known chromosome:GRCh38:2:65086855:65130106:-1 gene:ENSG00000138069 transcript:ENST00000409784 gene_biotype:protein_coding transcript_biotype:protein_coding	0.7073	11	7	13	320	748200000	398500000	#N/A
ENSP00000310226	ENSG00000174903	ENST00000311481	RAB1B	RAB1B, member RAS oncogene family [Source:HGNC Symbol;Acc:HGNC:18370]	pep:known chromosome:GRCh38:11:66268533:66277492:1 gene:ENSG00000174903 transcript:ENST00000311481 gene_biotype:protein_coding transcript_biotype:protein_coding	0.6766	10	5	12	332	748200000	398500000	#N/A
ENSP00000383191	ENSG00000182871	ENST00000400337	COL18A1	collagen, type XVIII, alpha 1 [Source:HGNC Symbol;Acc:HGNC:2195]	pep:known chromosome:GRCh38:21:45405137:45513720:1 gene:ENSG00000182871 transcript:ENST00000400337 gene_biotype:protein_coding transcript_biotype:protein_coding	0.2136	5	17	17	59		391300000	#N/A
ENSP00000254950	ENSG00000132612	ENST00000254950	VPS4A	vacuolar protein sorting 4 homolog A (S. cerevisiae) [Source:HGNC Symbol;Acc:HGNC:13488]	pep:known chromosome:GRCh38:16:69311356:69326939:1 gene:ENSG00000132612 transcript:ENST00000254950 gene_biotype:protein_coding transcript_biotype:protein_coding	0.2288	2	8	8	25	13770000	390500000	#N/A
ENSP00000296122	ENSG00000213639	ENST00000296122	PPP1CB	protein phosphatase 1, catalytic subunit, beta isozyme [Source:HGNC Symbol;Acc:HGNC:9282]	pep:known chromosome:GRCh38:2:28751814:28801648:1 gene:ENSG00000213639 transcript:ENST00000296122 gene_biotype:protein_coding transcript_biotype:protein_coding	0.581	7	4	15	180	416100000	385600000	#N/A
ENSP00000249071	ENSG00000128340	ENST00000249071	RAC2	ras-related C3 botulinum toxin substrate 2 (rho family, small GTP binding protein Rac2) [Source:HGNC Symbol;Acc:HGNC:9802]	pep:known chromosome:GRCh38:22:37225261:37244270:-1 gene:ENSG00000128340 transcript:ENST00000249071 gene_biotype:protein_coding transcript_biotype:protein_coding	0.3594	9	2	6	109	265400000	385000000	#N/A
ENSP00000406304	ENSG00000164307	ENST00000443439	ERAP1	endoplasmic reticulum aminopeptidase 1 [Source:HGNC Symbol;Acc:HGNC:18173]	pep:known chromosome:GRCh38:5:96774484:96807909:-1 gene:ENSG00000164307 transcript:ENST00000443439 gene_biotype:protein_coding transcript_biotype:protein_coding	0.2997	3	20	21	79		384700000	ERAP1	ERAP1	0	384700000	integral component of membrane
ENSP00000268099	ENSG00000140497	ENST00000268099	SCAMP2	secretory carrier membrane protein 2 [Source:HGNC Symbol;Acc:HGNC:10564]	pep:known chromosome:GRCh38:15:74843730:74873365:-1 gene:ENSG00000140497 transcript:ENST00000268099 gene_biotype:protein_coding transcript_biotype:protein_coding	0.1033	5	3	3	28	39200000	384700000	SCAMP2	SCAMP2	39200000	384700000	integral component of membrane
ENSP00000390823	ENSG00000155366	ENST00000425265	RHOC	ras homolog family member C [Source:HGNC Symbol;Acc:HGNC:669]	pep:known chromosome:GRCh38:1:112701556:112707056:-1 gene:ENSG00000155366 transcript:ENST00000425265 gene_biotype:protein_coding transcript_biotype:protein_coding	0.5979	10	3	9	111	339400000	372500000	#N/A
ENSP00000415317	ENSG00000129824	ENST00000430575	RPS4Y1	ribosomal protein S4, Y-linked 1 [Source:HGNC Symbol;Acc:HGNC:10425]	pep:known chromosome:GRCh38:Y:2841920:2866862:1 gene:ENSG00000129824 transcript:ENST00000430575 gene_biotype:protein_coding transcript_biotype:protein_coding	0.416	2	6	14	116	112500000	367600000	#N/A
ENSP00000250559	ENSG00000127314	ENST00000250559	RAP1B	RAP1B, member of RAS oncogene family [Source:HGNC Symbol;Acc:HGNC:9857]	pep:known chromosome:GRCh38:12:68610839:68671901:1 gene:ENSG00000127314 transcript:ENST00000250559 gene_biotype:protein_coding transcript_biotype:protein_coding	0.7609	21	8	16	334	174300000	367300000	#N/A
ENSP00000262193	ENSG00000008018	ENST00000262193	PSMB1	proteasome (prosome, macropain) subunit, beta type, 1 [Source:HGNC Symbol;Acc:HGNC:9537]	pep:known chromosome:GRCh38:6:170535117:170553341:-1 gene:ENSG00000008018 transcript:ENST00000262193 gene_biotype:protein_coding transcript_biotype:protein_coding	0.473	1	11	11	276	345400000	365000000	#N/A
ENSP00000457963	ENSG00000184110	ENST00000566501	EIF3C	eukaryotic translation initiation factor 3, subunit C [Source:HGNC Symbol;Acc:HGNC:3279]	pep:known chromosome:GRCh38:16:28688558:28735598:1 gene:ENSG00000184110 transcript:ENST00000566501 gene_biotype:protein_coding transcript_biotype:protein_coding	0.2979	6	24	24	208	281600000	362400000	#N/A
ENSP00000234590	ENSG00000074800	ENST00000234590	ENO1	enolase 1, (alpha) [Source:HGNC Symbol;Acc:HGNC:3350]	pep:known chromosome:GRCh38:1:8861002:8878690:-1 gene:ENSG00000074800 transcript:ENST00000234590 gene_biotype:protein_coding transcript_biotype:protein_coding	0.7304	6	18	39	2444	6295000000	361200000	#N/A
ENSP00000452123	ENSG00000100650	ENST00000553521	SRSF5	serine/arginine-rich splicing factor 5 [Source:HGNC Symbol;Acc:HGNC:10787]	pep:novel chromosome:GRCh38:14:69726900:69772004:1 gene:ENSG00000100650 transcript:ENST00000553521 gene_biotype:protein_coding transcript_biotype:protein_coding	0.2904	5	5	6	29	397100000	360700000	#N/A
ENSP00000297518	ENSG00000164885	ENST00000297518	CDK5	cyclin-dependent kinase 5 [Source:HGNC Symbol;Acc:HGNC:1774]	pep:novel chromosome:GRCh38:7:151054009:151057848:-1 gene:ENSG00000164885 transcript:ENST00000297518 gene_biotype:protein_coding transcript_biotype:protein_coding	0.2231	51	4	5	44	249600000	360200000	#N/A
ENSP00000251968	ENSG00000074319	ENST00000251968	TSG101	tumor susceptibility 101 [Source:HGNC Symbol;Acc:HGNC:15971]	pep:known chromosome:GRCh38:11:18480311:18527232:-1 gene:ENSG00000074319 transcript:ENST00000251968 gene_biotype:protein_coding transcript_biotype:protein_coding	0.2846	4	8	8	108	57290000	357900000	#N/A
ENSP00000362688	ENSG00000084623	ENST00000373586	EIF3I	eukaryotic translation initiation factor 3, subunit I [Source:HGNC Symbol;Acc:HGNC:3272]	pep:known chromosome:GRCh38:1:32222370:32231604:1 gene:ENSG00000084623 transcript:ENST00000373586 gene_biotype:protein_coding transcript_biotype:protein_coding	0.6615	3	18	18	134	408200000	357100000	#N/A
ENSP00000362900	ENSG00000116350	ENST00000373795	SRSF4	serine/arginine-rich splicing factor 4 [Source:HGNC Symbol;Acc:HGNC:10786]	pep:known chromosome:GRCh38:1:29147743:29181987:-1 gene:ENSG00000116350 transcript:ENST00000373795 gene_biotype:protein_coding transcript_biotype:protein_coding	0.1377	2	3	7	59	356500000	357000000	#N/A
ENSP00000465957	ENSG00000125503	ENST00000592993	PPP1R12C	protein phosphatase 1, regulatory subunit 12C [Source:HGNC Symbol;Acc:HGNC:14947]	pep:novel chromosome:GRCh38:19:55091416:55117413:-1 gene:ENSG00000125503 transcript:ENST00000592993 gene_biotype:protein_coding transcript_biotype:protein_coding	0.0991	4	4	5	8	299000000	356800000	#N/A
ENSP00000462468	ENSG00000176105	ENST00000584307	YES1	YES proto-oncogene 1, Src family tyrosine kinase [Source:HGNC Symbol;Acc:HGNC:12841]	pep:known chromosome:GRCh38:18:721588:812546:-1 gene:ENSG00000176105 transcript:ENST00000584307 gene_biotype:protein_coding transcript_biotype:protein_coding	0.2099	55	2	10	62	291900000	356800000	#N/A
ENSP00000388475	ENSG00000063244	ENST00000450554	U2AF2	U2 small nuclear RNA auxiliary factor 2 [Source:HGNC Symbol;Acc:HGNC:23156]	pep:known chromosome:GRCh38:19:55654146:55674715:1 gene:ENSG00000063244 transcript:ENST00000450554 gene_biotype:protein_coding transcript_biotype:protein_coding	0.3439	4	11	11	52	350000000	355400000	#N/A
ENSP00000229854	ENSG00000112118	ENST00000229854	MCM3	minichromosome maintenance complex component 3 [Source:HGNC Symbol;Acc:HGNC:6945]	pep:known chromosome:GRCh38:6:52264009:52284751:-1 gene:ENSG00000112118 transcript:ENST00000229854 gene_biotype:protein_coding transcript_biotype:protein_coding	0.4356	4	29	30	114	249400000	355400000	#N/A
ENSP00000292901	ENSG00000223609	ENST00000292901	HBD	hemoglobin, delta [Source:HGNC Symbol;Acc:HGNC:4829]	pep:putative chromosome:GRCh38:11:5232678:5234483:-1 gene:ENSG00000223609 transcript:ENST00000292901 gene_biotype:protein_coding transcript_biotype:protein_coding	0.2766	3	1	4	98		355300000	HBD	HBD	0	355300000	integral component of membrane
ENSP00000443994	ENSG00000111737	ENST00000538903	RAB35	RAB35, member RAS oncogene family [Source:HGNC Symbol;Acc:HGNC:9774]	pep:novel chromosome:GRCh38:12:120097246:120116736:-1 gene:ENSG00000111737 transcript:ENST00000538903 gene_biotype:protein_coding transcript_biotype:protein_coding	0.4216	29	4	7	160	619000000	354500000	#N/A
ENSP00000346671	ENSG00000010810	ENST00000354650	FYN	FYN proto-oncogene, Src family tyrosine kinase [Source:HGNC Symbol;Acc:HGNC:4037]	pep:known chromosome:GRCh38:6:111660332:111873452:-1 gene:ENSG00000010810 transcript:ENST00000354650 gene_biotype:protein_coding transcript_biotype:protein_coding	0.1732	63	3	10	66	291900000	349800000	#N/A
ENSP00000264710	ENSG00000084733	ENST00000264710	RAB10	RAB10, member RAS oncogene family [Source:HGNC Symbol;Acc:HGNC:9759]	pep:known chromosome:GRCh38:2:26034110:26137454:1 gene:ENSG00000084733 transcript:ENST00000264710 gene_biotype:protein_coding transcript_biotype:protein_coding	0.47	13	6	9	229	636200000	348700000	#N/A
ENSP00000295598	ENSG00000163399	ENST00000295598	ATP1A1	ATPase, Na+/K+ transporting, alpha 1 polypeptide [Source:HGNC Symbol;Acc:HGNC:799]	pep:known chromosome:GRCh38:1:116373260:116404774:1 gene:ENSG00000163399 transcript:ENST00000295598 gene_biotype:protein_coding transcript_biotype:protein_coding	0.4291	7	21	34	397	260500000	347900000	ATP1A1	ATP1A1	260500000	347900000	sodium:potassium-exchanging ATPase complex
ENSP00000483688	ENSG00000277791	ENST00000619426	PSMB3	proteasome (prosome, macropain) subunit, beta type, 3 [Source:HGNC Symbol;Acc:HGNC:9540]	pep:known chromosome:GRCh38:17:38752736:38764231:1 gene:ENSG00000277791 transcript:ENST00000619426 gene_biotype:protein_coding transcript_biotype:protein_coding	0.4049	4	9	9	103	264700000	347800000	#N/A
ENSP00000300935	ENSG00000167461	ENST00000300935	RAB8A	RAB8A, member RAS oncogene family [Source:HGNC Symbol;Acc:HGNC:7007]	pep:known chromosome:GRCh38:19:16111629:16134234:1 gene:ENSG00000167461 transcript:ENST00000300935 gene_biotype:protein_coding transcript_biotype:protein_coding	0.2802	14	2	6	210	620600000	346200000	#N/A
ENSP00000453982	ENSG00000166128	ENST00000559006	RAB8B	RAB8B, member RAS oncogene family [Source:HGNC Symbol;Acc:HGNC:30273]	pep:putative chromosome:GRCh38:15:63189606:63262776:1 gene:ENSG00000166128 transcript:ENST00000559006 gene_biotype:protein_coding transcript_biotype:protein_coding	0.3085	14	2	6	197	614400000	346200000	#N/A
ENSP00000286788	ENSG00000156261	ENST00000286788	CCT8	chaperonin containing TCP1, subunit 8 (theta) [Source:HGNC Symbol;Acc:HGNC:1623]	pep:known chromosome:GRCh38:21:29056324:29073797:-1 gene:ENSG00000156261 transcript:ENST00000286788 gene_biotype:protein_coding transcript_biotype:protein_coding	0.6332	4	34	34	437	1038000000	345800000	#N/A
ENSP00000470635	ENSG00000099783	ENST00000597270	HNRNPM	heterogeneous nuclear ribonucleoprotein M [Source:HGNC Symbol;Acc:HGNC:5046]	pep:novel chromosome:GRCh38:19:8466249:8486273:1 gene:ENSG00000099783 transcript:ENST00000597270 gene_biotype:protein_coding transcript_biotype:protein_coding	0.5692	1	1	15	183	892200000	345100000	HNRNPM	HNRNPM	892200000	345100000	integral component of plasma membrane
ENSP00000362361	ENSG00000136807	ENST00000373264	CDK9	cyclin-dependent kinase 9 [Source:HGNC Symbol;Acc:HGNC:1780]	pep:known chromosome:GRCh38:9:127786049:127790787:1 gene:ENSG00000136807 transcript:ENST00000373264 gene_biotype:protein_coding transcript_biotype:protein_coding	0.1694	55	4	6	42	282100000	344000000	#N/A
ENSP00000354125	ENSG00000106263	ENST00000360876	EIF3B	eukaryotic translation initiation factor 3, subunit B [Source:HGNC Symbol;Acc:HGNC:3280]	pep:known chromosome:GRCh38:7:2354866:2380743:1 gene:ENSG00000106263 transcript:ENST00000360876 gene_biotype:protein_coding transcript_biotype:protein_coding	0.398	3	24	24	141	316700000	343900000	#N/A
ENSP00000374985	ENSG00000211892	ENST00000390543	IGHG4	immunoglobulin heavy constant gamma 4 (G4m marker) [Source:HGNC Symbol;Acc:HGNC:5528]	pep:known chromosome:GRCh38:14:105624341:105626066:-1 gene:ENSG00000211892 transcript:ENST00000390543 gene_biotype:IG_C_gene transcript_biotype:IG_C_gene	0.1927	2	1	4	47		343900000	#N/A
ENSP00000276079	ENSG00000147140	ENST00000276079	NONO	non-POU domain containing, octamer-binding [Source:HGNC Symbol;Acc:HGNC:7871]	pep:known chromosome:GRCh38:X:71283583:71301168:1 gene:ENSG00000147140 transcript:ENST00000276079 gene_biotype:protein_coding transcript_biotype:protein_coding	0.4904	6	25	28	153	567100000	341300000	#N/A
ENSP00000364255	ENSG00000125970	ENST00000375114	RALY	RALY heterogeneous nuclear ribonucleoprotein [Source:HGNC Symbol;Acc:HGNC:15921]	pep:known chromosome:GRCh38:20:33993646:34084884:1 gene:ENSG00000125970 transcript:ENST00000375114 gene_biotype:protein_coding transcript_biotype:protein_coding	0.4586	6	9	9	74	152000000	341200000	#N/A
ENSP00000264670	ENSG00000037474	ENST00000264670	NSUN2	NOP2/Sun RNA methyltransferase family, member 2 [Source:HGNC Symbol;Acc:HGNC:25994]	pep:known chromosome:GRCh38:5:6599239:6633291:-1 gene:ENSG00000037474 transcript:ENST00000264670 gene_biotype:protein_coding transcript_biotype:protein_coding	0.4707	3	24	24	76	162900000	340700000	#N/A
ENSP00000348442	ENSG00000197170	ENST00000356126	PSMD12	proteasome (prosome, macropain) 26S subunit, non-ATPase, 12 [Source:HGNC Symbol;Acc:HGNC:9557]	pep:known chromosome:GRCh38:17:67337916:67366627:-1 gene:ENSG00000197170 transcript:ENST00000356126 gene_biotype:protein_coding transcript_biotype:protein_coding	0.5548	4	22	22	161	145600000	338500000	#N/A
ENSP00000211402	ENSG00000096171	ENST00000211402	VARS	valyl-tRNA synthetase [Source:HGNC Symbol;Acc:HGNC:12651]	pep:known chromosome:GRCh38:CHR_HSCHR6_MHC_DBB_CTG1:31759699:31778134:-1 gene:ENSG00000096171 transcript:ENST00000211402 gene_biotype:protein_coding transcript_biotype:protein_coding	0.3734	8	40	40	288	116000000	338100000	#N/A
ENSP00000453802	ENSG00000041357	ENST00000559365	PSMA4	proteasome (prosome, macropain) subunit, alpha type, 4 [Source:HGNC Symbol;Acc:HGNC:9533]	pep:known chromosome:GRCh38:15:78540735:78548820:1 gene:ENSG00000041357 transcript:ENST00000559365 gene_biotype:protein_coding transcript_biotype:protein_coding	0.6697	12	12	12	204	433200000	337200000	#N/A
ENSP00000428424	ENSG00000254087	ENST00000520220	LYN	LYN proto-oncogene, Src family tyrosine kinase [Source:HGNC Symbol;Acc:HGNC:6735]	pep:known chromosome:GRCh38:8:55879835:56011381:1 gene:ENSG00000254087 transcript:ENST00000520220 gene_biotype:protein_coding transcript_biotype:protein_coding	0.3971	56	14	16	68	559600000	335900000	LYN	LYN	559600000	335900000	integrin alpha2-beta1 complex
ENSP00000259470	ENSG00000136943	ENST00000259470	CTSV	cathepsin V [Source:HGNC Symbol;Acc:HGNC:2538]	pep:known chromosome:GRCh38:9:97032658:97039310:-1 gene:ENSG00000136943 transcript:ENST00000259470 gene_biotype:protein_coding transcript_biotype:protein_coding	0.3263	1	8	8	14		334800000	#N/A
ENSP00000293831	ENSG00000161960	ENST00000293831	EIF4A1	eukaryotic translation initiation factor 4A1 [Source:HGNC Symbol;Acc:HGNC:3282]	pep:known chromosome:GRCh38:17:7572826:7579005:1 gene:ENSG00000161960 transcript:ENST00000293831 gene_biotype:protein_coding transcript_biotype:protein_coding	0.7635	20	17	28	508	1688000000	334700000	#N/A
ENSP00000270586	ENSG00000142507	ENST00000270586	PSMB6	proteasome (prosome, macropain) subunit, beta type, 6 [Source:HGNC Symbol;Acc:HGNC:9543]	pep:known chromosome:GRCh38:17:4796144:4798503:1 gene:ENSG00000142507 transcript:ENST00000270586 gene_biotype:protein_coding transcript_biotype:protein_coding	0.431	3	7	7	105	276000000	333300000	#N/A
ENSP00000256689	ENSG00000134294	ENST00000256689	SLC38A2	solute carrier family 38, member 2 [Source:HGNC Symbol;Acc:HGNC:13448]	pep:known chromosome:GRCh38:12:46358189:46372867:-1 gene:ENSG00000134294 transcript:ENST00000256689 gene_biotype:protein_coding transcript_biotype:protein_coding	0.0751	3	3	3	29	73690000	329700000	SLC38A2	SLC38A2	73690000	329700000	integral component of membrane
ENSP00000266085	ENSG00000100234	ENST00000266085	TIMP3	TIMP metallopeptidase inhibitor 3 [Source:HGNC Symbol;Acc:HGNC:11822]	pep:known chromosome:GRCh38:22:32801701:32863043:1 gene:ENSG00000100234 transcript:ENST00000266085 gene_biotype:protein_coding transcript_biotype:protein_coding	0.4123	1	7	7	105		329500000	#N/A
ENSP00000476960	ENSG00000203818	ENST00000392948	HIST2H3PS2	histone cluster 2, H3, pseudogene 2 [Source:HGNC Symbol;Acc:HGNC:32060]	pep:putative chromosome:GRCh38:1:143905555:143905966:-1 gene:ENSG00000203818 transcript:ENST00000392948 gene_biotype:protein_coding transcript_biotype:protein_coding	0.2941	3	2	4	143	3290000000	328600000	#N/A
ENSP00000399108	ENSG00000080802	ENST00000428680	CNOT4	CCR4-NOT transcription complex, subunit 4 [Source:HGNC Symbol;Acc:HGNC:7880]	pep:known chromosome:GRCh38:7:135386151:135510076:-1 gene:ENSG00000080802 transcript:ENST00000428680 gene_biotype:protein_coding transcript_biotype:protein_coding	0.0682	7	1	2	3	13070000	328200000	#N/A
ENSP00000390099	ENSG00000002822	ENST00000455998	MAD1L1	MAD1 mitotic arrest deficient-like 1 (yeast) [Source:HGNC Symbol;Acc:HGNC:6762]	pep:putative chromosome:GRCh38:7:2219353:2230661:-1 gene:ENSG00000002822 transcript:ENST00000455998 gene_biotype:protein_coding transcript_biotype:protein_coding	0.2778	4	2	2	3		328100000	#N/A
ENSP00000221419	ENSG00000104824	ENST00000221419	HNRNPL	heterogeneous nuclear ribonucleoprotein L [Source:HGNC Symbol;Acc:HGNC:5045]	pep:known chromosome:GRCh38:19:38836388:38850333:-1 gene:ENSG00000104824 transcript:ENST00000221419 gene_biotype:protein_coding transcript_biotype:protein_coding	0.5246	7	18	19	216	1346000000	327600000	#N/A
ENSP00000383941	ENSG00000154473	ENST00000407911	BUB3	BUB3 mitotic checkpoint protein [Source:HGNC Symbol;Acc:HGNC:1151]	pep:putative chromosome:GRCh38:10:123154859:123162693:1 gene:ENSG00000154473 transcript:ENST00000407911 gene_biotype:protein_coding transcript_biotype:protein_coding	0.4568	4	10	10	72	215000000	327200000	#N/A
ENSP00000253792	ENSG00000131473	ENST00000352035	ACLY	ATP citrate lyase [Source:HGNC Symbol;Acc:HGNC:115]	pep:known chromosome:GRCh38:17:41866908:41918987:-1 gene:ENSG00000131473 transcript:ENST00000352035 gene_biotype:protein_coding transcript_biotype:protein_coding	0.4741	5	46	46	810	581100000	321800000	#N/A
ENSP00000349467	ENSG00000198668	ENST00000356978	CALM1	calmodulin 1 (phosphorylase kinase, delta) [Source:HGNC Symbol;Acc:HGNC:1442]	pep:known chromosome:GRCh38:14:90396983:90408261:1 gene:ENSG00000198668 transcript:ENST00000356978 gene_biotype:protein_coding transcript_biotype:protein_coding	0.4698	10	7	8	311	1713000000	321600000	CALM1	CALM1	1713000000	321600000	voltage-gated potassium channel complex
ENSP00000280326	ENSG00000150753	ENST00000280326	CCT5	chaperonin containing TCP1, subunit 5 (epsilon) [Source:HGNC Symbol;Acc:HGNC:1618]	pep:known chromosome:GRCh38:5:10249921:10266412:1 gene:ENSG00000150753 transcript:ENST00000280326 gene_biotype:protein_coding transcript_biotype:protein_coding	0.7671	7	32	33	346	828300000	320700000	#N/A
ENSP00000348786	ENSG00000116473	ENST00000356415	RAP1A	RAP1A, member of RAS oncogene family [Source:HGNC Symbol;Acc:HGNC:9855]	pep:known chromosome:GRCh38:1:111542218:111713113:1 gene:ENSG00000116473 transcript:ENST00000356415 gene_biotype:protein_coding transcript_biotype:protein_coding	0.7609	5	4	12	252	155300000	320300000	#N/A
ENSP00000359552	ENSG00000065243	ENST00000370521	PKN2	protein kinase N2 [Source:HGNC Symbol;Acc:HGNC:9406]	pep:known chromosome:GRCh38:1:88684222:88836255:1 gene:ENSG00000065243 transcript:ENST00000370521 gene_biotype:protein_coding transcript_biotype:protein_coding	0.1697	8	9	12	32	193600000	319100000	PKN2	PKN2	193600000	319100000	integral component of membrane
ENSP00000356671	ENSG00000117601	ENST00000367698	SERPINC1	serpin peptidase inhibitor, clade C (antithrombin), member 1 [Source:HGNC Symbol;Acc:HGNC:775]	pep:known chromosome:GRCh38:1:173903809:173917378:-1 gene:ENSG00000117601 transcript:ENST00000367698 gene_biotype:protein_coding transcript_biotype:protein_coding	0.1272	2	3	5	74		316900000	#N/A
ENSP00000419425	ENSG00000196262	ENST00000468812	PPIA	peptidylprolyl isomerase A (cyclophilin A) [Source:HGNC Symbol;Acc:HGNC:9253]	pep:known chromosome:GRCh38:7:44796680:44803117:1 gene:ENSG00000196262 transcript:ENST00000468812 gene_biotype:protein_coding transcript_biotype:protein_coding	0.5879	12	7	12	537	6187000000	314600000	#N/A
ENSP00000216190	ENSG00000100353	ENST00000216190	EIF3D	eukaryotic translation initiation factor 3, subunit D [Source:HGNC Symbol;Acc:HGNC:3278]	pep:known chromosome:GRCh38:22:36510850:36529436:-1 gene:ENSG00000100353 transcript:ENST00000216190 gene_biotype:protein_coding transcript_biotype:protein_coding	0.4617	6	20	20	127	251100000	312200000	#N/A
ENSP00000258737	ENSG00000136238	ENST00000348035	RAC1	ras-related C3 botulinum toxin substrate 1 (rho family, small GTP binding protein Rac1) [Source:HGNC Symbol;Acc:HGNC:9801]	pep:known chromosome:GRCh38:7:6374523:6403977:1 gene:ENSG00000136238 transcript:ENST00000348035 gene_biotype:protein_coding transcript_biotype:protein_coding	0.4479	7	2	8	174	225100000	304100000	#N/A
ENSP00000318195	ENSG00000115053	ENST00000322723	NCL	nucleolin [Source:HGNC Symbol;Acc:HGNC:7667]	pep:known chromosome:GRCh38:2:231453531:231464594:-1 gene:ENSG00000115053 transcript:ENST00000322723 gene_biotype:protein_coding transcript_biotype:protein_coding	0.362	2	34	34	397	2263000000	304000000	#N/A
ENSP00000485663	ENSG00000100129	ENST00000624234	EIF3L	eukaryotic translation initiation factor 3, subunit L [Source:HGNC Symbol;Acc:HGNC:18138]	pep:known chromosome:GRCh38:22:37849372:37888782:1 gene:ENSG00000100129 transcript:ENST00000624234 gene_biotype:protein_coding transcript_biotype:protein_coding	0.4326	8	21	21	157	264900000	303200000	#N/A
ENSP00000269848	ENSG00000141959	ENST00000349048	PFKL	phosphofructokinase, liver [Source:HGNC Symbol;Acc:HGNC:8876]	pep:known chromosome:GRCh38:21:44300051:44327376:1 gene:ENSG00000141959 transcript:ENST00000349048 gene_biotype:protein_coding transcript_biotype:protein_coding	0.3705	1	17	20	199	179000000	303100000	#N/A
ENSP00000431800	ENSG00000175390	ENST00000533626	EIF3F	eukaryotic translation initiation factor 3, subunit F [Source:HGNC Symbol;Acc:HGNC:3275]	pep:known chromosome:GRCh38:11:7970251:8001862:1 gene:ENSG00000175390 transcript:ENST00000533626 gene_biotype:protein_coding transcript_biotype:protein_coding	0.2717	3	7	7	101	249000000	303000000	#N/A
ENSP00000374989	ENSG00000211895	ENST00000390547	IGHA1	immunoglobulin heavy constant alpha 1 [Source:HGNC Symbol;Acc:HGNC:5478]	pep:known chromosome:GRCh38:14:105707118:105708665:-1 gene:ENSG00000211895 transcript:ENST00000390547 gene_biotype:IG_C_gene transcript_biotype:IG_C_gene	0.5297	1	6	13	154		301500000	#N/A
ENSP00000376290	ENSG00000164548	ENST00000392502	TRA2A	transformer 2 alpha homolog (Drosophila) [Source:HGNC Symbol;Acc:HGNC:16645]	pep:known chromosome:GRCh38:7:23504784:23532041:-1 gene:ENSG00000164548 transcript:ENST00000392502 gene_biotype:protein_coding transcript_biotype:protein_coding	0.35	3	5	5	21	271200000	299800000	#N/A
ENSP00000319169	ENSG00000100462	ENST00000324366	PRMT5	protein arginine methyltransferase 5 [Source:HGNC Symbol;Acc:HGNC:10894]	pep:known chromosome:GRCh38:14:22920511:22929585:-1 gene:ENSG00000100462 transcript:ENST00000324366 gene_biotype:protein_coding transcript_biotype:protein_coding	0.2229	17	11	11	33	131800000	298800000	#N/A
ENSP00000305260	ENSG00000172354	ENST00000303210	GNB2	guanine nucleotide binding protein (G protein), beta polypeptide 2 [Source:HGNC Symbol;Acc:HGNC:4398]	pep:known chromosome:GRCh38:7:100673531:100679174:1 gene:ENSG00000172354 transcript:ENST00000303210 gene_biotype:protein_coding transcript_biotype:protein_coding	0.5559	11	8	14	259	177000000	297000000	#N/A
ENSP00000390491	ENSG00000100567	ENST00000412908	PSMA3	proteasome (prosome, macropain) subunit, alpha type, 3 [Source:HGNC Symbol;Acc:HGNC:9532]	pep:known chromosome:GRCh38:14:58244877:58272012:1 gene:ENSG00000100567 transcript:ENST00000412908 gene_biotype:protein_coding transcript_biotype:protein_coding	0.375	6	10	10	173	213000000	296400000	#N/A
ENSP00000295901	ENSG00000163636	ENST00000295901	PSMD6	proteasome (prosome, macropain) 26S subunit, non-ATPase, 6 [Source:HGNC Symbol;Acc:HGNC:9564]	pep:known chromosome:GRCh38:3:64010549:64023560:-1 gene:ENSG00000163636 transcript:ENST00000295901 gene_biotype:protein_coding transcript_biotype:protein_coding	0.4781	7	16	16	159	109200000	295300000	#N/A
ENSP00000310670	ENSG00000158941	ENST00000308511	CCAR2	cell cycle and apoptosis regulator 2 [Source:HGNC Symbol;Acc:HGNC:23360]	pep:known chromosome:GRCh38:8:22604632:22621514:1 gene:ENSG00000158941 transcript:ENST00000308511 gene_biotype:protein_coding transcript_biotype:protein_coding	0.2979	9	18	18	83	103400000	294800000	#N/A
ENSP00000342374	ENSG00000125743	ENST00000342669	SNRPD2	small nuclear ribonucleoprotein D2 polypeptide 16.5kDa [Source:HGNC Symbol;Acc:HGNC:11159]	pep:known chromosome:GRCh38:19:45687454:45692333:-1 gene:ENSG00000125743 transcript:ENST00000342669 gene_biotype:protein_coding transcript_biotype:protein_coding	0.5593	4	9	9	71	523900000	292300000	#N/A
ENSP00000405299	ENSG00000110958	ENST00000414274	PTGES3	prostaglandin E synthase 3 (cytosolic) [Source:HGNC Symbol;Acc:HGNC:16049]	pep:novel chromosome:GRCh38:12:56663613:56688287:-1 gene:ENSG00000110958 transcript:ENST00000414274 gene_biotype:protein_coding transcript_biotype:protein_coding	0.3077	6	5	5	44	976900000	292200000	#N/A
ENSP00000386865	ENSG00000227500	ENST00000409472	SCAMP4	secretory carrier membrane protein 4 [Source:HGNC Symbol;Acc:HGNC:30385]	pep:known chromosome:GRCh38:19:1905404:1926013:1 gene:ENSG00000227500 transcript:ENST00000409472 gene_biotype:protein_coding transcript_biotype:protein_coding	0.0564	2	1	1	22	89890000	287900000	SCAMP4	SCAMP4	89890000	287900000	integral component of membrane
ENSP00000355890	ENSG00000136628	ENST00000366923	EPRS	glutamyl-prolyl-tRNA synthetase [Source:HGNC Symbol;Acc:HGNC:3418]	pep:known chromosome:GRCh38:1:219968601:220046658:-1 gene:ENSG00000136628 transcript:ENST00000366923 gene_biotype:protein_coding transcript_biotype:protein_coding	0.5218	3	64	64	484	440700000	287800000	#N/A
ENSP00000301917	ENSG00000170128	ENST00000304244	GPR25	G protein-coupled receptor 25 [Source:HGNC Symbol;Acc:HGNC:4480]	pep:known chromosome:GRCh38:1:200873038:200874123:1 gene:ENSG00000170128 transcript:ENST00000304244 gene_biotype:protein_coding transcript_biotype:protein_coding	0.0443	1	1	1	1		287600000	GPR25	GPR25	0	287600000	integral component of plasma membrane
ENSP00000311449	ENSG00000175582	ENST00000310653	RAB6A	RAB6A, member RAS oncogene family [Source:HGNC Symbol;Acc:HGNC:9786]	pep:known chromosome:GRCh38:11:73675638:73761137:-1 gene:ENSG00000175582 transcript:ENST00000310653 gene_biotype:protein_coding transcript_biotype:protein_coding	0.5625	18	10	11	127	378200000	286200000	#N/A
ENSP00000223500	ENSG00000086065	ENST00000223500	CHMP5	charged multivesicular body protein 5 [Source:HGNC Symbol;Acc:HGNC:26942]	pep:known chromosome:GRCh38:9:33264942:33281539:1 gene:ENSG00000086065 transcript:ENST00000223500 gene_biotype:protein_coding transcript_biotype:protein_coding	0.2648	2	3	3	28	124300000	286200000	#N/A
ENSP00000435189	ENSG00000137502	ENST00000533486	RAB30	RAB30, member RAS oncogene family [Source:HGNC Symbol;Acc:HGNC:9770]	pep:known chromosome:GRCh38:11:82973133:83071866:-1 gene:ENSG00000137502 transcript:ENST00000533486 gene_biotype:protein_coding transcript_biotype:protein_coding	0.1034	23	1	3	75	971800000	286000000	#N/A
ENSP00000360718	ENSG00000169213	ENST00000371655	RAB3B	RAB3B, member RAS oncogene family [Source:HGNC Symbol;Acc:HGNC:9778]	pep:known chromosome:GRCh38:1:51907956:51990764:-1 gene:ENSG00000169213 transcript:ENST00000371655 gene_biotype:protein_coding transcript_biotype:protein_coding	0.4064	23	4	6	81	971800000	286000000	#N/A
ENSP00000302557	ENSG00000168743	ENST00000305572	NPNT	nephronectin [Source:HGNC Symbol;Acc:HGNC:27405]	pep:known chromosome:GRCh38:4:105895451:105971670:1 gene:ENSG00000168743 transcript:ENST00000305572 gene_biotype:protein_coding transcript_biotype:protein_coding	0.0373	7	1	1	1		284500000	NPNT	NPNT	0	284500000	integrin alpha8-beta1 complex
ENSP00000483106	ENSG00000149428	ENST00000612687	HYOU1	hypoxia up-regulated 1 [Source:HGNC Symbol;Acc:HGNC:16931]	pep:novel chromosome:GRCh38:11:119044192:119057157:-1 gene:ENSG00000149428 transcript:ENST00000612687 gene_biotype:protein_coding transcript_biotype:protein_coding	0.4845	14	39	39	368	198700000	284400000	#N/A
ENSP00000463510	ENSG00000128739	ENST00000579070	SNRPN	small nuclear ribonucleoprotein polypeptide N [Source:HGNC Symbol;Acc:HGNC:11164]	pep:known chromosome:GRCh38:15:24955003:24977865:1 gene:ENSG00000128739 transcript:ENST00000579070 gene_biotype:protein_coding transcript_biotype:protein_coding	0.2781	8	6	6	67	647900000	283700000	#N/A
ENSP00000054666	ENSG00000049245	ENST00000054666	VAMP3	vesicle-associated membrane protein 3 [Source:HGNC Symbol;Acc:HGNC:12644]	pep:known chromosome:GRCh38:1:7771269:7781432:1 gene:ENSG00000049245 transcript:ENST00000054666 gene_biotype:protein_coding transcript_biotype:protein_coding	0.4	3	1	3	78	104300000	283600000	VAMP3	VAMP3	104300000	283600000	integral component of membrane
ENSP00000361152	ENSG00000117450	ENST00000319248	PRDX1	peroxiredoxin 1 [Source:HGNC Symbol;Acc:HGNC:9352]	pep:known chromosome:GRCh38:1:45511047:45521956:-1 gene:ENSG00000117450 transcript:ENST00000319248 gene_biotype:protein_coding transcript_biotype:protein_coding	0.7286	3	17	20	392	4073000000	283300000	#N/A
ENSP00000358635	ENSG00000135316	ENST00000369622	SYNCRIP	synaptotagmin binding, cytoplasmic RNA interacting protein [Source:HGNC Symbol;Acc:HGNC:16918]	pep:known chromosome:GRCh38:6:85614106:85643285:-1 gene:ENSG00000135316 transcript:ENST00000369622 gene_biotype:protein_coding transcript_biotype:protein_coding	0.4976	4	26	30	252	935100000	283200000	#N/A
ENSP00000265447	ENSG00000122359	ENST00000265447	ANXA11	annexin A11 [Source:HGNC Symbol;Acc:HGNC:535]	pep:known chromosome:GRCh38:10:80155124:80172871:-1 gene:ENSG00000122359 transcript:ENST00000265447 gene_biotype:protein_coding transcript_biotype:protein_coding	0.4428	6	23	24	375	137000000	282800000	#N/A
ENSP00000258729	ENSG00000136231	ENST00000258729	IGF2BP3	insulin-like growth factor 2 mRNA binding protein 3 [Source:HGNC Symbol;Acc:HGNC:28868]	pep:known chromosome:GRCh38:7:23310209:23470467:-1 gene:ENSG00000136231 transcript:ENST00000258729 gene_biotype:protein_coding transcript_biotype:protein_coding	0.3368	3	11	13	52	258600000	282400000	#N/A
ENSP00000410815	ENSG00000244255	ENST00000456570	CFB	Complement factor B; Uncharacterized protein; cDNA FLJ55673, highly similar to Complement factor B [Source:UniProtKB/TrEMBL;Acc:B4E1Z4]	pep:novel chromosome:GRCh38:6:31927698:31952048:1 gene:ENSG00000244255 transcript:ENST00000456570 gene_biotype:protein_coding transcript_biotype:protein_coding	0.252	10	23	37	285		282400000	#N/A
ENSP00000260408	ENSG00000137845	ENST00000260408	ADAM10	ADAM metallopeptidase domain 10 [Source:HGNC Symbol;Acc:HGNC:188]	pep:known chromosome:GRCh38:15:58588807:58749978:-1 gene:ENSG00000137845 transcript:ENST00000260408 gene_biotype:protein_coding transcript_biotype:protein_coding	0.3115	2	17	17	169		280700000	ADAM10	ADAM10	0	280700000	integral component of membrane
ENSP00000481691	ENSG00000211896	ENST00000612473	IGHG1	immunoglobulin heavy constant gamma 1 (G1m marker) [Source:HGNC Symbol;Acc:HGNC:5525]	pep:known chromosome:GRCh38:14:105741473:106005532:-1 gene:ENSG00000211896 transcript:ENST00000612473 gene_biotype:IG_C_gene transcript_biotype:IG_C_gene	0.2842	9	6	10	149		280600000	IGHG1	IGHG1	0	280600000	integral component of membrane
ENSP00000481130	ENSG00000211897	ENST00000621473	IGHG3	immunoglobulin heavy constant gamma 3 (G3m marker) [Source:HGNC Symbol;Acc:HGNC:5527]	pep:known chromosome:GRCh38:14:105769103:106005576:-1 gene:ENSG00000211897 transcript:ENST00000621473 gene_biotype:IG_C_gene transcript_biotype:IG_C_gene	0.1219	7	2	6	74		280000000	#N/A
ENSP00000251413	ENSG00000131462	ENST00000251413	TUBG1	tubulin, gamma 1 [Source:HGNC Symbol;Acc:HGNC:12417]	pep:known chromosome:GRCh38:17:42609676:42615234:1 gene:ENSG00000131462 transcript:ENST00000251413 gene_biotype:protein_coding transcript_biotype:protein_coding	0.3437	4	12	12	44	67400000	279700000	#N/A
ENSP00000457987	ENSG00000205937	ENST00000569598	RNPS1	RNA binding protein S1, serine-rich domain [Source:HGNC Symbol;Acc:HGNC:10080]	pep:novel chromosome:GRCh38:16:2253840:2268095:-1 gene:ENSG00000205937 transcript:ENST00000569598 gene_biotype:protein_coding transcript_biotype:protein_coding	0.3223	7	6	6	34	174100000	277900000	#N/A
ENSP00000456480	ENSG00000048471	ENST00000566228	SNX29	sorting nexin 29 [Source:HGNC Symbol;Acc:HGNC:30542]	pep:putative chromosome:GRCh38:16:11976738:12574289:1 gene:ENSG00000048471 transcript:ENST00000566228 gene_biotype:protein_coding transcript_biotype:protein_coding	0.0443	1	2	2	2		277600000	#N/A
ENSP00000320204	ENSG00000073792	ENST00000346192	IGF2BP2	insulin-like growth factor 2 mRNA binding protein 2 [Source:HGNC Symbol;Acc:HGNC:28867]	pep:known chromosome:GRCh38:3:185643975:185825024:-1 gene:ENSG00000073792 transcript:ENST00000346192 gene_biotype:protein_coding transcript_biotype:protein_coding	0.3309	4	13	15	115	213100000	275800000	#N/A
ENSP00000224237	ENSG00000026025	ENST00000224237	VIM	vimentin [Source:HGNC Symbol;Acc:HGNC:12692]	pep:known chromosome:GRCh38:10:17229278:17237593:1 gene:ENSG00000026025 transcript:ENST00000224237 gene_biotype:protein_coding transcript_biotype:protein_coding	0.8476	5	59	69	7100	1686000000	275100000	#N/A
ENSP00000367872	ENSG00000078369	ENST00000378609	GNB1	guanine nucleotide binding protein (G protein), beta polypeptide 1 [Source:HGNC Symbol;Acc:HGNC:4396]	pep:known chromosome:GRCh38:1:1785286:1891056:-1 gene:ENSG00000078369 transcript:ENST00000378609 gene_biotype:protein_coding transcript_biotype:protein_coding	0.5412	10	8	13	245	189300000	273500000	#N/A
ENSP00000219313	ENSG00000103035	ENST00000219313	PSMD7	proteasome (prosome, macropain) 26S subunit, non-ATPase, 7 [Source:HGNC Symbol;Acc:HGNC:9565]	pep:known chromosome:GRCh38:16:74296775:74306288:1 gene:ENSG00000103035 transcript:ENST00000219313 gene_biotype:protein_coding transcript_biotype:protein_coding	0.3519	3	9	9	91	115300000	272600000	#N/A
ENSP00000478870	ENSG00000276173	ENST00000622473	IGH@	Immunoglobulin heavy chain variant [Source:UniProtKB/TrEMBL;Acc:Q9NPP6]	pep:known chromosome:GRCh38:CHR_HSCHR14_3_CTG1:105588245:105589753:-1 gene:ENSG00000276173 transcript:ENST00000622473 gene_biotype:protein_coding transcript_biotype:protein_coding	0.3794	2	2	9	108		271100000	#N/A
ENSP00000362334	ENSG00000126067	ENST00000373237	PSMB2	proteasome (prosome, macropain) subunit, beta type, 2 [Source:HGNC Symbol;Acc:HGNC:9539]	pep:known chromosome:GRCh38:1:35601584:35641844:-1 gene:ENSG00000126067 transcript:ENST00000373237 gene_biotype:protein_coding transcript_biotype:protein_coding	0.6567	2	13	13	134	162500000	270500000	#N/A
ENSP00000272102	ENSG00000143761	ENST00000272102	ARF1	ADP-ribosylation factor 1 [Source:HGNC Symbol;Acc:HGNC:652]	pep:known chromosome:GRCh38:1:228082660:228099212:1 gene:ENSG00000143761 transcript:ENST00000272102 gene_biotype:protein_coding transcript_biotype:protein_coding	0.8011	9	9	15	406	858300000	266800000	#N/A
ENSP00000358867	ENSG00000065135	ENST00000369851	GNAI3	guanine nucleotide binding protein (G protein), alpha inhibiting activity polypeptide 3 [Source:HGNC Symbol;Acc:HGNC:4387]	pep:known chromosome:GRCh38:1:109548611:109618321:1 gene:ENSG00000065135 transcript:ENST00000369851 gene_biotype:protein_coding transcript_biotype:protein_coding	0.4576	8	8	14	217	169800000	266100000	#N/A
ENSP00000374205	ENSG00000136535	ENST00000389554	TBR1	T-box, brain, 1 [Source:HGNC Symbol;Acc:HGNC:11590]	pep:known chromosome:GRCh38:2:161416094:161425870:1 gene:ENSG00000136535 transcript:ENST00000389554 gene_biotype:protein_coding transcript_biotype:protein_coding	0.0176	1	1	1	6		266000000	#N/A
ENSP00000296412	ENSG00000197894	ENST00000296412	ADH5	alcohol dehydrogenase 5 (class III), chi polypeptide [Source:HGNC Symbol;Acc:HGNC:253]	pep:known chromosome:GRCh38:4:99070978:99088751:-1 gene:ENSG00000197894 transcript:ENST00000296412 gene_biotype:protein_coding transcript_biotype:protein_coding	0.5936	5	17	18	157	333800000	264500000	#N/A
ENSP00000310861	ENSG00000172867	ENST00000309680	KRT2	keratin 2 [Source:HGNC Symbol;Acc:HGNC:6439]	pep:known chromosome:GRCh38:12:52644558:52652164:-1 gene:ENSG00000172867 transcript:ENST00000309680 gene_biotype:protein_coding transcript_biotype:protein_coding	0.4977	5	26	36	461	250800000	264400000	#N/A
ENSP00000210444	ENSG00000095380	ENST00000210444	NANS	N-acetylneuraminic acid synthase [Source:HGNC Symbol;Acc:HGNC:19237]	pep:known chromosome:GRCh38:9:98056739:98083075:1 gene:ENSG00000095380 transcript:ENST00000210444 gene_biotype:protein_coding transcript_biotype:protein_coding	0.3231	3	11	11	72	230400000	264200000	#N/A
ENSP00000468424	ENSG00000136448	ENST00000592782	NMT1	N-myristoyltransferase 1 [Source:HGNC Symbol;Acc:HGNC:7857]	pep:known chromosome:GRCh38:17:45051610:45109016:1 gene:ENSG00000136448 transcript:ENST00000592782 gene_biotype:protein_coding transcript_biotype:protein_coding	0.3044	3	7	10	73	156500000	263900000	#N/A
ENSP00000365233	ENSG00000134900	ENST00000376065	TPP2	tripeptidyl peptidase II [Source:HGNC Symbol;Acc:HGNC:12016]	pep:known chromosome:GRCh38:13:102597003:102678461:1 gene:ENSG00000134900 transcript:ENST00000376065 gene_biotype:protein_coding transcript_biotype:protein_coding	0.4371	1	1	45	258	34010000	263800000	#N/A
ENSP00000365220	ENSG00000134900	ENST00000376052	TPP2	tripeptidyl peptidase II [Source:HGNC Symbol;Acc:HGNC:12016]	pep:novel chromosome:GRCh38:13:102597023:102679958:1 gene:ENSG00000134900 transcript:ENST00000376052 gene_biotype:protein_coding transcript_biotype:protein_coding	0.4319	1	1	45	257	34010000	263800000	#N/A
ENSP00000216297	ENSG00000092201	ENST00000216297	SUPT16H	suppressor of Ty 16 homolog (S. cerevisiae) [Source:HGNC Symbol;Acc:HGNC:11465]	pep:known chromosome:GRCh38:14:21351472:21384266:-1 gene:ENSG00000092201 transcript:ENST00000216297 gene_biotype:protein_coding transcript_biotype:protein_coding	0.3591	1	29	29	102	375500000	261400000	#N/A
ENSP00000429594	ENSG00000070756	ENST00000519004	PABPC1	poly(A) binding protein, cytoplasmic 1 [Source:HGNC Symbol;Acc:HGNC:8554]	pep:putative chromosome:GRCh38:8:100703099:100722087:-1 gene:ENSG00000070756 transcript:ENST00000519004 gene_biotype:protein_coding transcript_biotype:protein_coding	0.4653	20	15	25	283	757200000	260400000	#N/A
ENSP00000378568	ENSG00000116754	ENST00000395136	SRSF11	serine/arginine-rich splicing factor 11 [Source:HGNC Symbol;Acc:HGNC:10782]	pep:known chromosome:GRCh38:1:70221396:70250392:1 gene:ENSG00000116754 transcript:ENST00000395136 gene_biotype:protein_coding transcript_biotype:protein_coding	0.2288	5	6	6	38	209000000	258200000	#N/A
ENSP00000278412	ENSG00000149136	ENST00000278412	SSRP1	structure specific recognition protein 1 [Source:HGNC Symbol;Acc:HGNC:11327]	pep:known chromosome:GRCh38:11:57325985:57335877:-1 gene:ENSG00000149136 transcript:ENST00000278412 gene_biotype:protein_coding transcript_biotype:protein_coding	0.2553	3	21	21	79	511900000	256800000	#N/A
ENSP00000376066	ENSG00000018625	ENST00000392233	ATP1A2	ATPase, Na+/K+ transporting, alpha 2 polypeptide [Source:HGNC Symbol;Acc:HGNC:800]	pep:novel chromosome:GRCh38:1:160115777:160141545:1 gene:ENSG00000018625 transcript:ENST00000392233 gene_biotype:protein_coding transcript_biotype:protein_coding	0.1853	9	1	15	166	180100000	256800000	ATP1A2	ATP1A2	180100000	256800000	integral component of membrane
ENSP00000471581	ENSG00000105409	ENST00000602133	ATP1A3	ATPase, Na+/K+ transporting, alpha 3 polypeptide [Source:HGNC Symbol;Acc:HGNC:801]	pep:putative chromosome:GRCh38:19:41966584:41994079:-1 gene:ENSG00000105409 transcript:ENST00000602133 gene_biotype:protein_coding transcript_biotype:protein_coding	0.2452	10	3	18	177	180100000	256800000	ATP1A3	ATP1A3	180100000	256800000	integral component of membrane
ENSP00000273130	ENSG00000144635	ENST00000273130	DYNC1LI1	dynein, cytoplasmic 1, light intermediate chain 1 [Source:HGNC Symbol;Acc:HGNC:18745]	pep:known chromosome:GRCh38:3:32525971:32570874:-1 gene:ENSG00000144635 transcript:ENST00000273130 gene_biotype:protein_coding transcript_biotype:protein_coding	0.4417	4	17	18	84	144400000	256800000	#N/A
ENSP00000377954	ENSG00000133706	ENST00000394434	LARS	leucyl-tRNA synthetase [Source:HGNC Symbol;Acc:HGNC:6512]	pep:known chromosome:GRCh38:5:146113038:146182660:-1 gene:ENSG00000133706 transcript:ENST00000394434 gene_biotype:protein_coding transcript_biotype:protein_coding	0.443	4	41	41	204	212100000	255100000	#N/A
ENSP00000235090	ENSG00000116455	ENST00000235090	WDR77	WD repeat domain 77 [Source:HGNC Symbol;Acc:HGNC:29652]	pep:known chromosome:GRCh38:1:111439890:111449376:-1 gene:ENSG00000116455 transcript:ENST00000235090 gene_biotype:protein_coding transcript_biotype:protein_coding	0.4327	2	12	12	38	305400000	253100000	#N/A
ENSP00000313829	ENSG00000121774	ENST00000327300	KHDRBS1	KH domain containing, RNA binding, signal transduction associated 1 [Source:HGNC Symbol;Acc:HGNC:18116]	pep:known chromosome:GRCh38:1:32013829:32043882:1 gene:ENSG00000121774 transcript:ENST00000327300 gene_biotype:protein_coding transcript_biotype:protein_coding	0.1738	2	7	7	49	460800000	252400000	#N/A
ENSP00000392270	ENSG00000023734	ENST00000419869	STRAP	serine/threonine kinase receptor associated protein [Source:HGNC Symbol;Acc:HGNC:30796]	pep:known chromosome:GRCh38:12:15882395:15903478:1 gene:ENSG00000023734 transcript:ENST00000419869 gene_biotype:protein_coding transcript_biotype:protein_coding	0.62	3	17	17	144	377000000	251800000	#N/A
ENSP00000363054	ENSG00000117758	ENST00000373943	STX12	syntaxin 12 [Source:HGNC Symbol;Acc:HGNC:11430]	pep:known chromosome:GRCh38:1:27773183:27824452:1 gene:ENSG00000117758 transcript:ENST00000373943 gene_biotype:protein_coding transcript_biotype:protein_coding	0.3152	2	7	7	49	88050000	251400000	STX12	STX12	88050000	251400000	integral component of membrane
ENSP00000362649	ENSG00000116478	ENST00000373548	HDAC1	histone deacetylase 1 [Source:HGNC Symbol;Acc:HGNC:4852]	pep:known chromosome:GRCh38:1:32292086:32333635:1 gene:ENSG00000116478 transcript:ENST00000373548 gene_biotype:protein_coding transcript_biotype:protein_coding	0.1929	9	4	7	33	219600000	248500000	#N/A
ENSP00000374987	ENSG00000211893	ENST00000390545	IGHG2	immunoglobulin heavy constant gamma 2 (G2m marker) [Source:HGNC Symbol;Acc:HGNC:5526]	pep:known chromosome:GRCh38:14:105643052:105644790:-1 gene:ENSG00000211893 transcript:ENST00000390545 gene_biotype:IG_C_gene transcript_biotype:IG_C_gene	0.1748	2	1	5	69		248300000	#N/A
ENSP00000296417	ENSG00000164032	ENST00000296417	H2AFZ	H2A histone family, member Z [Source:HGNC Symbol;Acc:HGNC:4741]	pep:known chromosome:GRCh38:4:99948088:99950388:-1 gene:ENSG00000164032 transcript:ENST00000296417 gene_biotype:protein_coding transcript_biotype:protein_coding	0.5391	8	4	6	76	1162000000	248000000	#N/A
ENSP00000467399	ENSG00000220205	ENST00000481878	VAMP2	vesicle-associated membrane protein 2 (synaptobrevin 2) [Source:HGNC Symbol;Acc:HGNC:12643]	pep:putative chromosome:GRCh38:17:8161319:8162948:-1 gene:ENSG00000220205 transcript:ENST00000481878 gene_biotype:protein_coding transcript_biotype:protein_coding	0.354	6	1	3	66	100600000	247700000	VAMP2	VAMP2	100600000	247700000	integral component of membrane
ENSP00000369427	ENSG00000102054	ENST00000380087	RBBP7	retinoblastoma binding protein 7 [Source:HGNC Symbol;Acc:HGNC:9890]	pep:known chromosome:GRCh38:X:16844341:16870414:-1 gene:ENSG00000102054 transcript:ENST00000380087 gene_biotype:protein_coding transcript_biotype:protein_coding	0.6376	7	11	15	72	448300000	246800000	#N/A
ENSP00000306010	ENSG00000168374	ENST00000303436	ARF4	ADP-ribosylation factor 4 [Source:HGNC Symbol;Acc:HGNC:655]	pep:known chromosome:GRCh38:3:57571363:57597408:-1 gene:ENSG00000168374 transcript:ENST00000303436 gene_biotype:protein_coding transcript_biotype:protein_coding	0.8167	7	9	14	267	668500000	246600000	ARF4	ARF4	668500000	246600000	integral component of membrane
ENSP00000299198	ENSG00000166165	ENST00000348956	CKB	creatine kinase, brain [Source:HGNC Symbol;Acc:HGNC:1991]	pep:known chromosome:GRCh38:14:103519659:103523111:-1 gene:ENSG00000166165 transcript:ENST00000348956 gene_biotype:protein_coding transcript_biotype:protein_coding	0.6483	5	18	18	212	4310000000	245000000	#N/A
ENSP00000312999	ENSG00000114353	ENST00000313601	GNAI2	guanine nucleotide binding protein (G protein), alpha inhibiting activity polypeptide 2 [Source:HGNC Symbol;Acc:HGNC:4385]	pep:known chromosome:GRCh38:3:50235952:50259355:1 gene:ENSG00000114353 transcript:ENST00000313601 gene_biotype:protein_coding transcript_biotype:protein_coding	0.6085	12	14	20	347	153500000	242100000	#N/A
ENSP00000000412	ENSG00000003056	ENST00000000412	M6PR	mannose-6-phosphate receptor (cation dependent) [Source:HGNC Symbol;Acc:HGNC:6752]	pep:known chromosome:GRCh38:12:8940365:8949955:-1 gene:ENSG00000003056 transcript:ENST00000000412 gene_biotype:protein_coding transcript_biotype:protein_coding	0.213	8	3	3	31	25160000	241500000	M6PR	M6PR	25160000	241500000	integral component of membrane
ENSP00000000233	ENSG00000004059	ENST00000000233	ARF5	ADP-ribosylation factor 5 [Source:HGNC Symbol;Acc:HGNC:658]	pep:known chromosome:GRCh38:7:127588345:127591705:1 gene:ENSG00000004059 transcript:ENST00000000233 gene_biotype:protein_coding transcript_biotype:protein_coding	0.8111	5	7	13	237	668500000	241200000	#N/A
ENSP00000423815	ENSG00000249915	ENST00000507528	PDCD6	programmed cell death 6 [Source:HGNC Symbol;Acc:HGNC:8765]	pep:novel chromosome:GRCh38:5:271657:314969:1 gene:ENSG00000249915 transcript:ENST00000507528 gene_biotype:protein_coding transcript_biotype:protein_coding	0.4656	7	7	7	109	97980000	240900000	#N/A
ENSP00000465287	ENSG00000099341	ENST00000592561	PSMD8	proteasome (prosome, macropain) 26S subunit, non-ATPase, 8 [Source:HGNC Symbol;Acc:HGNC:9566]	pep:putative chromosome:GRCh38:19:38374772:38382254:1 gene:ENSG00000099341 transcript:ENST00000592561 gene_biotype:protein_coding transcript_biotype:protein_coding	0.2908	6	7	7	44	56960000	240500000	#N/A
ENSP00000011898	ENSG00000011105	ENST00000011898	TSPAN9	tetraspanin 9 [Source:HGNC Symbol;Acc:HGNC:21640]	pep:known chromosome:GRCh38:12:3077377:3286558:1 gene:ENSG00000011105 transcript:ENST00000011898 gene_biotype:protein_coding transcript_biotype:protein_coding	0.1213	2	3	3	27		240300000	TSPAN9	TSPAN9	0	240300000	integral component of membrane
ENSP00000296511	ENSG00000164111	ENST00000296511	ANXA5	annexin A5 [Source:HGNC Symbol;Acc:HGNC:543]	pep:known chromosome:GRCh38:4:121667955:121697113:-1 gene:ENSG00000164111 transcript:ENST00000296511 gene_biotype:protein_coding transcript_biotype:protein_coding	0.8156	5	30	31	918	784200000	240200000	#N/A
ENSP00000416156	ENSG00000164068	ENST00000433785	RNF123	ring finger protein 123 [Source:HGNC Symbol;Acc:HGNC:21148]	pep:putative chromosome:GRCh38:3:49712830:49721526:1 gene:ENSG00000164068 transcript:ENST00000433785 gene_biotype:protein_coding transcript_biotype:protein_coding	0.0516	2	1	1	11		239800000	#N/A
ENSP00000358640	ENSG00000155380	ENST00000369626	SLC16A1	solute carrier family 16 (monocarboxylate transporter), member 1 [Source:HGNC Symbol;Acc:HGNC:10922]	pep:known chromosome:GRCh38:1:112911847:112956353:-1 gene:ENSG00000155380 transcript:ENST00000369626 gene_biotype:protein_coding transcript_biotype:protein_coding	0.074	3	6	6	60	156400000	239700000	SLC16A1	SLC16A1	156400000	239700000	integral component of plasma membrane
ENSP00000367319	ENSG00000204952	ENST00000378079	FBXO47	F-box protein 47 [Source:HGNC Symbol;Acc:HGNC:31969]	pep:known chromosome:GRCh38:17:38936432:38967402:-1 gene:ENSG00000204952 transcript:ENST00000378079 gene_biotype:protein_coding transcript_biotype:protein_coding	0.0354	1	1	1	3	494300000	239600000	#N/A
ENSP00000441332	ENSG00000143977	ENST00000482975	SNRPG	small nuclear ribonucleoprotein polypeptide G [Source:HGNC Symbol;Acc:HGNC:11163]	pep:putative chromosome:GRCh38:2:70281504:70293438:-1 gene:ENSG00000143977 transcript:ENST00000482975 gene_biotype:protein_coding transcript_biotype:protein_coding	0.6875	3	3	3	31	271600000	238700000	#N/A
ENSP00000326381	ENSG00000156976	ENST00000323963	EIF4A2	eukaryotic translation initiation factor 4A2 [Source:HGNC Symbol;Acc:HGNC:3284]	pep:known chromosome:GRCh38:3:186783547:186789900:1 gene:ENSG00000156976 transcript:ENST00000323963 gene_biotype:protein_coding transcript_biotype:protein_coding	0.4668	9	7	18	261	1200000000	238300000	#N/A
ENSP00000360126	ENSG00000087460	ENST00000371085	GNAS	GNAS complex locus [Source:HGNC Symbol;Acc:HGNC:4392]	pep:known chromosome:GRCh38:20:58891303:58911192:1 gene:ENSG00000087460 transcript:ENST00000371085 gene_biotype:protein_coding transcript_biotype:protein_coding	0.5533	19	1	17	196	159300000	238300000	GNAS	GNAS	159300000	238300000	intrinsic component of membrane
ENSP00000265620	ENSG00000087460	ENST00000265620	GNAS	GNAS complex locus [Source:HGNC Symbol;Acc:HGNC:4392]	pep:known chromosome:GRCh38:20:58891364:58911192:1 gene:ENSG00000087460 transcript:ENST00000265620 gene_biotype:protein_coding transcript_biotype:protein_coding	0.5541	13	1	17	193	159300000	238300000	GNAS	GNAS	159300000	238300000	intrinsic component of membrane
ENSP00000482169	ENSG00000277586	ENST00000610854	NEFL	neurofilament, light polypeptide [Source:HGNC Symbol;Acc:HGNC:7739]	pep:known chromosome:GRCh38:8:24950955:24957110:-1 gene:ENSG00000277586 transcript:ENST00000610854 gene_biotype:protein_coding transcript_biotype:protein_coding	0.0516	2	1	3	75	1127000000	237800000	#N/A
ENSP00000299767	ENSG00000166598	ENST00000299767	HSP90B1	heat shock protein 90kDa beta (Grp94), member 1 [Source:HGNC Symbol;Acc:HGNC:12028]	pep:known chromosome:GRCh38:12:103930334:103947926:1 gene:ENSG00000166598 transcript:ENST00000299767 gene_biotype:protein_coding transcript_biotype:protein_coding	0.6164	4	53	55	1240	1773000000	237000000	#N/A
ENSP00000396057	ENSG00000162521	ENST00000458695	RBBP4	retinoblastoma binding protein 4 [Source:HGNC Symbol;Acc:HGNC:9887]	pep:known chromosome:GRCh38:1:32651356:32680040:1 gene:ENSG00000162521 transcript:ENST00000458695 gene_biotype:protein_coding transcript_biotype:protein_coding	0.5795	8	9	13	74	653200000	236800000	#N/A
ENSP00000287844	ENSG00000033050	ENST00000287844	ABCF2	ATP-binding cassette, sub-family F (GCN20), member 2 [Source:HGNC Symbol;Acc:HGNC:71]	pep:known chromosome:GRCh38:7:151212490:151227230:-1 gene:ENSG00000033050 transcript:ENST00000287844 gene_biotype:protein_coding transcript_biotype:protein_coding	0.305	4	19	19	63	107500000	236600000	ABCF2	ABCF2	107500000	236600000	ATP-binding cassette (ABC) transporter complex
ENSP00000305790	ENSG00000189091	ENST00000302516	SF3B3	splicing factor 3b, subunit 3, 130kDa [Source:HGNC Symbol;Acc:HGNC:10770]	pep:known chromosome:GRCh38:16:70523788:70577668:1 gene:ENSG00000189091 transcript:ENST00000302516 gene_biotype:protein_coding transcript_biotype:protein_coding	0.2506	5	22	22	120	351300000	234800000	#N/A
ENSP00000361704	ENSG00000171793	ENST00000372621	CTPS1	CTP synthase 1 [Source:HGNC Symbol;Acc:HGNC:2519]	pep:known chromosome:GRCh38:1:40979335:41012565:1 gene:ENSG00000171793 transcript:ENST00000372621 gene_biotype:protein_coding transcript_biotype:protein_coding	0.4196	1	20	21	109	277400000	234500000	#N/A
ENSP00000377082	ENSG00000169045	ENST00000393432	HNRNPH1	heterogeneous nuclear ribonucleoprotein H1 (H) [Source:HGNC Symbol;Acc:HGNC:5041]	pep:known chromosome:GRCh38:5:179614178:179623710:-1 gene:ENSG00000169045 transcript:ENST00000393432 gene_biotype:protein_coding transcript_biotype:protein_coding	0.4811	23	10	15	223	2255000000	233500000	#N/A
ENSP00000369483	ENSG00000164176	ENST00000380138	EDIL3	EGF-like repeats and discoidin I-like domains 3 [Source:HGNC Symbol;Acc:HGNC:3173]	pep:known chromosome:GRCh38:5:83940600:84384386:-1 gene:ENSG00000164176 transcript:ENST00000380138 gene_biotype:protein_coding transcript_biotype:protein_coding	0.5809	2	26	26	377		232800000	#N/A
ENSP00000220849	ENSG00000104408	ENST00000220849	EIF3E	eukaryotic translation initiation factor 3, subunit E [Source:HGNC Symbol;Acc:HGNC:3277]	pep:known chromosome:GRCh38:8:108201743:108248765:-1 gene:ENSG00000104408 transcript:ENST00000220849 gene_biotype:protein_coding transcript_biotype:protein_coding	0.4876	8	20	20	114	175200000	232600000	#N/A
ENSP00000479194	ENSG00000274442	ENST00000614672	PRPF8	pre-mRNA processing factor 8 [Source:HGNC Symbol;Acc:HGNC:17340]	pep:novel chromosome:GRCh38:CHR_HSCHR17_1_CTG2:1650630:1684882:-1 gene:ENSG00000274442 transcript:ENST00000614672 gene_biotype:protein_coding transcript_biotype:protein_coding	0.3645	3	65	66	280	272700000	231600000	#N/A
ENSP00000481111	ENSG00000100815	ENST00000620738	TRIP11	thyroid hormone receptor interactor 11 [Source:HGNC Symbol;Acc:HGNC:12305]	pep:known chromosome:GRCh38:14:91969565:92040032:-1 gene:ENSG00000100815 transcript:ENST00000620738 gene_biotype:protein_coding transcript_biotype:protein_coding	0.0081	7	1	2	10		231100000	#N/A
ENSP00000400175	ENSG00000067560	ENST00000418115	RHOA	ras homolog family member A [Source:HGNC Symbol;Acc:HGNC:667]	pep:known chromosome:GRCh38:3:49359145:49412202:-1 gene:ENSG00000067560 transcript:ENST00000418115 gene_biotype:protein_coding transcript_biotype:protein_coding	0.6736	5	5	11	152	194000000	230700000	#N/A
ENSP00000244776	ENSG00000124795	ENST00000244776	DEK	DEK proto-oncogene [Source:HGNC Symbol;Acc:HGNC:2768]	pep:known chromosome:GRCh38:6:18225470:18264541:-1 gene:ENSG00000124795 transcript:ENST00000244776 gene_biotype:protein_coding transcript_biotype:protein_coding	0.1935	7	8	8	45	355700000	230500000	#N/A
ENSP00000371236	ENSG00000159131	ENST00000381815	GART	phosphoribosylglycinamide formyltransferase, phosphoribosylglycinamide synthetase, phosphoribosylaminoimidazole synthetase [Source:HGNC Symbol;Acc:HGNC:4163]	pep:known chromosome:GRCh38:21:33503931:33542138:-1 gene:ENSG00000159131 transcript:ENST00000381815 gene_biotype:protein_coding transcript_biotype:protein_coding	0.3475	10	24	24	143	765600000	230000000	#N/A
ENSP00000366568	ENSG00000130985	ENST00000377351	UBA1	ubiquitin-like modifier activating enzyme 1 [Source:HGNC Symbol;Acc:HGNC:12469]	pep:known chromosome:GRCh38:X:47190861:47215128:1 gene:ENSG00000130985 transcript:ENST00000377351 gene_biotype:protein_coding transcript_biotype:protein_coding	0.4981	7	38	39	450	1272000000	228800000	#N/A
ENSP00000249923	ENSG00000129083	ENST00000249923	COPB1	coatomer protein complex, subunit beta 1 [Source:HGNC Symbol;Acc:HGNC:2231]	pep:known chromosome:GRCh38:11:14457506:14499852:-1 gene:ENSG00000129083 transcript:ENST00000249923 gene_biotype:protein_coding transcript_biotype:protein_coding	0.5016	5	36	36	295	158800000	225400000	#N/A
ENSP00000284984	ENSG00000154734	ENST00000284984	ADAMTS1	ADAM metallopeptidase with thrombospondin type 1 motif, 1 [Source:HGNC Symbol;Acc:HGNC:217]	pep:known chromosome:GRCh38:21:26835747:26845409:-1 gene:ENSG00000154734 transcript:ENST00000284984 gene_biotype:protein_coding transcript_biotype:protein_coding	0.3061	4	17	18	73		224900000	ADAMTS1	ADAMTS1	0	224900000	integral component of membrane
ENSP00000291552	ENSG00000160201	ENST00000291552	U2AF1	U2 small nuclear RNA auxiliary factor 1 [Source:HGNC Symbol;Acc:HGNC:12453]	pep:known chromosome:GRCh38:21:43092956:43107587:-1 gene:ENSG00000160201 transcript:ENST00000291552 gene_biotype:protein_coding transcript_biotype:protein_coding	0.25	9	4	4	25	259800000	224700000	#N/A
ENSP00000400188	ENSG00000230700	ENST00000443673	CSNK2B	casein kinase 2, beta polypeptide [Source:HGNC Symbol;Acc:HGNC:2460]	pep:known chromosome:GRCh38:CHR_HSCHR6_MHC_DBB_CTG1:31648243:31652249:1 gene:ENSG00000230700 transcript:ENST00000443673 gene_biotype:protein_coding transcript_biotype:protein_coding	0.1907	7	2	2	26	266000000	224300000	#N/A
ENSP00000343027	ENSG00000127955	ENST00000351004	GNAI1	guanine nucleotide binding protein (G protein), alpha inhibiting activity polypeptide 1 [Source:HGNC Symbol;Acc:HGNC:4384]	pep:known chromosome:GRCh38:7:80134788:80219402:1 gene:ENSG00000127955 transcript:ENST00000351004 gene_biotype:protein_coding transcript_biotype:protein_coding	0.3333	11	4	10	173	146500000	223300000	#N/A
ENSP00000362946	ENSG00000119396	ENST00000373840	RAB14	RAB14, member RAS oncogene family [Source:HGNC Symbol;Acc:HGNC:16524]	pep:known chromosome:GRCh38:9:121178137:121201869:-1 gene:ENSG00000119396 transcript:ENST00000373840 gene_biotype:protein_coding transcript_biotype:protein_coding	0.7116	9	12	14	187	467300000	222800000	#N/A
ENSP00000378731	ENSG00000109107	ENST00000395321	ALDOC	aldolase C, fructose-bisphosphate [Source:HGNC Symbol;Acc:HGNC:418]	pep:known chromosome:GRCh38:17:28573115:28576948:-1 gene:ENSG00000109107 transcript:ENST00000395321 gene_biotype:protein_coding transcript_biotype:protein_coding	0.4148	7	9	12	163	1542000000	222000000	#N/A
ENSP00000232564	ENSG00000114450	ENST00000232564	GNB4	guanine nucleotide binding protein (G protein), beta polypeptide 4 [Source:HGNC Symbol;Acc:HGNC:20731]	pep:known chromosome:GRCh38:3:179399202:179451590:-1 gene:ENSG00000114450 transcript:ENST00000232564 gene_biotype:protein_coding transcript_biotype:protein_coding	0.3588	3	6	9	91	193000000	221700000	#N/A
ENSP00000346550	ENSG00000197043	ENST00000354546	ANXA6	annexin A6 [Source:HGNC Symbol;Acc:HGNC:544]	pep:known chromosome:GRCh38:5:151101105:151157882:-1 gene:ENSG00000197043 transcript:ENST00000354546 gene_biotype:protein_coding transcript_biotype:protein_coding	0.7548	10	29	59	1242	240100000	221300000	#N/A
ENSP00000430420	ENSG00000197043	ENST00000521512	ANXA6	annexin A6 [Source:HGNC Symbol;Acc:HGNC:544]	pep:novel chromosome:GRCh38:5:151101144:151157760:-1 gene:ENSG00000197043 transcript:ENST00000521512 gene_biotype:protein_coding transcript_biotype:protein_coding	0.6891	2	2	32	829	229600000	221300000	#N/A
ENSP00000445021	ENSG00000105509	ENST00000540069	HAS1	hyaluronan synthase 1 [Source:HGNC Symbol;Acc:HGNC:4818]	pep:novel chromosome:GRCh38:19:51713112:51723994:-1 gene:ENSG00000105509 transcript:ENST00000540069 gene_biotype:protein_coding transcript_biotype:protein_coding	0.052	5	2	3	42	433300000	220600000	HAS1	HAS1	433300000	220600000	integral component of membrane
ENSP00000379342	ENSG00000182718	ENST00000396024	ANXA2	annexin A2 [Source:HGNC Symbol;Acc:HGNC:537]	pep:known chromosome:GRCh38:15:60347134:60397986:-1 gene:ENSG00000182718 transcript:ENST00000396024 gene_biotype:protein_coding transcript_biotype:protein_coding	0.7994	24	44	44	2250	342300000	220400000	#N/A
ENSP00000363925	ENSG00000136824	ENST00000374793	SMC2	structural maintenance of chromosomes 2 [Source:HGNC Symbol;Acc:HGNC:14011]	pep:known chromosome:GRCh38:9:104094326:104141417:1 gene:ENSG00000136824 transcript:ENST00000374793 gene_biotype:protein_coding transcript_biotype:protein_coding	0.3233	3	32	33	75	137000000	220400000	#N/A
ENSP00000349748	ENSG00000116560	ENST00000357214	SFPQ	splicing factor proline/glutamine-rich [Source:HGNC Symbol;Acc:HGNC:10774]	pep:known chromosome:GRCh38:1:35182932:35193148:-1 gene:ENSG00000116560 transcript:ENST00000357214 gene_biotype:protein_coding transcript_biotype:protein_coding	0.338	2	11	18	126	1164000000	218700000	#N/A
ENSP00000360034	ENSG00000142864	ENST00000370995	SERBP1	SERPINE1 mRNA binding protein 1 [Source:HGNC Symbol;Acc:HGNC:17860]	pep:known chromosome:GRCh38:1:67411038:67430386:-1 gene:ENSG00000142864 transcript:ENST00000370995 gene_biotype:protein_coding transcript_biotype:protein_coding	0.3873	4	16	16	135	414700000	217000000	#N/A
ENSP00000317123	ENSG00000144028	ENST00000323853	SNRNP200	small nuclear ribonucleoprotein 200kDa (U5) [Source:HGNC Symbol;Acc:HGNC:30859]	pep:known chromosome:GRCh38:2:96274336:96305515:-1 gene:ENSG00000144028 transcript:ENST00000323853 gene_biotype:protein_coding transcript_biotype:protein_coding	0.4246	2	66	66	272	236400000	217000000	#N/A
ENSP00000289228	ENSG00000115073	ENST00000289228	ACTR1B	ARP1 actin-related protein 1 homolog B, centractin beta (yeast) [Source:HGNC Symbol;Acc:HGNC:168]	pep:known chromosome:GRCh38:2:97655963:97664107:-1 gene:ENSG00000115073 transcript:ENST00000289228 gene_biotype:protein_coding transcript_biotype:protein_coding	0.3351	1	3	6	71	201900000	217000000	#N/A
ENSP00000481059	ENSG00000274474	ENST00000616643	YWHAE	tyrosine 3-monooxygenase/tryptophan 5-monooxygenase activation protein, epsilon [Source:HGNC Symbol;Acc:HGNC:12851]	pep:known chromosome:GRCh38:CHR_HSCHR17_2_CTG2:1247330:1303041:-1 gene:ENSG00000274474 transcript:ENST00000616643 gene_biotype:protein_coding transcript_biotype:protein_coding	0.6118	7	20	23	512	2289000000	216600000	#N/A
ENSP00000450191	ENSG00000135404	ENST00000546457	CD63	CD63 molecule [Source:HGNC Symbol;Acc:HGNC:1692]	pep:known chromosome:GRCh38:12:55726727:55729660:-1 gene:ENSG00000135404 transcript:ENST00000546457 gene_biotype:protein_coding transcript_biotype:protein_coding	0.0902	7	2	2	128		216300000	CD63	CD63	0	216300000	integral component of membrane
ENSP00000364794	ENSG00000196305	ENST00000375643	IARS	isoleucyl-tRNA synthetase [Source:HGNC Symbol;Acc:HGNC:5330]	pep:known chromosome:GRCh38:9:92210207:92293700:-1 gene:ENSG00000196305 transcript:ENST00000375643 gene_biotype:protein_coding transcript_biotype:protein_coding	0.4469	6	46	46	272	368200000	214200000	#N/A
ENSP00000340796	ENSG00000162664	ENST00000340281	ZNF326	zinc finger protein 326 [Source:HGNC Symbol;Acc:HGNC:14104]	pep:known chromosome:GRCh38:1:89995115:90028538:1 gene:ENSG00000162664 transcript:ENST00000340281 gene_biotype:protein_coding transcript_biotype:protein_coding	0.3041	3	10	10	41	168800000	213600000	#N/A
ENSP00000269349	ENSG00000141543	ENST00000269349	EIF4A3	eukaryotic translation initiation factor 4A3 [Source:HGNC Symbol;Acc:HGNC:18683]	pep:known chromosome:GRCh38:17:80135214:80147183:-1 gene:ENSG00000141543 transcript:ENST00000269349 gene_biotype:protein_coding transcript_biotype:protein_coding	0.4647	4	20	23	121	513100000	211700000	#N/A
ENSP00000264161	ENSG00000115866	ENST00000264161	DARS	aspartyl-tRNA synthetase [Source:HGNC Symbol;Acc:HGNC:2678]	pep:known chromosome:GRCh38:2:135906677:135985684:-1 gene:ENSG00000115866 transcript:ENST00000264161 gene_biotype:protein_coding transcript_biotype:protein_coding	0.6008	7	32	32	256	417900000	210900000	#N/A
ENSP00000360475	ENSG00000197070	ENST00000371421	ARRDC1	arrestin domain containing 1 [Source:HGNC Symbol;Acc:HGNC:28633]	pep:known chromosome:GRCh38:9:137605654:137615358:1 gene:ENSG00000197070 transcript:ENST00000371421 gene_biotype:protein_coding transcript_biotype:protein_coding	0.1432	4	5	5	23		210400000	#N/A
ENSP00000361953	ENSG00000090621	ENST00000372862	PABPC4	poly(A) binding protein, cytoplasmic 4 (inducible form) [Source:HGNC Symbol;Acc:HGNC:8557]	pep:novel chromosome:GRCh38:1:39560816:39576253:-1 gene:ENSG00000090621 transcript:ENST00000372862 gene_biotype:protein_coding transcript_biotype:protein_coding	0.3756	14	11	21	180	643500000	210300000	#N/A
ENSP00000246662	ENSG00000171403	ENST00000246662	KRT9	keratin 9 [Source:HGNC Symbol;Acc:HGNC:6447]	pep:known chromosome:GRCh38:17:41565841:41572058:-1 gene:ENSG00000171403 transcript:ENST00000246662 gene_biotype:protein_coding transcript_biotype:protein_coding	0.6308	2	41	42	804	214400000	210300000	#N/A
ENSP00000216129	ENSG00000100304	ENST00000216129	TTLL12	tubulin tyrosine ligase-like family, member 12 [Source:HGNC Symbol;Acc:HGNC:28974]	pep:known chromosome:GRCh38:22:43166622:43187133:-1 gene:ENSG00000100304 transcript:ENST00000216129 gene_biotype:protein_coding transcript_biotype:protein_coding	0.3835	2	17	17	72	175300000	208800000	#N/A
ENSP00000422591	ENSG00000145147	ENST00000504154	SLIT2	slit homolog 2 (Drosophila) [Source:HGNC Symbol;Acc:HGNC:11086]	pep:known chromosome:GRCh38:4:20253564:20620557:1 gene:ENSG00000145147 transcript:ENST00000504154 gene_biotype:protein_coding transcript_biotype:protein_coding	0.363	12	42	42	195		208600000	#N/A
ENSP00000296577	ENSG00000164163	ENST00000296577	ABCE1	ATP-binding cassette, sub-family E (OABP), member 1 [Source:HGNC Symbol;Acc:HGNC:69]	pep:known chromosome:GRCh38:4:145097932:145129179:1 gene:ENSG00000164163 transcript:ENST00000296577 gene_biotype:protein_coding transcript_biotype:protein_coding	0.3957	4	18	18	122	291000000	208500000	#N/A
ENSP00000438873	ENSG00000111674	ENST00000541477	ENO2	enolase 2 (gamma, neuronal) [Source:HGNC Symbol;Acc:HGNC:3353]	pep:known chromosome:GRCh38:12:6914327:6923696:1 gene:ENSG00000111674 transcript:ENST00000541477 gene_biotype:protein_coding transcript_biotype:protein_coding	0.5276	9	11	15	413	2097000000	208400000	#N/A
ENSP00000268182	ENSG00000140575	ENST00000268182	IQGAP1	IQ motif containing GTPase activating protein 1 [Source:HGNC Symbol;Acc:HGNC:6110]	pep:known chromosome:GRCh38:15:90388218:90502243:1 gene:ENSG00000140575 transcript:ENST00000268182 gene_biotype:protein_coding transcript_biotype:protein_coding	0.58	7	80	82	807	217800000	206400000	#N/A
ENSP00000425092	ENSG00000108848	ENST00000505658	LUC7L3	LUC7-like 3 (S. cerevisiae) [Source:HGNC Symbol;Acc:HGNC:24309]	pep:known chromosome:GRCh38:17:50719544:50756213:1 gene:ENSG00000108848 transcript:ENST00000505658 gene_biotype:protein_coding transcript_biotype:protein_coding	0.2431	7	9	9	26	157900000	206300000	#N/A
ENSP00000314030	ENSG00000069345	ENST00000317089	DNAJA2	DnaJ (Hsp40) homolog, subfamily A, member 2 [Source:HGNC Symbol;Acc:HGNC:14884]	pep:known chromosome:GRCh38:16:46955362:46973788:-1 gene:ENSG00000069345 transcript:ENST00000317089 gene_biotype:protein_coding transcript_biotype:protein_coding	0.3495	3	8	8	62	149200000	206100000	#N/A
ENSP00000264187	ENSG00000116962	ENST00000264187	NID1	nidogen 1 [Source:HGNC Symbol;Acc:HGNC:7821]	pep:known chromosome:GRCh38:1:235975830:236065162:-1 gene:ENSG00000116962 transcript:ENST00000264187 gene_biotype:protein_coding transcript_biotype:protein_coding	0.5164	2	49	50	977		205100000	#N/A
ENSP00000243903	ENSG00000101442	ENST00000243903	ACTR5	ARP5 actin-related protein 5 homolog (yeast) [Source:HGNC Symbol;Acc:HGNC:14671]	pep:known chromosome:GRCh38:20:38748442:38772520:1 gene:ENSG00000101442 transcript:ENST00000243903 gene_biotype:protein_coding transcript_biotype:protein_coding	0.0379	1	1	2	16	165200000	203600000	#N/A
ENSP00000227524	ENSG00000110107	ENST00000227524	PRPF19	pre-mRNA processing factor 19 [Source:HGNC Symbol;Acc:HGNC:17896]	pep:known chromosome:GRCh38:11:60890730:60906588:-1 gene:ENSG00000110107 transcript:ENST00000227524 gene_biotype:protein_coding transcript_biotype:protein_coding	0.4921	5	14	14	93	486500000	202700000	#N/A
ENSP00000320081	ENSG00000181744	ENST00000315691	C3orf58	chromosome 3 open reading frame 58 [Source:HGNC Symbol;Acc:HGNC:28490]	pep:known chromosome:GRCh38:3:143971798:143992359:1 gene:ENSG00000181744 transcript:ENST00000315691 gene_biotype:protein_coding transcript_biotype:protein_coding	0.3953	4	15	15	76	8556000	201800000	#N/A
ENSP00000382392	ENSG00000111641	ENST00000399466	NOP2	NOP2 nucleolar protein [Source:HGNC Symbol;Acc:HGNC:7867]	pep:known chromosome:GRCh38:12:6556871:6568286:-1 gene:ENSG00000111641 transcript:ENST00000399466 gene_biotype:protein_coding transcript_biotype:protein_coding	0.2933	7	17	17	69	172300000	201500000	#N/A
ENSP00000389624	ENSG00000151247	ENST00000450253	EIF4E	eukaryotic translation initiation factor 4E [Source:HGNC Symbol;Acc:HGNC:3287]	pep:known chromosome:GRCh38:4:98871684:98930637:-1 gene:ENSG00000151247 transcript:ENST00000450253 gene_biotype:protein_coding transcript_biotype:protein_coding	0.1152	4	2	2	25	215800000	200700000	#N/A
ENSP00000435188	ENSG00000255432	ENST00000528405	RP11-831H9.11	Uncharacterized protein [Source:UniProtKB/TrEMBL;Acc:E9PLD3]	pep:putative chromosome:GRCh38:11:62649694:62665178:-1 gene:ENSG00000255432 transcript:ENST00000528405 gene_biotype:protein_coding transcript_biotype:protein_coding	0.1313	3	1	1	7	60560000	200200000	#N/A
ENSP00000483420	ENSG00000105669	ENST00000614388	COPE	coatomer protein complex, subunit epsilon [Source:HGNC Symbol;Acc:HGNC:2234]	pep:known chromosome:GRCh38:19:18899515:18919388:-1 gene:ENSG00000105669 transcript:ENST00000614388 gene_biotype:protein_coding transcript_biotype:protein_coding	0.7557	6	16	16	144	117900000	199200000	#N/A
ENSP00000323421	ENSG00000072501	ENST00000322213	SMC1A	structural maintenance of chromosomes 1A [Source:HGNC Symbol;Acc:HGNC:11111]	pep:known chromosome:GRCh38:X:53374149:53422728:-1 gene:ENSG00000072501 transcript:ENST00000322213 gene_biotype:protein_coding transcript_biotype:protein_coding	0.2222	5	20	21	57	232400000	199000000	#N/A
ENSP00000383086	ENSG00000101266	ENST00000400227	CSNK2A1	casein kinase 2, alpha 1 polypeptide [Source:HGNC Symbol;Acc:HGNC:2457]	pep:putative chromosome:GRCh38:20:478456:543696:-1 gene:ENSG00000101266 transcript:ENST00000400227 gene_biotype:protein_coding transcript_biotype:protein_coding	0.5247	8	15	16	103	286800000	198800000	#N/A
ENSP00000418442	ENSG00000196562	ENST00000467815	SULF2	sulfatase 2 [Source:HGNC Symbol;Acc:HGNC:20392]	pep:known chromosome:GRCh38:20:47657668:47786554:-1 gene:ENSG00000196562 transcript:ENST00000467815 gene_biotype:protein_coding transcript_biotype:protein_coding	0.1234	2	9	9	30		198800000	#N/A
ENSP00000228425	ENSG00000110841	ENST00000228425	PPFIBP1	PTPRF interacting protein, binding protein 1 (liprin beta 1) [Source:HGNC Symbol;Acc:HGNC:9249]	pep:known chromosome:GRCh38:12:27524256:27695564:1 gene:ENSG00000110841 transcript:ENST00000228425 gene_biotype:protein_coding transcript_biotype:protein_coding	0.2746	11	1	19	76		198100000	#N/A
ENSP00000443442	ENSG00000110841	ENST00000542629	PPFIBP1	PTPRF interacting protein, binding protein 1 (liprin beta 1) [Source:HGNC Symbol;Acc:HGNC:9249]	pep:known chromosome:GRCh38:12:27524224:27692882:1 gene:ENSG00000110841 transcript:ENST00000542629 gene_biotype:protein_coding transcript_biotype:protein_coding	0.2724	14	3	21	78		198100000	#N/A
ENSP00000367558	ENSG00000124486	ENST00000378308	USP9X	ubiquitin specific peptidase 9, X-linked [Source:HGNC Symbol;Acc:HGNC:12632]	pep:known chromosome:GRCh38:X:41085635:41232597:1 gene:ENSG00000124486 transcript:ENST00000378308 gene_biotype:protein_coding transcript_biotype:protein_coding	0.193	3	38	38	89	50110000	197700000	#N/A
ENSP00000301785	ENSG00000214753	ENST00000301785	HNRNPUL2	heterogeneous nuclear ribonucleoprotein U-like 2 [Source:HGNC Symbol;Acc:HGNC:25451]	pep:known chromosome:GRCh38:11:62712630:62727349:-1 gene:ENSG00000214753 transcript:ENST00000301785 gene_biotype:protein_coding transcript_biotype:protein_coding	0.4029	2	24	24	121	134700000	196200000	HNRNPUL2	HNRNPUL2	134700000	196200000	integral component of membrane
ENSP00000331983	ENSG00000079691	ENST00000329474	LRRC16A	leucine rich repeat containing 16A [Source:HGNC Symbol;Acc:HGNC:21581]	pep:novel chromosome:GRCh38:6:25279428:25620530:1 gene:ENSG00000079691 transcript:ENST00000329474 gene_biotype:protein_coding transcript_biotype:protein_coding	0.0299	1	2	2	8	83260000	196000000	#N/A
ENSP00000349961	ENSG00000113810	ENST00000357388	SMC4	structural maintenance of chromosomes 4 [Source:HGNC Symbol;Acc:HGNC:14013]	pep:known chromosome:GRCh38:3:160399304:160434962:1 gene:ENSG00000113810 transcript:ENST00000357388 gene_biotype:protein_coding transcript_biotype:protein_coding	0.3494	11	33	33	73	92520000	195200000	#N/A
ENSP00000349053	ENSG00000089597	ENST00000356638	GANAB	glucosidase, alpha; neutral AB [Source:HGNC Symbol;Acc:HGNC:4138]	pep:known chromosome:GRCh38:11:62625059:62646616:-1 gene:ENSG00000089597 transcript:ENST00000356638 gene_biotype:protein_coding transcript_biotype:protein_coding	0.5254	2	2	38	595	759600000	193600000	GANAB	GANAB	759600000	193600000	integral component of membrane
ENSP00000340466	ENSG00000089597	ENST00000346178	GANAB	glucosidase, alpha; neutral AB [Source:HGNC Symbol;Acc:HGNC:4138]	pep:known chromosome:GRCh38:11:62624826:62646615:-1 gene:ENSG00000089597 transcript:ENST00000346178 gene_biotype:protein_coding transcript_biotype:protein_coding	0.5228	3	3	39	578	759600000	193600000	GANAB	GANAB	759600000	193600000	integral component of membrane
ENSP00000308597	ENSG00000008226	ENST00000308059	DLEC1	deleted in lung and esophageal cancer 1 [Source:HGNC Symbol;Acc:HGNC:2899]	pep:known chromosome:GRCh38:3:38039205:38123549:1 gene:ENSG00000008226 transcript:ENST00000308059 gene_biotype:protein_coding transcript_biotype:protein_coding	0.0131	2	1	2	9		193200000	#N/A
ENSP00000370113	ENSG00000221914	ENST00000380737	PPP2R2A	protein phosphatase 2, regulatory subunit B, alpha [Source:HGNC Symbol;Acc:HGNC:9304]	pep:known chromosome:GRCh38:8:26291491:26372680:1 gene:ENSG00000221914 transcript:ENST00000380737 gene_biotype:protein_coding transcript_biotype:protein_coding	0.2908	14	6	10	75	54930000	192100000	#N/A
ENSP00000263276	ENSG00000104812	ENST00000263276	GYS1	glycogen synthase 1 (muscle) [Source:HGNC Symbol;Acc:HGNC:4706]	pep:novel chromosome:GRCh38:19:48968130:48993310:-1 gene:ENSG00000104812 transcript:ENST00000263276 gene_biotype:protein_coding transcript_biotype:protein_coding	0.3789	4	19	19	87	63610000	191100000	#N/A
ENSP00000415935	ENSG00000138363	ENST00000435675	ATIC	5-aminoimidazole-4-carboxamide ribonucleotide formyltransferase/IMP cyclohydrolase [Source:HGNC Symbol;Acc:HGNC:794]	pep:novel chromosome:GRCh38:2:215312091:215349763:1 gene:ENSG00000138363 transcript:ENST00000435675 gene_biotype:protein_coding transcript_biotype:protein_coding	0.7039	7	33	33	272	351400000	190200000	#N/A
ENSP00000479528	ENSG00000102081	ENST00000621453	FMR1	fragile X mental retardation 1 [Source:HGNC Symbol;Acc:HGNC:3775]	pep:known chromosome:GRCh38:X:147911951:147948830:1 gene:ENSG00000102081 transcript:ENST00000621453 gene_biotype:protein_coding transcript_biotype:protein_coding	0.1452	12	5	6	18	147300000	188300000	#N/A
ENSP00000400717	ENSG00000120063	ENST00000439174	GNA13	guanine nucleotide binding protein (G protein), alpha 13 [Source:HGNC Symbol;Acc:HGNC:4381]	pep:known chromosome:GRCh38:17:65010715:65056839:-1 gene:ENSG00000120063 transcript:ENST00000439174 gene_biotype:protein_coding transcript_biotype:protein_coding	0.4695	6	13	14	105	146300000	187500000	#N/A
ENSP00000263694	ENSG00000060688	ENST00000263694	SNRNP40	small nuclear ribonucleoprotein 40kDa (U5) [Source:HGNC Symbol;Acc:HGNC:30857]	pep:known chromosome:GRCh38:1:31259568:31296770:-1 gene:ENSG00000060688 transcript:ENST00000263694 gene_biotype:protein_coding transcript_biotype:protein_coding	0.5574	2	13	13	25	104400000	187400000	#N/A
ENSP00000478504	ENSG00000103966	ENST00000612090	EHD4	EH-domain containing 4 [Source:HGNC Symbol;Acc:HGNC:3245]	pep:known chromosome:GRCh38:15:41900337:41972545:-1 gene:ENSG00000103966 transcript:ENST00000612090 gene_biotype:protein_coding transcript_biotype:protein_coding	0.3796	2	13	16	65	23930000	187000000	#N/A
ENSP00000217426	ENSG00000101444	ENST00000217426	AHCY	adenosylhomocysteinase [Source:HGNC Symbol;Acc:HGNC:343]	pep:known chromosome:GRCh38:20:34280268:34303348:-1 gene:ENSG00000101444 transcript:ENST00000217426 gene_biotype:protein_coding transcript_biotype:protein_coding	0.4468	2	7	22	238	651600000	186500000	#N/A
ENSP00000434064	ENSG00000160948	ENST00000526054	VPS28	vacuolar protein sorting 28 homolog (S. cerevisiae) [Source:HGNC Symbol;Acc:HGNC:18178]	pep:known chromosome:GRCh38:8:144423617:144426983:-1 gene:ENSG00000160948 transcript:ENST00000526054 gene_biotype:protein_coding transcript_biotype:protein_coding	0.4751	5	12	12	107	20760000	186200000	#N/A
ENSP00000257290	ENSG00000134853	ENST00000257290	PDGFRA	platelet-derived growth factor receptor, alpha polypeptide [Source:HGNC Symbol;Acc:HGNC:8803]	pep:known chromosome:GRCh38:4:54229097:54298247:1 gene:ENSG00000134853 transcript:ENST00000257290 gene_biotype:protein_coding transcript_biotype:protein_coding	0.1129	19	8	10	31	202600000	185100000	PDGFRA	PDGFRA	202600000	185100000	integral component of plasma membrane
ENSP00000261799	ENSG00000113721	ENST00000261799	PDGFRB	platelet-derived growth factor receptor, beta polypeptide [Source:HGNC Symbol;Acc:HGNC:8804]	pep:known chromosome:GRCh38:5:150113837:150155860:-1 gene:ENSG00000113721 transcript:ENST00000261799 gene_biotype:protein_coding transcript_biotype:protein_coding	0.1962	20	15	18	233	202600000	185100000	PDGFRB	PDGFRB	202600000	185100000	integral component of membrane
ENSP00000252252	ENSG00000185479	ENST00000252252	KRT6B	keratin 6B [Source:HGNC Symbol;Acc:HGNC:6444]	pep:known chromosome:GRCh38:12:52446651:52452126:-1 gene:ENSG00000185479 transcript:ENST00000252252 gene_biotype:protein_coding transcript_biotype:protein_coding	0.4539	4	2	29	418	204900000	184400000	#N/A
ENSP00000437122	ENSG00000085063	ENST00000527926	CD59	CD59 molecule, complement regulatory protein [Source:HGNC Symbol;Acc:HGNC:1689]	pep:known chromosome:GRCh38:11:33698262:33722448:-1 gene:ENSG00000085063 transcript:ENST00000527926 gene_biotype:protein_coding transcript_biotype:nonsense_mediated_decay	0.3333	4	7	7	307	28580000	184300000	CD59	CD59	28580000	184300000	anchored component of membrane
ENSP00000346120	ENSG00000165732	ENST00000354185	DDX21	DEAD (Asp-Glu-Ala-Asp) box helicase 21 [Source:HGNC Symbol;Acc:HGNC:2744]	pep:known chromosome:GRCh38:10:68956128:68985073:1 gene:ENSG00000165732 transcript:ENST00000354185 gene_biotype:protein_coding transcript_biotype:protein_coding	0.4253	2	26	28	104	499000000	183800000	#N/A
ENSP00000385015	ENSG00000136295	ENST00000403167	TTYH3	tweety family member 3 [Source:HGNC Symbol;Acc:HGNC:22222]	pep:known chromosome:GRCh38:7:2647703:2664800:1 gene:ENSG00000136295 transcript:ENST00000403167 gene_biotype:protein_coding transcript_biotype:protein_coding	0.1278	4	3	3	50		182800000	TTYH3	TTYH3	0	182800000	integral component of membrane
ENSP00000346634	ENSG00000054118	ENST00000354618	THRAP3	thyroid hormone receptor associated protein 3 [Source:HGNC Symbol;Acc:HGNC:22964]	pep:known chromosome:GRCh38:1:36224416:36305357:1 gene:ENSG00000054118 transcript:ENST00000354618 gene_biotype:protein_coding transcript_biotype:protein_coding	0.1749	1	12	12	75	189700000	182600000	#N/A
ENSP00000254193	ENSG00000131876	ENST00000254193	SNRPA1	small nuclear ribonucleoprotein polypeptide A' [Source:HGNC Symbol;Acc:HGNC:11152]	pep:known chromosome:GRCh38:15:101281510:101295251:-1 gene:ENSG00000131876 transcript:ENST00000254193 gene_biotype:protein_coding transcript_biotype:protein_coding	0.3647	4	9	9	39	177100000	182200000	#N/A
ENSP00000393784	ENSG00000148660	ENST00000433289	CAMK2G	calcium/calmodulin-dependent protein kinase II gamma [Source:HGNC Symbol;Acc:HGNC:1463]	pep:known chromosome:GRCh38:10:73814262:73860854:-1 gene:ENSG00000148660 transcript:ENST00000433289 gene_biotype:protein_coding transcript_biotype:protein_coding	0.287	17	3	6	27	34630000	180200000	#N/A
ENSP00000339084	ENSG00000053371	ENST00000330072	AKR7A2	aldo-keto reductase family 7, member A2 (aflatoxin aldehyde reductase) [Source:HGNC Symbol;Acc:HGNC:389]	pep:novel chromosome:GRCh38:1:19303999:19312094:-1 gene:ENSG00000053371 transcript:ENST00000330072 gene_biotype:protein_coding transcript_biotype:protein_coding	0.293	5	7	7	63	202900000	180000000	#N/A
ENSP00000303043	ENSG00000065427	ENST00000302445	KARS	lysyl-tRNA synthetase [Source:HGNC Symbol;Acc:HGNC:6215]	pep:known chromosome:GRCh38:16:75627724:75647679:-1 gene:ENSG00000065427 transcript:ENST00000302445 gene_biotype:protein_coding transcript_biotype:protein_coding	0.3451	5	17	18	127	264400000	179900000	#N/A
ENSP00000447824	ENSG00000175203	ENST00000548249	DCTN2	dynactin 2 (p50) [Source:HGNC Symbol;Acc:HGNC:2712]	pep:known chromosome:GRCh38:12:57530102:57547331:-1 gene:ENSG00000175203 transcript:ENST00000548249 gene_biotype:protein_coding transcript_biotype:protein_coding	0.5162	10	18	18	157	179300000	179500000	#N/A
ENSP00000361032	ENSG00000148291	ENST00000371964	SURF2	surfeit 2 [Source:HGNC Symbol;Acc:HGNC:11475]	pep:known chromosome:GRCh38:9:133356552:133361169:1 gene:ENSG00000148291 transcript:ENST00000371964 gene_biotype:protein_coding transcript_biotype:protein_coding	0.1602	1	3	3	6	45250000	178800000	#N/A
ENSP00000290776	ENSG00000140848	ENST00000290776	CPNE2	copine II [Source:HGNC Symbol;Acc:HGNC:2315]	pep:known chromosome:GRCh38:16:57092537:57148367:1 gene:ENSG00000140848 transcript:ENST00000290776 gene_biotype:protein_coding transcript_biotype:protein_coding	0.1077	8	4	5	35	129700000	178700000	#N/A
ENSP00000363315	ENSG00000136875	ENST00000374199	PRPF4	pre-mRNA processing factor 4 [Source:HGNC Symbol;Acc:HGNC:17349]	pep:known chromosome:GRCh38:9:113275343:113292905:1 gene:ENSG00000136875 transcript:ENST00000374199 gene_biotype:protein_coding transcript_biotype:protein_coding	0.2956	2	11	11	27	170400000	178400000	#N/A
ENSP00000328848	ENSG00000182872	ENST00000329236	RBM10	RNA binding motif protein 10 [Source:HGNC Symbol;Acc:HGNC:9896]	pep:known chromosome:GRCh38:X:47145447:47186812:1 gene:ENSG00000182872 transcript:ENST00000329236 gene_biotype:protein_coding transcript_biotype:protein_coding	0.1015	3	5	6	24	61160000	177900000	#N/A
ENSP00000368075	ENSG00000182149	ENST00000378798	IST1	increased sodium tolerance 1 homolog (yeast) [Source:HGNC Symbol;Acc:HGNC:28977]	pep:known chromosome:GRCh38:16:71895553:71929008:1 gene:ENSG00000182149 transcript:ENST00000378798 gene_biotype:protein_coding transcript_biotype:protein_coding	0.2299	12	8	8	38	27690000	177400000	#N/A
ENSP00000316042	ENSG00000177733	ENST00000314940	HNRNPA0	heterogeneous nuclear ribonucleoprotein A0 [Source:HGNC Symbol;Acc:HGNC:5030]	pep:known chromosome:GRCh38:5:137750427:137754376:-1 gene:ENSG00000177733 transcript:ENST00000314940 gene_biotype:protein_coding transcript_biotype:protein_coding	0.4295	1	9	9	46	247500000	176800000	#N/A
ENSP00000262027	ENSG00000166986	ENST00000262027	MARS	methionyl-tRNA synthetase [Source:HGNC Symbol;Acc:HGNC:6898]	pep:known chromosome:GRCh38:12:57487957:57516649:1 gene:ENSG00000166986 transcript:ENST00000262027 gene_biotype:protein_coding transcript_biotype:protein_coding	0.3478	13	21	22	113	253800000	176400000	#N/A
ENSP00000216639	ENSG00000100749	ENST00000216639	VRK1	vaccinia related kinase 1 [Source:HGNC Symbol;Acc:HGNC:12718]	pep:known chromosome:GRCh38:14:96797304:96881613:1 gene:ENSG00000100749 transcript:ENST00000216639 gene_biotype:protein_coding transcript_biotype:protein_coding	0.2399	3	8	8	19	71760000	176000000	VRK1	VRK1	71760000	176000000	integral component of membrane
ENSP00000266735	ENSG00000139343	ENST00000266735	SNRPF	small nuclear ribonucleoprotein polypeptide F [Source:HGNC Symbol;Acc:HGNC:11162]	pep:known chromosome:GRCh38:12:95858928:95867053:1 gene:ENSG00000139343 transcript:ENST00000266735 gene_biotype:protein_coding transcript_biotype:protein_coding	0.2442	1	2	2	34	476600000	175600000	#N/A
ENSP00000482724	ENSG00000147677	ENST00000611080	EIF3H	eukaryotic translation initiation factor 3, subunit H [Source:HGNC Symbol;Acc:HGNC:3273]	pep:known chromosome:GRCh38:8:116644817:116755823:-1 gene:ENSG00000147677 transcript:ENST00000611080 gene_biotype:protein_coding transcript_biotype:protein_coding	0.3553	7	10	10	53	202600000	175500000	#N/A
ENSP00000304283	ENSG00000169750	ENST00000306897	RAC3	ras-related C3 botulinum toxin substrate 3 (rho family, small GTP binding protein Rac3) [Source:HGNC Symbol;Acc:HGNC:9803]	pep:known chromosome:GRCh38:17:82031624:82034202:1 gene:ENSG00000169750 transcript:ENST00000306897 gene_biotype:protein_coding transcript_biotype:protein_coding	0.3021	8	1	6	86	144300000	174300000	#N/A
ENSP00000290158	ENSG00000108424	ENST00000290158	KPNB1	karyopherin (importin) beta 1 [Source:HGNC Symbol;Acc:HGNC:6400]	pep:known chromosome:GRCh38:17:47649838:47685505:1 gene:ENSG00000108424 transcript:ENST00000290158 gene_biotype:protein_coding transcript_biotype:protein_coding	0.4749	7	31	31	288	954800000	174200000	#N/A
ENSP00000257860	ENSG00000135406	ENST00000257860	PRPH	peripherin [Source:HGNC Symbol;Acc:HGNC:9461]	pep:known chromosome:GRCh38:12:49293702:49298686:1 gene:ENSG00000135406 transcript:ENST00000257860 gene_biotype:protein_coding transcript_biotype:protein_coding	0.1064	3	2	8	683	526700000	173500000	#N/A
ENSP00000361927	ENSG00000126945	ENST00000316594	HNRNPH2	heterogeneous nuclear ribonucleoprotein H2 (H') [Source:HGNC Symbol;Acc:HGNC:5042]	pep:known chromosome:GRCh38:X:101408295:101414133:1 gene:ENSG00000126945 transcript:ENST00000316594 gene_biotype:protein_coding transcript_biotype:protein_coding	0.3163	1	5	9	156	1154000000	173400000	#N/A
ENSP00000216181	ENSG00000100345	ENST00000216181	MYH9	myosin, heavy chain 9, non-muscle [Source:HGNC Symbol;Acc:HGNC:7579]	pep:known chromosome:GRCh38:22:36281281:36388018:-1 gene:ENSG00000100345 transcript:ENST00000216181 gene_biotype:protein_coding transcript_biotype:protein_coding	0.698	10	161	192	3366	502100000	172200000	MYH9	MYH9	502100000	172200000	integrin complex
ENSP00000481525	ENSG00000009844	ENST00000620996	VTA1	vesicle (multivesicular body) trafficking 1 [Source:HGNC Symbol;Acc:HGNC:20954]	pep:known chromosome:GRCh38:6:142147162:142220946:1 gene:ENSG00000009844 transcript:ENST00000620996 gene_biotype:protein_coding transcript_biotype:protein_coding	0.3179	4	6	6	36	128500000	171300000	#N/A
ENSP00000223321	ENSG00000106588	ENST00000223321	PSMA2	proteasome (prosome, macropain) subunit, alpha type, 2 [Source:HGNC Symbol;Acc:HGNC:9531]	pep:known chromosome:GRCh38:7:42916857:42932223:-1 gene:ENSG00000106588 transcript:ENST00000223321 gene_biotype:protein_coding transcript_biotype:protein_coding	0.4444	4	9	9	157	191900000	171100000	#N/A
ENSP00000438145	ENSG00000178982	ENST00000545173	EIF3K	eukaryotic translation initiation factor 3, subunit K [Source:HGNC Symbol;Acc:HGNC:24656]	pep:putative chromosome:GRCh38:19:38619193:38635744:1 gene:ENSG00000178982 transcript:ENST00000545173 gene_biotype:protein_coding transcript_biotype:protein_coding	0.346	9	6	6	59	206700000	171000000	#N/A
ENSP00000242351	ENSG00000105939	ENST00000242351	ZC3HAV1	zinc finger CCCH-type, antiviral 1 [Source:HGNC Symbol;Acc:HGNC:23721]	pep:known chromosome:GRCh38:7:139043520:139109648:-1 gene:ENSG00000105939 transcript:ENST00000242351 gene_biotype:protein_coding transcript_biotype:protein_coding	0.2639	2	1	17	76	54690000	169100000	#N/A
ENSP00000326603	ENSG00000101596	ENST00000320876	SMCHD1	structural maintenance of chromosomes flexible hinge domain containing 1 [Source:HGNC Symbol;Acc:HGNC:29090]	pep:known chromosome:GRCh38:18:2655738:2805017:1 gene:ENSG00000101596 transcript:ENST00000320876 gene_biotype:protein_coding transcript_biotype:protein_coding	0.1232	3	18	18	28	28330000	168300000	SMCHD1	SMCHD1	28330000	168300000	integral component of membrane
ENSP00000430008	ENSG00000196591	ENST00000519108	HDAC2	histone deacetylase 2 [Source:HGNC Symbol;Acc:HGNC:4853]	pep:putative chromosome:GRCh38:6:113940718:113970724:-1 gene:ENSG00000196591 transcript:ENST00000519108 gene_biotype:protein_coding transcript_biotype:protein_coding	0.1834	10	3	6	27	164900000	168200000	HDAC2	HDAC2	164900000	168200000	integral component of membrane
ENSP00000336927	ENSG00000149925	ENST00000338110	ALDOA	aldolase A, fructose-bisphosphate [Source:HGNC Symbol;Acc:HGNC:414]	pep:known chromosome:GRCh38:16:30053090:30070414:1 gene:ENSG00000149925 transcript:ENST00000338110 gene_biotype:protein_coding transcript_biotype:protein_coding	0.8214	10	7	29	736	3504000000	168100000	#N/A
ENSP00000345347	ENSG00000189403	ENST00000341423	HMGB1	high mobility group box 1 [Source:HGNC Symbol;Acc:HGNC:4983]	pep:known chromosome:GRCh38:13:30456704:30465965:-1 gene:ENSG00000189403 transcript:ENST00000341423 gene_biotype:protein_coding transcript_biotype:protein_coding	0.2884	2	11	13	181	2711000000	167800000	#N/A
ENSP00000173229	ENSG00000065320	ENST00000173229	NTN1	netrin 1 [Source:HGNC Symbol;Acc:HGNC:8029]	pep:known chromosome:GRCh38:17:9021542:9244000:1 gene:ENSG00000065320 transcript:ENST00000173229 gene_biotype:protein_coding transcript_biotype:protein_coding	0.207	1	9	9	15		167000000	#N/A
ENSP00000422753	ENSG00000183258	ENST00000507955	DDX41	DEAD (Asp-Glu-Ala-Asp) box polypeptide 41 [Source:HGNC Symbol;Acc:HGNC:18674]	pep:known chromosome:GRCh38:5:177511577:177517469:-1 gene:ENSG00000183258 transcript:ENST00000507955 gene_biotype:protein_coding transcript_biotype:protein_coding	0.3441	5	15	16	33	59340000	166900000	#N/A
ENSP00000368678	ENSG00000188157	ENST00000379370	AGRN	agrin [Source:HGNC Symbol;Acc:HGNC:329]	pep:known chromosome:GRCh38:1:1020123:1056116:1 gene:ENSG00000188157 transcript:ENST00000379370 gene_biotype:protein_coding transcript_biotype:protein_coding	0.3575	3	49	49	412		166200000	AGRN	AGRN	0	166200000	integral component of membrane
ENSP00000366156	ENSG00000116649	ENST00000376957	SRM	spermidine synthase [Source:HGNC Symbol;Acc:HGNC:11296]	pep:known chromosome:GRCh38:1:11054589:11060024:-1 gene:ENSG00000116649 transcript:ENST00000376957 gene_biotype:protein_coding transcript_biotype:protein_coding	0.6722	5	13	13	97	325800000	165100000	#N/A
ENSP00000361202	ENSG00000133124	ENST00000372129	IRS4	insulin receptor substrate 4 [Source:HGNC Symbol;Acc:HGNC:6128]	pep:known chromosome:GRCh38:X:108732482:108736409:-1 gene:ENSG00000133124 transcript:ENST00000372129 gene_biotype:protein_coding transcript_biotype:protein_coding	0.1909	1	15	15	41	90780000	165100000	#N/A
ENSP00000312066	ENSG00000167881	ENST00000307877	SRP68	signal recognition particle 68kDa [Source:HGNC Symbol;Acc:HGNC:11302]	pep:known chromosome:GRCh38:17:76039103:76072653:-1 gene:ENSG00000167881 transcript:ENST00000307877 gene_biotype:protein_coding transcript_biotype:protein_coding	0.4258	3	20	20	108	146800000	164700000	#N/A
ENSP00000324810	ENSG00000141971	ENST00000317040	MVB12A	multivesicular body subunit 12A [Source:HGNC Symbol;Acc:HGNC:25153]	pep:known chromosome:GRCh38:19:17419081:17425339:1 gene:ENSG00000141971 transcript:ENST00000317040 gene_biotype:protein_coding transcript_biotype:protein_coding	0.4176	7	8	8	38	15000000	164700000	#N/A
ENSP00000262878	ENSG00000101347	ENST00000262878	SAMHD1	SAM domain and HD domain 1 [Source:HGNC Symbol;Acc:HGNC:15925]	pep:known chromosome:GRCh38:20:36890229:36951843:-1 gene:ENSG00000101347 transcript:ENST00000262878 gene_biotype:protein_coding transcript_biotype:protein_coding	0.5639	1	30	30	125	86720000	164100000	#N/A
ENSP00000286371	ENSG00000069849	ENST00000286371	ATP1B3	ATPase, Na+/K+ transporting, beta 3 polypeptide [Source:HGNC Symbol;Acc:HGNC:806]	pep:known chromosome:GRCh38:3:141876614:141926484:1 gene:ENSG00000069849 transcript:ENST00000286371 gene_biotype:protein_coding transcript_biotype:protein_coding	0.3047	6	6	6	72	141800000	163800000	ATP1B3	ATP1B3	141800000	163800000	sodium:potassium-exchanging ATPase complex
ENSP00000342710	ENSG00000189182	ENST00000341809	KRT77	keratin 77 [Source:HGNC Symbol;Acc:HGNC:20411]	pep:known chromosome:GRCh38:12:52689626:52703463:-1 gene:ENSG00000189182 transcript:ENST00000341809 gene_biotype:protein_coding transcript_biotype:protein_coding	0.0934	4	2	5	86	209000000	163800000	#N/A
ENSP00000418385	ENSG00000105939	ENST00000464606	ZC3HAV1	zinc finger CCCH-type, antiviral 1 [Source:HGNC Symbol;Acc:HGNC:23721]	pep:novel chromosome:GRCh38:7:139045916:139109354:-1 gene:ENSG00000105939 transcript:ENST00000464606 gene_biotype:protein_coding transcript_biotype:protein_coding	0.2344	2	1	17	65	54690000	163700000	#N/A
ENSP00000301522	ENSG00000167815	ENST00000301522	PRDX2	peroxiredoxin 2 [Source:HGNC Symbol;Acc:HGNC:9353]	pep:known chromosome:GRCh38:19:12796820:12801859:-1 gene:ENSG00000167815 transcript:ENST00000301522 gene_biotype:protein_coding transcript_biotype:protein_coding	0.6212	2	11	14	218	3437000000	163600000	#N/A
ENSP00000278823	ENSG00000149480	ENST00000278823	MTA2	metastasis associated 1 family, member 2 [Source:HGNC Symbol;Acc:HGNC:7411]	pep:known chromosome:GRCh38:11:62593214:62601840:-1 gene:ENSG00000149480 transcript:ENST00000278823 gene_biotype:protein_coding transcript_biotype:protein_coding	0.256	2	15	16	60	83920000	163600000	#N/A
ENSP00000303351	ENSG00000150093	ENST00000302278	ITGB1	integrin, beta 1 (fibronectin receptor, beta polypeptide, antigen CD29 includes MDF2, MSK12) [Source:HGNC Symbol;Acc:HGNC:6153]	pep:known chromosome:GRCh38:10:32900392:32958209:-1 gene:ENSG00000150093 transcript:ENST00000302278 gene_biotype:protein_coding transcript_biotype:protein_coding	0.4499	13	30	30	520	47340000	162800000	ITGB1	ITGB1	47340000	162800000	integrin complex
ENSP00000369098	ENSG00000145349	ENST00000379773	CAMK2D	calcium/calmodulin-dependent protein kinase II delta [Source:HGNC Symbol;Acc:HGNC:1462]	pep:known chromosome:GRCh38:4:113457188:113761130:-1 gene:ENSG00000145349 transcript:ENST00000379773 gene_biotype:protein_coding transcript_biotype:protein_coding	0.4205	19	10	13	114	84660000	162700000	CAMK2D	CAMK2D	84660000	162700000	calcium channel complex
ENSP00000274008	ENSG00000145375	ENST00000274008	SPATA5	spermatogenesis associated 5 [Source:HGNC Symbol;Acc:HGNC:18119]	pep:known chromosome:GRCh38:4:122923074:123319450:1 gene:ENSG00000145375 transcript:ENST00000274008 gene_biotype:protein_coding transcript_biotype:protein_coding	0.1277	1	7	8	26	82060000	162500000	#N/A
ENSP00000457089	ENSG00000149923	ENST00000562664	PPP4C	protein phosphatase 4, catalytic subunit [Source:HGNC Symbol;Acc:HGNC:9319]	pep:novel chromosome:GRCh38:16:30076018:30085041:1 gene:ENSG00000149923 transcript:ENST00000562664 gene_biotype:protein_coding transcript_biotype:protein_coding	0.3333	4	4	6	33	141000000	161200000	#N/A
ENSP00000234420	ENSG00000116062	ENST00000234420	MSH6	mutS homolog 6 [Source:HGNC Symbol;Acc:HGNC:7329]	pep:known chromosome:GRCh38:2:47783082:47810101:1 gene:ENSG00000116062 transcript:ENST00000234420 gene_biotype:protein_coding transcript_biotype:protein_coding	0.2596	11	24	24	50	91630000	160400000	#N/A
ENSP00000253237	ENSG00000105447	ENST00000253237	GRWD1	glutamate-rich WD repeat containing 1 [Source:HGNC Symbol;Acc:HGNC:21270]	pep:known chromosome:GRCh38:19:48445773:48457022:1 gene:ENSG00000105447 transcript:ENST00000253237 gene_biotype:protein_coding transcript_biotype:protein_coding	0.2646	2	9	9	40	135100000	159600000	#N/A
ENSP00000340776	ENSG00000181378	ENST00000341552	CCDC108	coiled-coil domain containing 108 [Source:HGNC Symbol;Acc:HGNC:25325]	pep:known chromosome:GRCh38:2:219002846:219041523:-1 gene:ENSG00000181378 transcript:ENST00000341552 gene_biotype:protein_coding transcript_biotype:protein_coding	0.0119	1	1	1	2		158900000	CCDC108	CCDC108	0	158900000	integral component of membrane
ENSP00000252804	ENSG00000130508	ENST00000252804	PXDN	peroxidasin homolog (Drosophila) [Source:HGNC Symbol;Acc:HGNC:14966]	pep:known chromosome:GRCh38:2:1631887:1744506:-1 gene:ENSG00000130508 transcript:ENST00000252804 gene_biotype:protein_coding transcript_biotype:protein_coding	0.524	5	60	60	983		158700000	#N/A
ENSP00000382595	ENSG00000128050	ENST00000399688	PAICS	phosphoribosylaminoimidazole carboxylase, phosphoribosylaminoimidazole succinocarboxamide synthetase [Source:HGNC Symbol;Acc:HGNC:8587]	pep:novel chromosome:GRCh38:4:56436138:56461361:1 gene:ENSG00000128050 transcript:ENST00000399688 gene_biotype:protein_coding transcript_biotype:protein_coding	0.5162	4	21	22	169	841200000	158600000	#N/A
ENSP00000361186	ENSG00000172315	ENST00000372114	TP53RK	TP53 regulating kinase [Source:HGNC Symbol;Acc:HGNC:16197]	pep:known chromosome:GRCh38:20:46684365:46689779:-1 gene:ENSG00000172315 transcript:ENST00000372114 gene_biotype:protein_coding transcript_biotype:protein_coding	0.2727	2	4	4	10	36160000	158500000	#N/A
ENSP00000254821	ENSG00000132485	ENST00000254821	ZRANB2	zinc finger, RAN-binding domain containing 2 [Source:HGNC Symbol;Acc:HGNC:13058]	pep:known chromosome:GRCh38:1:71063337:71081011:-1 gene:ENSG00000132485 transcript:ENST00000254821 gene_biotype:protein_coding transcript_biotype:protein_coding	0.1	3	3	3	14	102400000	158000000	#N/A
ENSP00000281828	ENSG00000116120	ENST00000281828	FARSB	phenylalanyl-tRNA synthetase, beta subunit [Source:HGNC Symbol;Acc:HGNC:17800]	pep:known chromosome:GRCh38:2:222570536:222656337:-1 gene:ENSG00000116120 transcript:ENST00000281828 gene_biotype:protein_coding transcript_biotype:protein_coding	0.416	1	21	21	134	208900000	155600000	#N/A
ENSP00000366997	ENSG00000083520	ENST00000377767	DIS3	DIS3 exosome endoribonuclease and 3'-5' exoribonuclease [Source:HGNC Symbol;Acc:HGNC:20604]	pep:known chromosome:GRCh38:13:72752169:72781933:-1 gene:ENSG00000083520 transcript:ENST00000377767 gene_biotype:protein_coding transcript_biotype:protein_coding	0.3664	4	26	26	69	185200000	155400000	#N/A
ENSP00000300648	ENSG00000089154	ENST00000300648	GCN1L1	GCN1 general control of amino-acid synthesis 1-like 1 (yeast) [Source:HGNC Symbol;Acc:HGNC:4199]	pep:known chromosome:GRCh38:12:120127203:120194710:-1 gene:ENSG00000089154 transcript:ENST00000300648 gene_biotype:protein_coding transcript_biotype:protein_coding	0.3399	1	76	76	294	96330000	155200000	#N/A
ENSP00000420926	ENSG00000138668	ENST00000509263	HNRNPD	heterogeneous nuclear ribonucleoprotein D (AU-rich element RNA binding protein 1, 37kDa) [Source:HGNC Symbol;Acc:HGNC:5036]	pep:putative chromosome:GRCh38:4:82356554:82373150:-1 gene:ENSG00000138668 transcript:ENST00000509263 gene_biotype:protein_coding transcript_biotype:protein_coding	0.4406	9	11	12	137	2005000000	154400000	#N/A
ENSP00000342181	ENSG00000174780	ENST00000342756	SRP72	signal recognition particle 72kDa [Source:HGNC Symbol;Acc:HGNC:11303]	pep:known chromosome:GRCh38:4:56466915:56503107:1 gene:ENSG00000174780 transcript:ENST00000342756 gene_biotype:protein_coding transcript_biotype:protein_coding	0.2996	4	16	16	80	120600000	154300000	#N/A
ENSP00000452451	ENSG00000165410	ENST00000555765	CFL2	cofilin 2 (muscle) [Source:HGNC Symbol;Acc:HGNC:1875]	pep:putative chromosome:GRCh38:14:34712852:34714555:-1 gene:ENSG00000165410 transcript:ENST00000555765 gene_biotype:protein_coding transcript_biotype:protein_coding	0.6913	3	9	10	257	1630000000	153900000	#N/A
ENSP00000370745	ENSG00000079785	ENST00000381341	DDX1	DEAD (Asp-Glu-Ala-Asp) box helicase 1 [Source:HGNC Symbol;Acc:HGNC:2734]	pep:known chromosome:GRCh38:2:15591178:15631111:1 gene:ENSG00000079785 transcript:ENST00000381341 gene_biotype:protein_coding transcript_biotype:protein_coding	0.4635	3	26	26	209	230600000	153900000	#N/A
ENSP00000301180	ENSG00000066084	ENST00000301180	DIP2B	DIP2 disco-interacting protein 2 homolog B (Drosophila) [Source:HGNC Symbol;Acc:HGNC:29284]	pep:known chromosome:GRCh38:12:50505107:50748667:1 gene:ENSG00000066084 transcript:ENST00000301180 gene_biotype:protein_coding transcript_biotype:protein_coding	0.2056	4	19	23	49		153000000	#N/A
ENSP00000419813	ENSG00000188529	ENST00000484146	SRSF10	serine/arginine-rich splicing factor 10 [Source:HGNC Symbol;Acc:HGNC:16713]	pep:known chromosome:GRCh38:1:23967173:23980356:-1 gene:ENSG00000188529 transcript:ENST00000484146 gene_biotype:protein_coding transcript_biotype:protein_coding	0.3091	9	6	6	24	155300000	152500000	#N/A
ENSP00000447705	ENSG00000196531	ENST00000548563	NACA	nascent polypeptide-associated complex alpha subunit [Source:HGNC Symbol;Acc:HGNC:7629]	pep:putative chromosome:GRCh38:12:56712440:56725299:-1 gene:ENSG00000196531 transcript:ENST00000548563 gene_biotype:protein_coding transcript_biotype:protein_coding	0.5368	9	6	6	71	604000000	151800000	#N/A
ENSP00000242284	ENSG00000122705	ENST00000345519	CLTA	clathrin, light chain A [Source:HGNC Symbol;Acc:HGNC:2090]	pep:known chromosome:GRCh38:9:36190923:36212056:1 gene:ENSG00000122705 transcript:ENST00000345519 gene_biotype:protein_coding transcript_biotype:protein_coding	0.2661	7	6	6	53	135100000	151600000	#N/A
ENSP00000218516	ENSG00000102393	ENST00000218516	GLA	galactosidase, alpha [Source:HGNC Symbol;Acc:HGNC:4296]	pep:known chromosome:GRCh38:X:101397803:101407925:-1 gene:ENSG00000102393 transcript:ENST00000218516 gene_biotype:protein_coding transcript_biotype:protein_coding	0.2005	2	6	6	13	86520000	151200000	#N/A
ENSP00000263025	ENSG00000102882	ENST00000263025	MAPK3	mitogen-activated protein kinase 3 [Source:HGNC Symbol;Acc:HGNC:6877]	pep:known chromosome:GRCh38:16:30114105:30123294:-1 gene:ENSG00000102882 transcript:ENST00000263025 gene_biotype:protein_coding transcript_biotype:protein_coding	0.4301	26	8	14	132	114300000	151000000	#N/A
ENSP00000357564	ENSG00000143545	ENST00000368575	RAB13	RAB13, member RAS oncogene family [Source:HGNC Symbol;Acc:HGNC:9762]	pep:known chromosome:GRCh38:1:153981651:153986352:-1 gene:ENSG00000143545 transcript:ENST00000368575 gene_biotype:protein_coding transcript_biotype:protein_coding	0.2463	4	3	5	131	400900000	150900000	#N/A
ENSP00000342262	ENSG00000120253	ENST00000340413	NUP43	nucleoporin 43kDa [Source:HGNC Symbol;Acc:HGNC:21182]	pep:known chromosome:GRCh38:6:149724315:149746572:-1 gene:ENSG00000120253 transcript:ENST00000340413 gene_biotype:protein_coding transcript_biotype:protein_coding	0.2368	5	6	6	26	90560000	150900000	#N/A
ENSP00000336741	ENSG00000109606	ENST00000336812	DHX15	DEAH (Asp-Glu-Ala-His) box helicase 15 [Source:HGNC Symbol;Acc:HGNC:2738]	pep:known chromosome:GRCh38:4:24527475:24584550:-1 gene:ENSG00000109606 transcript:ENST00000336812 gene_biotype:protein_coding transcript_biotype:protein_coding	0.3535	1	22	23	168	236300000	150700000	#N/A
ENSP00000258341	ENSG00000135862	ENST00000258341	LAMC1	laminin, gamma 1 (formerly LAMB2) [Source:HGNC Symbol;Acc:HGNC:6492]	pep:known chromosome:GRCh38:1:183023460:183145592:1 gene:ENSG00000135862 transcript:ENST00000258341 gene_biotype:protein_coding transcript_biotype:protein_coding	0.5382	2	83	83	2110	138800000	150100000	#N/A
ENSP00000317788	ENSG00000165119	ENST00000351839	HNRNPK	heterogeneous nuclear ribonucleoprotein K [Source:HGNC Symbol;Acc:HGNC:5044]	pep:known chromosome:GRCh38:9:83968197:83978452:-1 gene:ENSG00000165119 transcript:ENST00000351839 gene_biotype:protein_coding transcript_biotype:protein_coding	0.5594	4	8	27	370	1855000000	150000000	#N/A
ENSP00000409456	ENSG00000165119	ENST00000457156	HNRNPK	heterogeneous nuclear ribonucleoprotein K [Source:HGNC Symbol;Acc:HGNC:5044]	pep:known chromosome:GRCh38:9:83970313:83980190:-1 gene:ENSG00000165119 transcript:ENST00000457156 gene_biotype:protein_coding transcript_biotype:protein_coding	0.4855	2	2	21	321	1855000000	150000000	#N/A
ENSP00000485595	ENSG00000277773	ENST00000624634	SMN2	survival of motor neuron 2, centromeric [Source:HGNC Symbol;Acc:HGNC:11118]	pep:known chromosome:GRCh38:CHR_HSCHR5_2_CTG1_1:69674597:69702523:-1 gene:ENSG00000277773 transcript:ENST00000624634 gene_biotype:protein_coding transcript_biotype:protein_coding	0.2481	6	5	5	12	83050000	149400000	#N/A
ENSP00000296543	ENSG00000164134	ENST00000296543	NAA15	N(alpha)-acetyltransferase 15, NatA auxiliary subunit [Source:HGNC Symbol;Acc:HGNC:30782]	pep:known chromosome:GRCh38:4:139301455:139391382:1 gene:ENSG00000164134 transcript:ENST00000296543 gene_biotype:protein_coding transcript_biotype:protein_coding	0.3557	2	23	27	97	178800000	149000000	#N/A
ENSP00000483556	ENSG00000087087	ENST00000618411	SRRT	serrate, RNA effector molecule [Source:HGNC Symbol;Acc:HGNC:24101]	pep:known chromosome:GRCh38:7:100875185:100888664:1 gene:ENSG00000087087 transcript:ENST00000618411 gene_biotype:protein_coding transcript_biotype:protein_coding	0.1734	9	11	11	49	158400000	149000000	#N/A
ENSP00000324173	ENSG00000044574	ENST00000324460	HSPA5	heat shock 70kDa protein 5 (glucose-regulated protein, 78kDa) [Source:HGNC Symbol;Acc:HGNC:5238]	pep:known chromosome:GRCh38:9:125234853:125241330:-1 gene:ENSG00000044574 transcript:ENST00000324460 gene_biotype:protein_coding transcript_biotype:protein_coding	0.6116	4	50	52	1511	1495000000	148600000	HSPA5	HSPA5	1495000000	148600000	integral component of endoplasmic reticulum membrane
ENSP00000379287	ENSG00000164924	ENST00000395957	YWHAZ	tyrosine 3-monooxygenase/tryptophan 5-monooxygenase activation protein, zeta [Source:HGNC Symbol;Acc:HGNC:12855]	pep:known chromosome:GRCh38:8:100916525:100952983:-1 gene:ENSG00000164924 transcript:ENST00000395957 gene_biotype:protein_coding transcript_biotype:protein_coding	0.6367	12	19	24	499	1531000000	148600000	#N/A
ENSP00000386406	ENSG00000204843	ENST00000409240	DCTN1	dynactin 1 [Source:HGNC Symbol;Acc:HGNC:2711]	pep:novel chromosome:GRCh38:2:74361157:74392087:-1 gene:ENSG00000204843 transcript:ENST00000409240 gene_biotype:protein_coding transcript_biotype:protein_coding	0.4288	18	39	40	219	79210000	148600000	#N/A
ENSP00000364585	ENSG00000179051	ENST00000375436	RCC2	regulator of chromosome condensation 2 [Source:HGNC Symbol;Acc:HGNC:30297]	pep:known chromosome:GRCh38:1:17406760:17439724:-1 gene:ENSG00000179051 transcript:ENST00000375436 gene_biotype:protein_coding transcript_biotype:protein_coding	0.4828	1	19	19	83	367800000	148400000	#N/A
ENSP00000233146	ENSG00000095002	ENST00000233146	MSH2	mutS homolog 2 [Source:HGNC Symbol;Acc:HGNC:7325]	pep:known chromosome:GRCh38:2:47402969:47483228:1 gene:ENSG00000095002 transcript:ENST00000233146 gene_biotype:protein_coding transcript_biotype:protein_coding	0.2741	9	21	21	49	114400000	146100000	#N/A
ENSP00000269576	ENSG00000186395	ENST00000269576	KRT10	keratin 10 [Source:HGNC Symbol;Acc:HGNC:6413]	pep:known chromosome:GRCh38:17:40818117:40822595:-1 gene:ENSG00000186395 transcript:ENST00000269576 gene_biotype:protein_coding transcript_biotype:protein_coding	0.5479	12	30	37	733	132700000	145300000	#N/A
ENSP00000319104	ENSG00000109111	ENST00000314616	SUPT6H	suppressor of Ty 6 homolog (S. cerevisiae) [Source:HGNC Symbol;Acc:HGNC:11470]	pep:known chromosome:GRCh38:17:28662091:28702684:1 gene:ENSG00000109111 transcript:ENST00000314616 gene_biotype:protein_coding transcript_biotype:protein_coding	0.0898	1	12	13	23	54370000	145300000	#N/A
ENSP00000362807	ENSG00000162517	ENST00000373703	PEF1	penta-EF-hand domain containing 1 [Source:HGNC Symbol;Acc:HGNC:30009]	pep:known chromosome:GRCh38:1:31629862:31644887:-1 gene:ENSG00000162517 transcript:ENST00000373703 gene_biotype:protein_coding transcript_biotype:protein_coding	0.1092	1	3	3	28	105200000	144500000	#N/A
ENSP00000216155	ENSG00000100321	ENST00000216155	SYNGR1	synaptogyrin 1 [Source:HGNC Symbol;Acc:HGNC:11498]	pep:putative chromosome:GRCh38:22:39349949:39376033:1 gene:ENSG00000100321 transcript:ENST00000216155 gene_biotype:protein_coding transcript_biotype:protein_coding	0.1017	5	1	1	3	29410000	144300000	SYNGR1	SYNGR1	29410000	144300000	integral component of membrane
ENSP00000377415	ENSG00000033627	ENST00000393829	ATP6V0A1	ATPase, H+ transporting, lysosomal V0 subunit a1 [Source:HGNC Symbol;Acc:HGNC:865]	pep:known chromosome:GRCh38:17:42458844:42521485:1 gene:ENSG00000033627 transcript:ENST00000393829 gene_biotype:protein_coding transcript_biotype:protein_coding	0.1227	10	7	8	22	21050000	143300000	ATP6V0A1	ATP6V0A1	21050000	143300000	integral component of membrane
ENSP00000398775	ENSG00000225859	ENST00000412330	DDX39B	DEAD (Asp-Glu-Ala-Asp) box polypeptide 39B [Source:HGNC Symbol;Acc:HGNC:13917]	pep:known chromosome:GRCh38:CHR_HSCHR6_MHC_MANN_CTG1:31569699:31581908:-1 gene:ENSG00000225859 transcript:ENST00000412330 gene_biotype:protein_coding transcript_biotype:protein_coding	0.3551	31	9	16	132	1547000000	142700000	#N/A
ENSP00000242776	ENSG00000123136	ENST00000242776	DDX39A	DEAD (Asp-Glu-Ala-Asp) box polypeptide 39A [Source:HGNC Symbol;Acc:HGNC:17821]	pep:known chromosome:GRCh38:19:14408851:14419367:-1 gene:ENSG00000123136 transcript:ENST00000242776 gene_biotype:protein_coding transcript_biotype:protein_coding	0.3255	19	4	11	64	1021000000	142700000	#N/A
ENSP00000362939	ENSG00000180198	ENST00000373833	RCC1	regulator of chromosome condensation 1 [Source:HGNC Symbol;Acc:HGNC:1913]	pep:known chromosome:GRCh38:1:28506057:28539300:1 gene:ENSG00000180198 transcript:ENST00000373833 gene_biotype:protein_coding transcript_biotype:protein_coding	0.4466	7	11	11	48	300300000	142700000	#N/A
ENSP00000399970	ENSG00000175470	ENST00000455566	PPP2R2D	protein phosphatase 2, regulatory subunit B, delta [Source:HGNC Symbol;Acc:HGNC:23732]	pep:known chromosome:GRCh38:10:131900644:131959834:1 gene:ENSG00000175470 transcript:ENST00000455566 gene_biotype:protein_coding transcript_biotype:protein_coding	0.1523	8	1	5	46	68470000	142500000	#N/A
ENSP00000258080	ENSG00000115317	ENST00000258080	HTRA2	HtrA serine peptidase 2 [Source:HGNC Symbol;Acc:HGNC:14348]	pep:known chromosome:GRCh38:2:74529377:74533348:1 gene:ENSG00000115317 transcript:ENST00000258080 gene_biotype:protein_coding transcript_biotype:protein_coding	0.1921	3	5	6	10		142100000	HTRA2	HTRA2	0	142100000	integral component of membrane
ENSP00000370128	ENSG00000139514	ENST00000380752	SLC7A1	solute carrier family 7 (cationic amino acid transporter, y+ system), member 1 [Source:HGNC Symbol;Acc:HGNC:11057]	pep:known chromosome:GRCh38:13:29509410:29595688:-1 gene:ENSG00000139514 transcript:ENST00000380752 gene_biotype:protein_coding transcript_biotype:protein_coding	0.0636	3	3	3	21	80770000	142100000	SLC7A1	SLC7A1	80770000	142100000	integral component of membrane
ENSP00000269243	ENSG00000133026	ENST00000269243	MYH10	myosin, heavy chain 10, non-muscle [Source:HGNC Symbol;Acc:HGNC:7568]	pep:known chromosome:GRCh38:17:8474212:8630761:-1 gene:ENSG00000133026 transcript:ENST00000269243 gene_biotype:protein_coding transcript_biotype:protein_coding	0.4747	11	59	88	678	319600000	142000000	#N/A
ENSP00000319713	ENSG00000177674	ENST00000314340	AGTRAP	angiotensin II receptor-associated protein [Source:HGNC Symbol;Acc:HGNC:13539]	pep:known chromosome:GRCh38:1:11736155:11750765:1 gene:ENSG00000177674 transcript:ENST00000314340 gene_biotype:protein_coding transcript_biotype:protein_coding	0.3145	8	4	4	8	48740000	141300000	AGTRAP	AGTRAP	48740000	141300000	integral component of membrane
ENSP00000420755	ENSG00000169282	ENST00000472028	KCNAB1	potassium voltage-gated channel, shaker-related subfamily, beta member 1 [Source:HGNC Symbol;Acc:HGNC:6228]	pep:putative chromosome:GRCh38:3:156037701:156514424:1 gene:ENSG00000169282 transcript:ENST00000472028 gene_biotype:protein_coding transcript_biotype:protein_coding	0.0775	8	1	1	1		141300000	KCNAB1	KCNAB1	0	141300000	integral component of membrane
ENSP00000364887	ENSG00000187240	ENST00000375735	DYNC2H1	dynein, cytoplasmic 2, heavy chain 1 [Source:HGNC Symbol;Acc:HGNC:2962]	pep:known chromosome:GRCh38:11:103109431:103479863:1 gene:ENSG00000187240 transcript:ENST00000375735 gene_biotype:protein_coding transcript_biotype:protein_coding	0.1017	5	30	30	42	17030000	140400000	#N/A
ENSP00000233468	ENSG00000115128	ENST00000233468	SF3B6	splicing factor 3b, subunit 6, 14kDa [Source:HGNC Symbol;Acc:HGNC:30096]	pep:known chromosome:GRCh38:2:24067584:24076443:-1 gene:ENSG00000115128 transcript:ENST00000233468 gene_biotype:protein_coding transcript_biotype:protein_coding	0.32	1	3	3	21	190400000	140300000	#N/A
ENSP00000473132	ENSG00000105323	ENST00000595018	HNRNPUL1	heterogeneous nuclear ribonucleoprotein U-like 1 [Source:HGNC Symbol;Acc:HGNC:17011]	pep:known chromosome:GRCh38:19:41262519:41307019:1 gene:ENSG00000105323 transcript:ENST00000595018 gene_biotype:protein_coding transcript_biotype:protein_coding	0.3505	13	18	18	119	220000000	140000000	#N/A
ENSP00000360294	ENSG00000139722	ENST00000371248	VPS37B	vacuolar protein sorting 37 homolog B (S. cerevisiae) [Source:HGNC Symbol;Acc:HGNC:25754]	pep:putative chromosome:GRCh38:12:122867415:122890159:-1 gene:ENSG00000139722 transcript:ENST00000371248 gene_biotype:protein_coding transcript_biotype:protein_coding	0.3804	3	4	4	13		139700000	#N/A
ENSP00000264156	ENSG00000076003	ENST00000264156	MCM6	minichromosome maintenance complex component 6 [Source:HGNC Symbol;Acc:HGNC:6949]	pep:known chromosome:GRCh38:2:135839626:135876426:-1 gene:ENSG00000076003 transcript:ENST00000264156 gene_biotype:protein_coding transcript_biotype:protein_coding	0.3264	1	20	20	55	296100000	139600000	#N/A
ENSP00000391069	ENSG00000096063	ENST00000423325	SRPK1	SRSF protein kinase 1 [Source:HGNC Symbol;Acc:HGNC:11305]	pep:putative chromosome:GRCh38:6:35833034:35921147:-1 gene:ENSG00000096063 transcript:ENST00000423325 gene_biotype:protein_coding transcript_biotype:protein_coding	0.2207	12	8	10	30	102300000	139400000	#N/A
ENSP00000251595	ENSG00000188536	ENST00000251595	HBA2	hemoglobin, alpha 2 [Source:HGNC Symbol;Acc:HGNC:4824]	pep:known chromosome:GRCh38:16:172847:173710:1 gene:ENSG00000188536 transcript:ENST00000251595 gene_biotype:protein_coding transcript_biotype:protein_coding	0.5563	2	3	6	432		139100000	#N/A
ENSP00000358716	ENSG00000064703	ENST00000369702	DDX20	DEAD (Asp-Glu-Ala-Asp) box polypeptide 20 [Source:HGNC Symbol;Acc:HGNC:2743]	pep:known chromosome:GRCh38:1:111755305:111768016:1 gene:ENSG00000064703 transcript:ENST00000369702 gene_biotype:protein_coding transcript_biotype:protein_coding	0.1978	3	13	13	24	73930000	138400000	#N/A
ENSP00000349573	ENSG00000169813	ENST00000357065	HNRNPF	heterogeneous nuclear ribonucleoprotein F [Source:HGNC Symbol;Acc:HGNC:5039]	pep:known chromosome:GRCh38:10:43385617:43407819:-1 gene:ENSG00000169813 transcript:ENST00000357065 gene_biotype:protein_coding transcript_biotype:protein_coding	0.506	1	10	12	123	1637000000	138000000	#N/A
ENSP00000307307	ENSG00000171824	ENST00000304457	EXOSC10	exosome component 10 [Source:HGNC Symbol;Acc:HGNC:9138]	pep:known chromosome:GRCh38:1:11066618:11099869:-1 gene:ENSG00000171824 transcript:ENST00000304457 gene_biotype:protein_coding transcript_biotype:protein_coding	0.3651	3	20	20	46	68560000	137900000	#N/A
ENSP00000296674	ENSG00000186468	ENST00000296674	RPS23	ribosomal protein S23 [Source:HGNC Symbol;Acc:HGNC:10410]	pep:known chromosome:GRCh38:5:82273358:82278577:-1 gene:ENSG00000186468 transcript:ENST00000296674 gene_biotype:protein_coding transcript_biotype:protein_coding	0.4126	5	7	7	115	56810000	137800000	#N/A
ENSP00000481793	ENSG00000148798	ENST00000616853	INA	internexin neuronal intermediate filament protein, alpha [Source:HGNC Symbol;Acc:HGNC:6057]	pep:known chromosome:GRCh38:10:103277167:103290342:1 gene:ENSG00000148798 transcript:ENST00000616853 gene_biotype:protein_coding transcript_biotype:protein_coding	0.0847	6	2	5	166	454500000	137400000	#N/A
ENSP00000265056	ENSG00000073111	ENST00000265056	MCM2	minichromosome maintenance complex component 2 [Source:HGNC Symbol;Acc:HGNC:6944]	pep:known chromosome:GRCh38:3:127598223:127622436:1 gene:ENSG00000073111 transcript:ENST00000265056 gene_biotype:protein_coding transcript_biotype:protein_coding	0.3518	2	24	24	78	304900000	137400000	#N/A
ENSP00000215832	ENSG00000100030	ENST00000215832	MAPK1	mitogen-activated protein kinase 1 [Source:HGNC Symbol;Acc:HGNC:6871]	pep:known chromosome:GRCh38:22:21754500:21867629:-1 gene:ENSG00000100030 transcript:ENST00000215832 gene_biotype:protein_coding transcript_biotype:protein_coding	0.4417	19	8	13	125	143200000	137100000	#N/A
ENSP00000424440	ENSG00000116560	ENST00000470472	SFPQ	splicing factor proline/glutamine-rich [Source:HGNC Symbol;Acc:HGNC:10774]	pep:known chromosome:GRCh38:1:35176378:35190574:-1 gene:ENSG00000116560 transcript:ENST00000470472 gene_biotype:protein_coding transcript_biotype:nonsense_mediated_decay	0.3318	2	1	7	49	519700000	136600000	#N/A
ENSP00000331544	ENSG00000077942	ENST00000327858	FBLN1	fibulin 1 [Source:HGNC Symbol;Acc:HGNC:3600]	pep:known chromosome:GRCh38:22:45502891:45601135:1 gene:ENSG00000077942 transcript:ENST00000327858 gene_biotype:protein_coding transcript_biotype:protein_coding	0.3115	11	1	17	199		136500000	#N/A
ENSP00000335321	ENSG00000115524	ENST00000335508	SF3B1	splicing factor 3b, subunit 1, 155kDa [Source:HGNC Symbol;Acc:HGNC:10768]	pep:known chromosome:GRCh38:2:197389784:197435091:-1 gene:ENSG00000115524 transcript:ENST00000335508 gene_biotype:protein_coding transcript_biotype:protein_coding	0.3727	5	36	36	176	302400000	136100000	#N/A
ENSP00000485533	ENSG00000275896	ENST00000623404	PRSS3P2	protease, serine, 3 pseudogene 2 [Source:HGNC Symbol;Acc:HGNC:43788]	pep:known chromosome:GRCh38:7:142770967:142774558:1 gene:ENSG00000275896 transcript:ENST00000623404 gene_biotype:protein_coding transcript_biotype:protein_coding	0.122	10	1	2	9		136100000	#N/A
ENSP00000338934	ENSG00000092820	ENST00000337147	EZR	ezrin [Source:HGNC Symbol;Acc:HGNC:12691]	pep:known chromosome:GRCh38:6:158765741:158818227:-1 gene:ENSG00000092820 transcript:ENST00000337147 gene_biotype:protein_coding transcript_biotype:protein_coding	0.5751	5	24	33	301	360100000	135600000	#N/A
ENSP00000346236	ENSG00000145833	ENST00000354283	DDX46	DEAD (Asp-Glu-Ala-Asp) box polypeptide 46 [Source:HGNC Symbol;Acc:HGNC:18681]	pep:known chromosome:GRCh38:5:134758804:134829296:1 gene:ENSG00000145833 transcript:ENST00000354283 gene_biotype:protein_coding transcript_biotype:protein_coding	0.2144	2	1	16	39	91100000	135500000	#N/A
ENSP00000416534	ENSG00000145833	ENST00000452510	DDX46	DEAD (Asp-Glu-Ala-Asp) box polypeptide 46 [Source:HGNC Symbol;Acc:HGNC:18681]	pep:known chromosome:GRCh38:5:134758781:134831138:1 gene:ENSG00000145833 transcript:ENST00000452510 gene_biotype:protein_coding transcript_biotype:protein_coding	0.2151	2	1	16	40	91100000	135500000	#N/A
ENSP00000260956	ENSG00000138385	ENST00000260956	SSB	Sjogren syndrome antigen B (autoantigen La) [Source:HGNC Symbol;Acc:HGNC:11316]	pep:known chromosome:GRCh38:2:169798812:169812064:1 gene:ENSG00000138385 transcript:ENST00000260956 gene_biotype:protein_coding transcript_biotype:protein_coding	0.5907	4	30	30	193	852700000	135000000	#N/A
ENSP00000416583	ENSG00000023697	ENST00000428559	DERA	deoxyribose-phosphate aldolase (putative) [Source:HGNC Symbol;Acc:HGNC:24269]	pep:known chromosome:GRCh38:12:15911172:16037282:1 gene:ENSG00000023697 transcript:ENST00000428559 gene_biotype:protein_coding transcript_biotype:protein_coding	0.5314	8	12	13	69	13790000	134800000	#N/A
ENSP00000448058	ENSG00000127329	ENST00000550358	PTPRB	protein tyrosine phosphatase, receptor type, B [Source:HGNC Symbol;Acc:HGNC:9665]	pep:novel chromosome:GRCh38:12:70521316:70637421:-1 gene:ENSG00000127329 transcript:ENST00000550358 gene_biotype:protein_coding transcript_biotype:protein_coding	0.0287	11	1	3	3		134800000	PTPRB	PTPRB	0	134800000	integral component of plasma membrane
ENSP00000329419	ENSG00000184432	ENST00000333188	COPB2	coatomer protein complex, subunit beta 2 (beta prime) [Source:HGNC Symbol;Acc:HGNC:2232]	pep:known chromosome:GRCh38:3:139357406:139389732:-1 gene:ENSG00000184432 transcript:ENST00000333188 gene_biotype:protein_coding transcript_biotype:protein_coding	0.5916	9	36	36	298	126000000	134800000	#N/A
ENSP00000436049	ENSG00000149100	ENST00000531120	EIF3M	eukaryotic translation initiation factor 3, subunit M [Source:HGNC Symbol;Acc:HGNC:24460]	pep:known chromosome:GRCh38:11:32583825:32606262:1 gene:ENSG00000149100 transcript:ENST00000531120 gene_biotype:protein_coding transcript_biotype:protein_coding	0.3503	6	11	11	43	242600000	134700000	#N/A
ENSP00000364119	ENSG00000125977	ENST00000374980	EIF2S2	eukaryotic translation initiation factor 2, subunit 2 beta, 38kDa [Source:HGNC Symbol;Acc:HGNC:3266]	pep:known chromosome:GRCh38:20:34088298:34112332:-1 gene:ENSG00000125977 transcript:ENST00000374980 gene_biotype:protein_coding transcript_biotype:protein_coding	0.3904	1	12	12	90	206700000	134700000	#N/A
ENSP00000282561	ENSG00000152661	ENST00000282561	GJA1	gap junction protein, alpha 1, 43kDa [Source:HGNC Symbol;Acc:HGNC:4274]	pep:known chromosome:GRCh38:6:121435692:121449727:1 gene:ENSG00000152661 transcript:ENST00000282561 gene_biotype:protein_coding transcript_biotype:protein_coding	0.2853	1	8	8	68		134400000	GJA1	GJA1	0	134400000	integral component of plasma membrane
ENSP00000354947	ENSG00000198898	ENST00000361183	CAPZA2	capping protein (actin filament) muscle Z-line, alpha 2 [Source:HGNC Symbol;Acc:HGNC:1490]	pep:known chromosome:GRCh38:7:116862473:116922049:1 gene:ENSG00000198898 transcript:ENST00000361183 gene_biotype:protein_coding transcript_biotype:protein_coding	0.5559	3	10	12	119	203300000	134200000	CAPZA2	CAPZA2	203300000	134200000	integral component of membrane
ENSP00000473383	ENSG00000188573	ENST00000338333	FBLL1	fibrillarin-like 1 [Source:HGNC Symbol;Acc:HGNC:35458]	pep:putative chromosome:GRCh38:5:168529116:168530634:1 gene:ENSG00000188573 transcript:ENST00000338333 gene_biotype:protein_coding transcript_biotype:protein_coding	0.0898	1	1	2	13	438000000	134000000	#N/A
ENSP00000391452	ENSG00000047315	ENST00000441246	POLR2B	polymerase (RNA) II (DNA directed) polypeptide B, 140kDa [Source:HGNC Symbol;Acc:HGNC:9188]	pep:novel chromosome:GRCh38:4:56978869:57031007:1 gene:ENSG00000047315 transcript:ENST00000441246 gene_biotype:protein_coding transcript_biotype:protein_coding	0.2785	5	20	20	54	79420000	133200000	#N/A
ENSP00000482934	ENSG00000241351	ENST00000611170	IGKV3-11	immunoglobulin kappa variable 3-11 [Source:HGNC Symbol;Acc:HGNC:5815]	pep:known chromosome:GRCh38:2:88857361:89027684:-1 gene:ENSG00000241351 transcript:ENST00000611170 gene_biotype:IG_V_gene transcript_biotype:IG_V_gene	0.3433	9	7	7	93		133100000	#N/A
ENSP00000357879	ENSG00000159352	ENST00000368884	PSMD4	proteasome (prosome, macropain) 26S subunit, non-ATPase, 4 [Source:HGNC Symbol;Acc:HGNC:9561]	pep:known chromosome:GRCh38:1:151254703:151267479:1 gene:ENSG00000159352 transcript:ENST00000368884 gene_biotype:protein_coding transcript_biotype:protein_coding	0.3793	5	10	10	44	174900000	133000000	#N/A
ENSP00000482986	ENSG00000087365	ENST00000610523	SF3B2	splicing factor 3b, subunit 2, 145kDa [Source:HGNC Symbol;Acc:HGNC:10769]	pep:known chromosome:GRCh38:11:66052407:66068898:1 gene:ENSG00000087365 transcript:ENST00000610523 gene_biotype:protein_coding transcript_biotype:protein_coding	0.3295	8	22	22	88	221800000	132700000	#N/A
ENSP00000434826	ENSG00000029363	ENST00000527759	BCLAF1	BCL2-associated transcription factor 1 [Source:HGNC Symbol;Acc:HGNC:16863]	pep:known chromosome:GRCh38:6:136259691:136289795:-1 gene:ENSG00000029363 transcript:ENST00000527759 gene_biotype:protein_coding transcript_biotype:protein_coding	0.1765	9	1	11	35	194500000	132400000	#N/A
ENSP00000325017	ENSG00000010292	ENST00000315579	NCAPD2	non-SMC condensin I complex, subunit D2 [Source:HGNC Symbol;Acc:HGNC:24305]	pep:known chromosome:GRCh38:12:6493379:6531955:1 gene:ENSG00000010292 transcript:ENST00000315579 gene_biotype:protein_coding transcript_biotype:protein_coding	0.1727	4	17	17	34	115800000	132400000	#N/A
ENSP00000320516	ENSG00000110047	ENST00000320631	EHD1	EH-domain containing 1 [Source:HGNC Symbol;Acc:HGNC:3242]	pep:known chromosome:GRCh38:11:64851642:64878719:-1 gene:ENSG00000110047 transcript:ENST00000320631 gene_biotype:protein_coding transcript_biotype:protein_coding	0.6273	7	23	30	348	44430000	132000000	#N/A
ENSP00000448764	ENSG00000187109	ENST00000551992	NAP1L1	nucleosome assembly protein 1-like 1 [Source:HGNC Symbol;Acc:HGNC:7637]	pep:known chromosome:GRCh38:12:76053329:76084094:-1 gene:ENSG00000187109 transcript:ENST00000551992 gene_biotype:protein_coding transcript_biotype:protein_coding	0.5644	19	8	10	106	880000000	131500000	#N/A
ENSP00000215793	ENSG00000099995	ENST00000215793	SF3A1	splicing factor 3a, subunit 1, 120kDa [Source:HGNC Symbol;Acc:HGNC:10765]	pep:known chromosome:GRCh38:22:30331988:30356947:-1 gene:ENSG00000099995 transcript:ENST00000215793 gene_biotype:protein_coding transcript_biotype:protein_coding	0.3216	3	18	18	53	194600000	130900000	#N/A
ENSP00000363071	ENSG00000175084	ENST00000373960	DES	desmin [Source:HGNC Symbol;Acc:HGNC:2770]	pep:known chromosome:GRCh38:2:219418377:219426739:1 gene:ENSG00000175084 transcript:ENST00000373960 gene_biotype:protein_coding transcript_biotype:protein_coding	0.166	1	5	13	514	626700000	130700000	#N/A
ENSP00000480067	ENSG00000168477	ENST00000613214	TNXB	tenascin XB [Source:HGNC Symbol;Acc:HGNC:11976]	pep:known chromosome:GRCh38:6:32065081:32098198:-1 gene:ENSG00000168477 transcript:ENST00000613214 gene_biotype:protein_coding transcript_biotype:protein_coding	0.4608	1	3	53	389		129700000	#N/A
ENSP00000299421	ENSG00000166333	ENST00000299421	ILK	integrin-linked kinase [Source:HGNC Symbol;Acc:HGNC:6040]	pep:known chromosome:GRCh38:11:6603731:6610870:1 gene:ENSG00000166333 transcript:ENST00000299421 gene_biotype:protein_coding transcript_biotype:protein_coding	0.3584	5	15	15	129	46940000	129300000	#N/A
ENSP00000472819	ENSG00000105357	ENST00000596571	MYH14	myosin, heavy chain 14, non-muscle [Source:HGNC Symbol;Acc:HGNC:23212]	pep:novel chromosome:GRCh38:19:50210366:50309790:1 gene:ENSG00000105357 transcript:ENST00000596571 gene_biotype:protein_coding transcript_biotype:protein_coding	0.1714	13	17	28	266	230000000	128500000	#N/A
ENSP00000420130	ENSG00000146540	ENST00000491163	C7orf50	chromosome 7 open reading frame 50 [Source:HGNC Symbol;Acc:HGNC:22421]	pep:known chromosome:GRCh38:7:997633:1138260:-1 gene:ENSG00000146540 transcript:ENST00000491163 gene_biotype:protein_coding transcript_biotype:protein_coding	0.3594	4	4	4	8	52660000	128100000	#N/A
ENSP00000355013	ENSG00000198730	ENST00000361367	CTR9	CTR9, Paf1/RNA polymerase II complex component [Source:HGNC Symbol;Acc:HGNC:16850]	pep:known chromosome:GRCh38:11:10750987:10779743:1 gene:ENSG00000198730 transcript:ENST00000361367 gene_biotype:protein_coding transcript_biotype:protein_coding	0.1338	2	11	12	20	21910000	127700000	#N/A
ENSP00000362413	ENSG00000102144	ENST00000373316	PGK1	phosphoglycerate kinase 1 [Source:HGNC Symbol;Acc:HGNC:8896]	pep:known chromosome:GRCh38:X:78104174:78129296:1 gene:ENSG00000102144 transcript:ENST00000373316 gene_biotype:protein_coding transcript_biotype:protein_coding	0.7746	2	34	34	637	2217000000	127300000	#N/A
ENSP00000366396	ENSG00000088930	ENST00000377191	XRN2	5'-3' exoribonuclease 2 [Source:HGNC Symbol;Acc:HGNC:12836]	pep:known chromosome:GRCh38:20:21303304:21389827:1 gene:ENSG00000088930 transcript:ENST00000377191 gene_biotype:protein_coding transcript_biotype:protein_coding	0.3316	1	18	18	53	151200000	127300000	#N/A
ENSP00000230340	ENSG00000112578	ENST00000230340	BYSL	bystin-like [Source:HGNC Symbol;Acc:HGNC:1157]	pep:known chromosome:GRCh38:6:41921188:41933046:1 gene:ENSG00000112578 transcript:ENST00000230340 gene_biotype:protein_coding transcript_biotype:protein_coding	0.3478	2	11	11	36	66660000	126700000	#N/A
ENSP00000352513	ENSG00000197965	ENST00000359523	MPZL1	myelin protein zero-like 1 [Source:HGNC Symbol;Acc:HGNC:7226]	pep:known chromosome:GRCh38:1:167721950:167791919:1 gene:ENSG00000197965 transcript:ENST00000359523 gene_biotype:protein_coding transcript_biotype:protein_coding	0.2714	4	5	5	48	20030000	126700000	MPZL1	MPZL1	20030000	126700000	integral component of plasma membrane
ENSP00000448177	ENSG00000152556	ENST00000551804	PFKM	phosphofructokinase, muscle [Source:HGNC Symbol;Acc:HGNC:8877]	pep:known chromosome:GRCh38:12:48119787:48146104:1 gene:ENSG00000152556 transcript:ENST00000551804 gene_biotype:protein_coding transcript_biotype:protein_coding	0.3111	17	13	15	92	235300000	126000000	#N/A
ENSP00000200639	ENSG00000005893	ENST00000200639	LAMP2	lysosomal-associated membrane protein 2 [Source:HGNC Symbol;Acc:HGNC:6501]	pep:known chromosome:GRCh38:X:120430826:120469306:-1 gene:ENSG00000005893 transcript:ENST00000200639 gene_biotype:protein_coding transcript_biotype:protein_coding	0.0927	4	4	4	52	191700000	125400000	LAMP2	LAMP2	191700000	125400000	integral component of membrane
ENSP00000363779	ENSG00000070061	ENST00000374647	IKBKAP	inhibitor of kappa light polypeptide gene enhancer in B-cells, kinase complex-associated protein [Source:HGNC Symbol;Acc:HGNC:5959]	pep:known chromosome:GRCh38:9:108867517:108934116:-1 gene:ENSG00000070061 transcript:ENST00000374647 gene_biotype:protein_coding transcript_biotype:protein_coding	0.2042	3	20	20	38	44010000	125300000	IKBKAP	IKBKAP	44010000	125300000	integral component of membrane
ENSP00000370114	ENSG00000164985	ENST00000380738	PSIP1	PC4 and SFRS1 interacting protein 1 [Source:HGNC Symbol;Acc:HGNC:9527]	pep:known chromosome:GRCh38:9:15464066:15510995:-1 gene:ENSG00000164985 transcript:ENST00000380738 gene_biotype:protein_coding transcript_biotype:protein_coding	0.2189	3	8	9	26	212200000	125300000	#N/A
ENSP00000445100	ENSG00000204574	ENST00000475993	ABCF1	ATP-binding cassette, sub-family F (GCN20), member 1 [Source:HGNC Symbol;Acc:HGNC:70]	pep:known chromosome:GRCh38:6:30582465:30597179:1 gene:ENSG00000204574 transcript:ENST00000475993 gene_biotype:protein_coding transcript_biotype:nonsense_mediated_decay	0.3289	5	18	18	85	97710000	124900000	#N/A
ENSP00000374855	ENSG00000211675	ENST00000390321	IGLC1	immunoglobulin lambda constant 1 (Mcg marker) [Source:HGNC Symbol;Acc:HGNC:5855]	pep:known chromosome:GRCh38:22:22895375:22895834:1 gene:ENSG00000211675 transcript:ENST00000390321 gene_biotype:IG_C_gene transcript_biotype:IG_C_gene	0.5377	12	1	4	21		124300000	#N/A
ENSP00000374856	ENSG00000211677	ENST00000390323	IGLC2	immunoglobulin lambda constant 2 (Kern-Oz- marker) [Source:HGNC Symbol;Acc:HGNC:5856]	pep:known chromosome:GRCh38:22:22900976:22901437:1 gene:ENSG00000211677 transcript:ENST00000390323 gene_biotype:IG_C_gene transcript_biotype:IG_C_gene	0.6981	3	2	5	54		124300000	#N/A
ENSP00000465005	ENSG00000108639	ENST00000590201	SYNGR2	synaptogyrin 2 [Source:HGNC Symbol;Acc:HGNC:11499]	pep:putative chromosome:GRCh38:17:78169158:78173527:1 gene:ENSG00000108639 transcript:ENST00000590201 gene_biotype:protein_coding transcript_biotype:protein_coding	0.0595	3	1	1	1		124200000	SYNGR2	SYNGR2	0	124200000	integral component of membrane
ENSP00000338862	ENSG00000113460	ENST00000336767	BRIX1	BRX1, biogenesis of ribosomes, homolog (S. cerevisiae) [Source:HGNC Symbol;Acc:HGNC:24170]	pep:known chromosome:GRCh38:5:34915376:34925996:1 gene:ENSG00000113460 transcript:ENST00000336767 gene_biotype:protein_coding transcript_biotype:protein_coding	0.3654	1	7	7	23	242500000	123900000	#N/A
ENSP00000435432	ENSG00000173465	ENST00000533115	SSSCA1	Sjogren syndrome/scleroderma autoantigen 1 [Source:HGNC Symbol;Acc:HGNC:11328]	pep:putative chromosome:GRCh38:11:65570603:65572892:1 gene:ENSG00000173465 transcript:ENST00000533115 gene_biotype:protein_coding transcript_biotype:protein_coding	0.3886	5	4	4	15	119300000	123900000	#N/A
ENSP00000293350	ENSG00000161618	ENST00000293350	ALDH16A1	aldehyde dehydrogenase 16 family, member A1 [Source:HGNC Symbol;Acc:HGNC:28114]	pep:known chromosome:GRCh38:19:49453169:49471048:1 gene:ENSG00000161618 transcript:ENST00000293350 gene_biotype:protein_coding transcript_biotype:protein_coding	0.2244	4	12	12	57	21720000	123800000	#N/A
ENSP00000325377	ENSG00000136709	ENST00000322313	WDR33	WD repeat domain 33 [Source:HGNC Symbol;Acc:HGNC:25651]	pep:known chromosome:GRCh38:2:127701022:127811147:-1 gene:ENSG00000136709 transcript:ENST00000322313 gene_biotype:protein_coding transcript_biotype:protein_coding	0.0659	5	5	6	8	24200000	123800000	#N/A
ENSP00000341072	ENSG00000070831	ENST00000344548	CDC42	cell division cycle 42 [Source:HGNC Symbol;Acc:HGNC:1736]	pep:known chromosome:GRCh38:1:22052668:22092946:1 gene:ENSG00000070831 transcript:ENST00000344548 gene_biotype:protein_coding transcript_biotype:protein_coding	0.3822	8	6	7	100	190600000	123700000	#N/A
ENSP00000259457	ENSG00000136930	ENST00000259457	PSMB7	proteasome (prosome, macropain) subunit, beta type, 7 [Source:HGNC Symbol;Acc:HGNC:9544]	pep:known chromosome:GRCh38:9:124353466:124415439:-1 gene:ENSG00000136930 transcript:ENST00000259457 gene_biotype:protein_coding transcript_biotype:protein_coding	0.4693	2	7	7	42	151000000	122200000	#N/A
ENSP00000376159	ENSG00000029363	ENST00000392348	BCLAF1	BCL2-associated transcription factor 1 [Source:HGNC Symbol;Acc:HGNC:16863]	pep:known chromosome:GRCh38:6:136261110:136279866:-1 gene:ENSG00000029363 transcript:ENST00000392348 gene_biotype:protein_coding transcript_biotype:protein_coding	0.1887	8	1	11	29	180400000	122100000	#N/A
ENSP00000385228	ENSG00000160679	ENST00000403433	CHTOP	chromatin target of PRMT1 [Source:HGNC Symbol;Acc:HGNC:24511]	pep:known chromosome:GRCh38:1:153634080:153646302:1 gene:ENSG00000160679 transcript:ENST00000403433 gene_biotype:protein_coding transcript_biotype:protein_coding	0.2079	6	3	3	13	130800000	121500000	#N/A
ENSP00000300738	ENSG00000167325	ENST00000300738	RRM1	ribonucleotide reductase M1 [Source:HGNC Symbol;Acc:HGNC:10451]	pep:known chromosome:GRCh38:11:4094809:4138876:1 gene:ENSG00000167325 transcript:ENST00000300738 gene_biotype:protein_coding transcript_biotype:protein_coding	0.2538	2	11	11	29	176500000	121300000	RRM1	RRM1	176500000	121300000	integral component of membrane
ENSP00000385873	ENSG00000108883	ENST00000402521	EFTUD2	elongation factor Tu GTP binding domain containing 2 [Source:HGNC Symbol;Acc:HGNC:30858]	pep:known chromosome:GRCh38:17:44851120:44899445:-1 gene:ENSG00000108883 transcript:ENST00000402521 gene_biotype:protein_coding transcript_biotype:protein_coding	0.5464	6	34	35	150	274600000	121000000	#N/A
ENSP00000254719	ENSG00000132383	ENST00000254719	RPA1	replication protein A1, 70kDa [Source:HGNC Symbol;Acc:HGNC:10289]	pep:known chromosome:GRCh38:17:1829984:1899554:1 gene:ENSG00000132383 transcript:ENST00000254719 gene_biotype:protein_coding transcript_biotype:protein_coding	0.3231	2	15	15	76	188900000	120900000	#N/A
ENSP00000434963	ENSG00000074201	ENST00000532069	CLNS1A	chloride channel, nucleotide-sensitive, 1A [Source:HGNC Symbol;Acc:HGNC:2080]	pep:novel chromosome:GRCh38:11:77616404:77637794:-1 gene:ENSG00000074201 transcript:ENST00000532069 gene_biotype:protein_coding transcript_biotype:protein_coding	0.5269	5	5	5	17	169400000	120100000	#N/A
ENSP00000446955	ENSG00000092841	ENST00000550697	MYL6	myosin, light chain 6, alkali, smooth muscle and non-muscle [Source:HGNC Symbol;Acc:HGNC:7587]	pep:known chromosome:GRCh38:12:56158161:56161574:1 gene:ENSG00000092841 transcript:ENST00000550697 gene_biotype:protein_coding transcript_biotype:protein_coding	0.7947	18	11	11	313	665600000	119900000	#N/A
ENSP00000336962	ENSG00000102316	ENST00000347546	MAGED2	melanoma antigen family D, 2 [Source:HGNC Symbol;Acc:HGNC:16353]	pep:novel chromosome:GRCh38:X:54807747:54816007:1 gene:ENSG00000102316 transcript:ENST00000347546 gene_biotype:protein_coding transcript_biotype:protein_coding	0.3452	10	13	14	47	72190000	119800000	#N/A
ENSP00000479409	ENSG00000178104	ENST00000618462	PDE4DIP	phosphodiesterase 4D interacting protein [Source:HGNC Symbol;Acc:HGNC:15580]	pep:known chromosome:GRCh38:1:148844382:149033019:1 gene:ENSG00000178104 transcript:ENST00000618462 gene_biotype:protein_coding transcript_biotype:protein_coding	0.0152	9	1	4	17	178400000	119500000	#N/A
ENSP00000351811	ENSG00000038358	ENST00000358933	EDC4	enhancer of mRNA decapping 4 [Source:HGNC Symbol;Acc:HGNC:17157]	pep:known chromosome:GRCh38:16:67873023:67884503:1 gene:ENSG00000038358 transcript:ENST00000358933 gene_biotype:protein_coding transcript_biotype:protein_coding	0.2291	4	20	20	57	106500000	119100000	#N/A
ENSP00000264108	ENSG00000128708	ENST00000264108	HAT1	histone acetyltransferase 1 [Source:HGNC Symbol;Acc:HGNC:4821]	pep:known chromosome:GRCh38:2:171922465:171983682:1 gene:ENSG00000128708 transcript:ENST00000264108 gene_biotype:protein_coding transcript_biotype:protein_coding	0.1766	2	6	6	19	226500000	118700000	#N/A
ENSP00000265062	ENSG00000075785	ENST00000265062	RAB7A	RAB7A, member RAS oncogene family [Source:HGNC Symbol;Acc:HGNC:9788]	pep:known chromosome:GRCh38:3:128726122:128814796:1 gene:ENSG00000075785 transcript:ENST00000265062 gene_biotype:protein_coding transcript_biotype:protein_coding	0.7585	7	16	16	256	312600000	118600000	#N/A
ENSP00000356476	ENSG00000121486	ENST00000367506	TRMT1L	tRNA methyltransferase 1 homolog (S. cerevisiae)-like [Source:HGNC Symbol;Acc:HGNC:16782]	pep:known chromosome:GRCh38:1:185118098:185156981:-1 gene:ENSG00000121486 transcript:ENST00000367506 gene_biotype:protein_coding transcript_biotype:protein_coding	0.2292	2	12	12	26	61830000	118300000	#N/A
ENSP00000345917	ENSG00000145220	ENST00000343470	LYAR	Ly1 antibody reactive [Source:HGNC Symbol;Acc:HGNC:26021]	pep:known chromosome:GRCh38:4:4267701:4290169:-1 gene:ENSG00000145220 transcript:ENST00000343470 gene_biotype:protein_coding transcript_biotype:protein_coding	0.2797	2	7	7	17	109700000	118000000	#N/A
ENSP00000338481	ENSG00000079819	ENST00000337057	EPB41L2	erythrocyte membrane protein band 4.1-like 2 [Source:HGNC Symbol;Acc:HGNC:3379]	pep:known chromosome:GRCh38:6:130839347:131063322:-1 gene:ENSG00000079819 transcript:ENST00000337057 gene_biotype:protein_coding transcript_biotype:protein_coding	0.2726	16	20	21	103	110800000	117800000	#N/A
ENSP00000452835	ENSG00000140391	ENST00000559494	TSPAN3	tetraspanin 3 [Source:HGNC Symbol;Acc:HGNC:17752]	pep:novel chromosome:GRCh38:15:77046084:77071034:-1 gene:ENSG00000140391 transcript:ENST00000559494 gene_biotype:protein_coding transcript_biotype:protein_coding	0.1402	5	2	2	16		117400000	TSPAN3	TSPAN3	0	117400000	integral component of membrane
ENSP00000216832	ENSG00000100941	ENST00000216832	PNN	pinin, desmosome associated protein [Source:HGNC Symbol;Acc:HGNC:9162]	pep:known chromosome:GRCh38:14:39175213:39183218:1 gene:ENSG00000100941 transcript:ENST00000216832 gene_biotype:protein_coding transcript_biotype:protein_coding	0.0753	1	4	4	12	152100000	116900000	#N/A
ENSP00000303145	ENSG00000170348	ENST00000303575	TMED10	transmembrane emp24-like trafficking protein 10 (yeast) [Source:HGNC Symbol;Acc:HGNC:16998]	pep:known chromosome:GRCh38:14:75131470:75176631:-1 gene:ENSG00000170348 transcript:ENST00000303575 gene_biotype:protein_coding transcript_biotype:protein_coding	0.4566	2	13	13	173	206900000	116700000	TMED10	TMED10	206900000	116700000	integral component of membrane
ENSP00000387019	ENSG00000115652	ENST00000409501	UXS1	UDP-glucuronate decarboxylase 1 [Source:HGNC Symbol;Acc:HGNC:17729]	pep:known chromosome:GRCh38:2:106093508:106194299:-1 gene:ENSG00000115652 transcript:ENST00000409501 gene_biotype:protein_coding transcript_biotype:protein_coding	0.2786	7	9	9	33		116400000	UXS1	UXS1	0	116400000	integral component of membrane
ENSP00000479312	ENSG00000107625	ENST00000612682	DDX50	DEAD (Asp-Glu-Ala-Asp) box polypeptide 50 [Source:HGNC Symbol;Acc:HGNC:17906]	pep:known chromosome:GRCh38:10:68901278:68946846:1 gene:ENSG00000107625 transcript:ENST00000612682 gene_biotype:protein_coding transcript_biotype:protein_coding	0.1345	3	5	7	26	300200000	115800000	#N/A
ENSP00000262803	ENSG00000005007	ENST00000262803	UPF1	UPF1 regulator of nonsense transcripts homolog (yeast) [Source:HGNC Symbol;Acc:HGNC:9962]	pep:known chromosome:GRCh38:19:18831938:18868236:1 gene:ENSG00000005007 transcript:ENST00000262803 gene_biotype:protein_coding transcript_biotype:protein_coding	0.3453	2	27	27	101	122600000	115800000	#N/A
ENSP00000376309	ENSG00000170144	ENST00000392524	HNRNPA3	heterogeneous nuclear ribonucleoprotein A3 [Source:HGNC Symbol;Acc:HGNC:24941]	pep:known chromosome:GRCh38:2:177212563:177220085:1 gene:ENSG00000170144 transcript:ENST00000392524 gene_biotype:protein_coding transcript_biotype:protein_coding	0.4868	3	24	24	234	1211000000	115600000	#N/A
ENSP00000436078	ENSG00000125430	ENST00000466596	HS3ST3B1	heparan sulfate (glucosamine) 3-O-sulfotransferase 3B1 [Source:HGNC Symbol;Acc:HGNC:5198]	pep:known chromosome:GRCh38:17:14301083:14349144:1 gene:ENSG00000125430 transcript:ENST00000466596 gene_biotype:protein_coding transcript_biotype:nonsense_mediated_decay	0.2179	7	8	8	23		115500000	HS3ST3B1	HS3ST3B1	0	115500000	integral component of plasma membrane
ENSP00000332455	ENSG00000182481	ENST00000330459	KPNA2	karyopherin alpha 2 (RAG cohort 1, importin alpha 1) [Source:HGNC Symbol;Acc:HGNC:6395]	pep:known chromosome:GRCh38:17:68035519:68046842:1 gene:ENSG00000182481 transcript:ENST00000330459 gene_biotype:protein_coding transcript_biotype:protein_coding	0.3516	3	13	13	48	390000000	114900000	#N/A
ENSP00000356176	ENSG00000182004	ENST00000367208	SNRPE	small nuclear ribonucleoprotein polypeptide E [Source:HGNC Symbol;Acc:HGNC:11161]	pep:known chromosome:GRCh38:1:203863625:203870051:1 gene:ENSG00000182004 transcript:ENST00000367208 gene_biotype:protein_coding transcript_biotype:protein_coding	0.7885	2	2	2	18	257500000	114500000	#N/A
ENSP00000384180	ENSG00000182979	ENST00000405646	MTA1	metastasis associated 1 [Source:HGNC Symbol;Acc:HGNC:7410]	pep:novel chromosome:GRCh38:14:105419938:105470729:1 gene:ENSG00000182979 transcript:ENST00000405646 gene_biotype:protein_coding transcript_biotype:protein_coding	0.2034	9	9	11	23	70090000	113900000	#N/A
ENSP00000361900	ENSG00000025772	ENST00000372813	TOMM34	translocase of outer mitochondrial membrane 34 [Source:HGNC Symbol;Acc:HGNC:15746]	pep:known chromosome:GRCh38:20:44942130:44960486:-1 gene:ENSG00000025772 transcript:ENST00000372813 gene_biotype:protein_coding transcript_biotype:protein_coding	0.3786	1	8	8	38	98240000	113300000	TOMM34	TOMM34	98240000	113300000	integral component of membrane
ENSP00000481022	ENSG00000085365	ENST00000621999	SCAMP1	secretory carrier membrane protein 1 [Source:HGNC Symbol;Acc:HGNC:10563]	pep:known chromosome:GRCh38:5:78360583:78479071:1 gene:ENSG00000085365 transcript:ENST00000621999 gene_biotype:protein_coding transcript_biotype:protein_coding	0.2663	6	6	6	30	28940000	113200000	SCAMP1	SCAMP1	28940000	113200000	integral component of membrane
ENSP00000264220	ENSG00000128059	ENST00000264220	PPAT	phosphoribosyl pyrophosphate amidotransferase [Source:HGNC Symbol;Acc:HGNC:9238]	pep:known chromosome:GRCh38:4:56393362:56435615:-1 gene:ENSG00000128059 transcript:ENST00000264220 gene_biotype:protein_coding transcript_biotype:protein_coding	0.383	3	14	14	42	143100000	113100000	#N/A
ENSP00000164139	ENSG00000068976	ENST00000164139	PYGM	phosphorylase, glycogen, muscle [Source:HGNC Symbol;Acc:HGNC:9726]	pep:known chromosome:GRCh38:11:64746389:64760297:-1 gene:ENSG00000068976 transcript:ENST00000164139 gene_biotype:protein_coding transcript_biotype:protein_coding	0.1556	2	1	10	113	236200000	113000000	#N/A
ENSP00000377466	ENSG00000173786	ENST00000393888	CNP	2',3'-cyclic nucleotide 3' phosphodiesterase [Source:HGNC Symbol;Acc:HGNC:2158]	pep:putative chromosome:GRCh38:17:41966815:41975176:1 gene:ENSG00000173786 transcript:ENST00000393888 gene_biotype:protein_coding transcript_biotype:protein_coding	0.4239	6	18	18	135	128200000	112900000	#N/A
ENSP00000367073	ENSG00000097021	ENST00000377842	ACOT7	acyl-CoA thioesterase 7 [Source:HGNC Symbol;Acc:HGNC:24157]	pep:known chromosome:GRCh38:1:6264273:6359344:-1 gene:ENSG00000097021 transcript:ENST00000377842 gene_biotype:protein_coding transcript_biotype:protein_coding	0.3708	8	10	10	68	488300000	112800000	#N/A
ENSP00000324804	ENSG00000105568	ENST00000322088	PPP2R1A	protein phosphatase 2, regulatory subunit A, alpha [Source:HGNC Symbol;Acc:HGNC:9302]	pep:known chromosome:GRCh38:19:52190039:52229533:1 gene:ENSG00000105568 transcript:ENST00000322088 gene_biotype:protein_coding transcript_biotype:protein_coding	0.4805	8	24	28	250	610100000	112200000	#N/A
ENSP00000358548	ENSG00000213281	ENST00000369535	NRAS	neuroblastoma RAS viral (v-ras) oncogene homolog [Source:HGNC Symbol;Acc:HGNC:7989]	pep:known chromosome:GRCh38:1:114704469:114716894:-1 gene:ENSG00000213281 transcript:ENST00000369535 gene_biotype:protein_coding transcript_biotype:protein_coding	0.4497	3	1	7	52	56880000	112200000	#N/A
ENSP00000458731	ENSG00000133392	ENST00000576790	MYH11	myosin, heavy chain 11, smooth muscle [Source:HGNC Symbol;Acc:HGNC:7569]	pep:known chromosome:GRCh38:16:15703787:15857033:-1 gene:ENSG00000133392 transcript:ENST00000576790 gene_biotype:protein_coding transcript_biotype:protein_coding	0.1218	12	2	26	286	237100000	112000000	#N/A
ENSP00000380734	ENSG00000171262	ENST00000397609	FAM98B	family with sequence similarity 98, member B [Source:HGNC Symbol;Acc:HGNC:26773]	pep:known chromosome:GRCh38:15:38454127:38487710:1 gene:ENSG00000171262 transcript:ENST00000397609 gene_biotype:protein_coding transcript_biotype:protein_coding	0.2633	3	6	8	32	117300000	111700000	#N/A
ENSP00000409930	ENSG00000198561	ENST00000426142	CTNND1	catenin (cadherin-associated protein), delta 1 [Source:HGNC Symbol;Acc:HGNC:2515]	pep:known chromosome:GRCh38:11:57761797:57819178:1 gene:ENSG00000198561 transcript:ENST00000426142 gene_biotype:protein_coding transcript_biotype:protein_coding	0.4291	25	28	28	151	65240000	111100000	#N/A
ENSP00000220959	ENSG00000104517	ENST00000220959	UBR5	ubiquitin protein ligase E3 component n-recognin 5 [Source:HGNC Symbol;Acc:HGNC:16806]	pep:novel chromosome:GRCh38:8:102253736:102412689:-1 gene:ENSG00000104517 transcript:ENST00000220959 gene_biotype:protein_coding transcript_biotype:protein_coding	0.1744	5	33	33	53	14870000	110400000	UBR5	UBR5	14870000	110400000	integral component of membrane
ENSP00000343742	ENSG00000162819	ENST00000340934	BROX	BRO1 domain and CAAX motif containing [Source:HGNC Symbol;Acc:HGNC:26512]	pep:novel chromosome:GRCh38:1:222712553:222735196:1 gene:ENSG00000162819 transcript:ENST00000340934 gene_biotype:protein_coding transcript_biotype:protein_coding	0.2579	4	6	6	34	75780000	110000000	#N/A
ENSP00000379270	ENSG00000101134	ENST00000395939	DOK5	docking protein 5 [Source:HGNC Symbol;Acc:HGNC:16173]	pep:putative chromosome:GRCh38:20:54475718:54650890:1 gene:ENSG00000101134 transcript:ENST00000395939 gene_biotype:protein_coding transcript_biotype:protein_coding	0.0707	2	1	1	1		109900000	#N/A
ENSP00000298316	ENSG00000165527	ENST00000298316	ARF6	ADP-ribosylation factor 6 [Source:HGNC Symbol;Acc:HGNC:659]	pep:known chromosome:GRCh38:14:49893092:49897054:1 gene:ENSG00000165527 transcript:ENST00000298316 gene_biotype:protein_coding transcript_biotype:protein_coding	0.5314	1	7	8	102	75640000	109600000	#N/A
ENSP00000250113	ENSG00000129245	ENST00000250113	FXR2	fragile X mental retardation, autosomal homolog 2 [Source:HGNC Symbol;Acc:HGNC:4024]	pep:known chromosome:GRCh38:17:7591230:7614867:-1 gene:ENSG00000129245 transcript:ENST00000250113 gene_biotype:protein_coding transcript_biotype:protein_coding	0.2363	2	8	10	33	86380000	109300000	#N/A
ENSP00000346762	ENSG00000197157	ENST00000354725	SND1	staphylococcal nuclease and tudor domain containing 1 [Source:HGNC Symbol;Acc:HGNC:30646]	pep:known chromosome:GRCh38:7:127652180:128092607:1 gene:ENSG00000197157 transcript:ENST00000354725 gene_biotype:protein_coding transcript_biotype:protein_coding	0.5835	2	49	49	365	280700000	109200000	#N/A
ENSP00000362576	ENSG00000134684	ENST00000373477	YARS	tyrosyl-tRNA synthetase [Source:HGNC Symbol;Acc:HGNC:12840]	pep:known chromosome:GRCh38:1:32775239:32818153:-1 gene:ENSG00000134684 transcript:ENST00000373477 gene_biotype:protein_coding transcript_biotype:protein_coding	0.5928	2	31	31	193	715600000	109100000	#N/A
ENSP00000453902	ENSG00000140395	ENST00000560569	WDR61	WD repeat domain 61 [Source:HGNC Symbol;Acc:HGNC:30300]	pep:known chromosome:GRCh38:15:78283468:78299570:-1 gene:ENSG00000140395 transcript:ENST00000560569 gene_biotype:protein_coding transcript_biotype:protein_coding	0.4966	7	8	8	27	124900000	108600000	#N/A
ENSP00000437846	ENSG00000156265	ENST00000545939	MAP3K7CL	MAP3K7 C-terminal like [Source:HGNC Symbol;Acc:HGNC:16457]	pep:known chromosome:GRCh38:21:29109132:29175888:1 gene:ENSG00000156265 transcript:ENST00000545939 gene_biotype:protein_coding transcript_biotype:protein_coding	0.1029	3	1	1	1		108100000	#N/A
ENSP00000238616	ENSG00000119638	ENST00000238616	NEK9	NIMA-related kinase 9 [Source:HGNC Symbol;Acc:HGNC:18591]	pep:known chromosome:GRCh38:14:75079353:75127080:-1 gene:ENSG00000119638 transcript:ENST00000238616 gene_biotype:protein_coding transcript_biotype:protein_coding	0.2135	2	13	13	46	72930000	107700000	#N/A
ENSP00000357980	ENSG00000166033	ENST00000368984	HTRA1	HtrA serine peptidase 1 [Source:HGNC Symbol;Acc:HGNC:9476]	pep:known chromosome:GRCh38:10:122461525:122514908:1 gene:ENSG00000166033 transcript:ENST00000368984 gene_biotype:protein_coding transcript_biotype:protein_coding	0.4563	2	22	22	402		107700000	#N/A
ENSP00000462880	ENSG00000265190	ENST00000585281	ANXA8	annexin A8 [Source:HGNC Symbol;Acc:HGNC:546]	pep:known chromosome:GRCh38:10:47467993:47484055:-1 gene:ENSG00000265190 transcript:ENST00000585281 gene_biotype:protein_coding transcript_biotype:protein_coding	0.2936	11	8	8	60	88620000	107700000	#N/A
ENSP00000440542	ENSG00000111642	ENST00000544040	CHD4	chromodomain helicase DNA binding protein 4 [Source:HGNC Symbol;Acc:HGNC:1919]	pep:known chromosome:GRCh38:12:6570083:6607424:-1 gene:ENSG00000111642 transcript:ENST00000544040 gene_biotype:protein_coding transcript_biotype:protein_coding	0.2745	10	27	30	58	102100000	107400000	#N/A
ENSP00000468874	ENSG00000006712	ENST00000595564	PAF1	Paf1, RNA polymerase II associated factor, homolog (S. cerevisiae) [Source:HGNC Symbol;Acc:HGNC:25459]	pep:known chromosome:GRCh38:19:39385853:39391154:-1 gene:ENSG00000006712 transcript:ENST00000595564 gene_biotype:protein_coding transcript_biotype:protein_coding	0.2186	3	7	7	13	72090000	107300000	#N/A
ENSP00000483674	ENSG00000275176	ENST00000613687	ACACA	acetyl-CoA carboxylase alpha [Source:HGNC Symbol;Acc:HGNC:84]	pep:known chromosome:GRCh38:CHR_HSCHR17_7_CTG4:37086464:37360592:-1 gene:ENSG00000275176 transcript:ENST00000613687 gene_biotype:protein_coding transcript_biotype:protein_coding	0.292	14	46	53	194	36580000	106900000	#N/A
ENSP00000225655	ENSG00000108518	ENST00000225655	PFN1	profilin 1 [Source:HGNC Symbol;Acc:HGNC:8881]	pep:known chromosome:GRCh38:17:4945652:4949014:-1 gene:ENSG00000108518 transcript:ENST00000225655 gene_biotype:protein_coding transcript_biotype:protein_coding	0.7714	3	10	12	629	2954000000	106600000	#N/A
ENSP00000458221	ENSG00000073969	ENST00000575068	NSF	N-ethylmaleimide-sensitive factor [Source:HGNC Symbol;Acc:HGNC:8016]	pep:putative chromosome:GRCh38:17:46624036:46756059:1 gene:ENSG00000073969 transcript:ENST00000575068 gene_biotype:protein_coding transcript_biotype:protein_coding	0.4141	7	26	26	145	127600000	106600000	#N/A
ENSP00000352572	ENSG00000160299	ENST00000359568	PCNT	pericentrin [Source:HGNC Symbol;Acc:HGNC:16068]	pep:known chromosome:GRCh38:21:46324122:46445769:1 gene:ENSG00000160299 transcript:ENST00000359568 gene_biotype:protein_coding transcript_biotype:protein_coding	0.0093	1	1	3	16	125700000	106400000	#N/A
ENSP00000418097	ENSG00000114416	ENST00000480918	FXR1	fragile X mental retardation, autosomal homolog 1 [Source:HGNC Symbol;Acc:HGNC:4023]	pep:putative chromosome:GRCh38:3:180915434:180976378:1 gene:ENSG00000114416 transcript:ENST00000480918 gene_biotype:protein_coding transcript_biotype:protein_coding	0.1941	10	8	10	53	116800000	106200000	#N/A
ENSP00000166345	ENSG00000071539	ENST00000166345	TRIP13	thyroid hormone receptor interactor 13 [Source:HGNC Symbol;Acc:HGNC:12307]	pep:known chromosome:GRCh38:5:892643:918120:1 gene:ENSG00000071539 transcript:ENST00000166345 gene_biotype:protein_coding transcript_biotype:protein_coding	0.3403	2	10	10	25	90510000	106200000	#N/A
ENSP00000307212	ENSG00000171453	ENST00000304004	POLR1C	polymerase (RNA) I polypeptide C, 30kDa [Source:HGNC Symbol;Acc:HGNC:20194]	pep:known chromosome:GRCh38:6:43517089:43529585:1 gene:ENSG00000171453 transcript:ENST00000304004 gene_biotype:protein_coding transcript_biotype:protein_coding	0.3421	5	7	7	23	77440000	106100000	#N/A
ENSP00000367743	ENSG00000156298	ENST00000378482	TSPAN7	tetraspanin 7 [Source:HGNC Symbol;Acc:HGNC:11854]	pep:known chromosome:GRCh38:X:38561370:38688913:1 gene:ENSG00000156298 transcript:ENST00000378482 gene_biotype:protein_coding transcript_biotype:protein_coding	0.0602	3	1	1	2		106000000	TSPAN7	TSPAN7	0	106000000	integral component of membrane
ENSP00000352264	ENSG00000198087	ENST00000359314	CD2AP	CD2-associated protein [Source:HGNC Symbol;Acc:HGNC:14258]	pep:known chromosome:GRCh38:6:47477789:47627263:1 gene:ENSG00000198087 transcript:ENST00000359314 gene_biotype:protein_coding transcript_biotype:protein_coding	0.2864	1	11	12	20	31270000	105800000	#N/A
ENSP00000221801	ENSG00000105202	ENST00000221801	FBL	fibrillarin [Source:HGNC Symbol;Acc:HGNC:3599]	pep:known chromosome:GRCh38:19:39834458:39846414:-1 gene:ENSG00000105202 transcript:ENST00000221801 gene_biotype:protein_coding transcript_biotype:protein_coding	0.5047	8	12	13	117	399200000	105500000	#N/A
ENSP00000273398	ENSG00000114573	ENST00000273398	ATP6V1A	ATPase, H+ transporting, lysosomal 70kDa, V1 subunit A [Source:HGNC Symbol;Acc:HGNC:851]	pep:known chromosome:GRCh38:3:113747019:113812056:1 gene:ENSG00000114573 transcript:ENST00000273398 gene_biotype:protein_coding transcript_biotype:protein_coding	0.3517	3	15	15	173	149900000	104500000	ATP6V1A	ATP6V1A	149900000	104500000	integral component of plasma membrane
ENSP00000359991	ENSG00000171314	ENST00000334828	PGAM1	phosphoglycerate mutase 1 (brain) [Source:HGNC Symbol;Acc:HGNC:8888]	pep:known chromosome:GRCh38:10:97426160:97433441:1 gene:ENSG00000171314 transcript:ENST00000334828 gene_biotype:protein_coding transcript_biotype:protein_coding	0.7008	3	18	18	342	2141000000	103700000	#N/A
ENSP00000455417	ENSG00000077235	ENST00000561623	GTF3C1	general transcription factor IIIC, polypeptide 1, alpha 220kDa [Source:HGNC Symbol;Acc:HGNC:4664]	pep:known chromosome:GRCh38:16:27460613:27549913:-1 gene:ENSG00000077235 transcript:ENST00000561623 gene_biotype:protein_coding transcript_biotype:protein_coding	0.0806	4	11	11	13	24390000	103700000	#N/A
ENSP00000330361	ENSG00000182307	ENST00000331434	C8orf33	chromosome 8 open reading frame 33 [Source:HGNC Symbol;Acc:HGNC:26104]	pep:known chromosome:GRCh38:8:145052378:145056030:1 gene:ENSG00000182307 transcript:ENST00000331434 gene_biotype:protein_coding transcript_biotype:protein_coding	0.1834	1	3	3	7	31690000	103600000	#N/A
ENSP00000261965	ENSG00000126216	ENST00000261965	TUBGCP3	tubulin, gamma complex associated protein 3 [Source:HGNC Symbol;Acc:HGNC:18598]	pep:known chromosome:GRCh38:13:112485005:112588167:-1 gene:ENSG00000126216 transcript:ENST00000261965 gene_biotype:protein_coding transcript_biotype:protein_coding	0.2293	5	15	15	29	9618000	102600000	#N/A
ENSP00000223029	ENSG00000106305	ENST00000223029	AIMP2	aminoacyl tRNA synthetase complex-interacting multifunctional protein 2 [Source:HGNC Symbol;Acc:HGNC:20609]	pep:known chromosome:GRCh38:7:6009245:6023834:1 gene:ENSG00000106305 transcript:ENST00000223029 gene_biotype:protein_coding transcript_biotype:protein_coding	0.3563	3	7	7	49	182400000	102500000	#N/A
ENSP00000378278	ENSG00000163938	ENST00000394799	GNL3	guanine nucleotide binding protein-like 3 (nucleolar) [Source:HGNC Symbol;Acc:HGNC:29931]	pep:known chromosome:GRCh38:3:52686016:52694492:1 gene:ENSG00000163938 transcript:ENST00000394799 gene_biotype:protein_coding transcript_biotype:protein_coding	0.2998	5	16	16	40	175100000	102300000	#N/A
ENSP00000252936	ENSG00000130640	ENST00000252936	TUBGCP2	tubulin, gamma complex associated protein 2 [Source:HGNC Symbol;Acc:HGNC:18599]	pep:known chromosome:GRCh38:10:133278630:133302981:-1 gene:ENSG00000130640 transcript:ENST00000252936 gene_biotype:protein_coding transcript_biotype:protein_coding	0.1851	6	13	13	34	24240000	102000000	#N/A
ENSP00000261590	ENSG00000046604	ENST00000261590	DSG2	desmoglein 2 [Source:HGNC Symbol;Acc:HGNC:3049]	pep:known chromosome:GRCh38:18:31498043:31549008:1 gene:ENSG00000046604 transcript:ENST00000261590 gene_biotype:protein_coding transcript_biotype:protein_coding	0.1199	1	9	9	15	22770000	102000000	DSG2	DSG2	22770000	102000000	integral component of membrane
ENSP00000254718	ENSG00000132382	ENST00000254718	MYBBP1A	MYB binding protein (P160) 1a [Source:HGNC Symbol;Acc:HGNC:7546]	pep:known chromosome:GRCh38:17:4538902:4555631:-1 gene:ENSG00000132382 transcript:ENST00000254718 gene_biotype:protein_coding transcript_biotype:protein_coding	0.247	4	27	27	81	179600000	101800000	#N/A
ENSP00000393958	ENSG00000231377	ENST00000458094	DHX16	DEAH (Asp-Glu-Ala-His) box polypeptide 16 [Source:HGNC Symbol;Acc:HGNC:2739]	pep:known chromosome:GRCh38:CHR_HSCHR6_MHC_MCF_CTG1:30731576:30751521:-1 gene:ENSG00000231377 transcript:ENST00000458094 gene_biotype:protein_coding transcript_biotype:protein_coding	0.1383	7	10	11	19	84660000	101800000	#N/A
ENSP00000349437	ENSG00000197081	ENST00000356956	IGF2R	insulin-like growth factor 2 receptor [Source:HGNC Symbol;Acc:HGNC:5467]	pep:known chromosome:GRCh38:6:159969099:160106551:1 gene:ENSG00000197081 transcript:ENST00000356956 gene_biotype:protein_coding transcript_biotype:protein_coding	0.2569	2	38	43	187	37170000	101700000	IGF2R	IGF2R	37170000	101700000	integral component of plasma membrane
ENSP00000368100	ENSG00000113522	ENST00000378823	RAD50	RAD50 homolog (S. cerevisiae) [Source:HGNC Symbol;Acc:HGNC:9816]	pep:known chromosome:GRCh38:5:132556938:132646344:1 gene:ENSG00000113522 transcript:ENST00000378823 gene_biotype:protein_coding transcript_biotype:protein_coding	0.2058	7	22	22	47	92820000	101500000	#N/A
ENSP00000460236	ENSG00000262655	ENST00000576479	SPON1	spondin 1, extracellular matrix protein [Source:HGNC Symbol;Acc:HGNC:11252]	pep:known chromosome:GRCh38:11:13962689:14267884:1 gene:ENSG00000262655 transcript:ENST00000576479 gene_biotype:protein_coding transcript_biotype:protein_coding	0.1698	1	9	9	16		101000000	#N/A
ENSP00000333547	ENSG00000185236	ENST00000328024	RAB11B	RAB11B, member RAS oncogene family [Source:HGNC Symbol;Acc:HGNC:9761]	pep:known chromosome:GRCh38:19:8390199:8404434:1 gene:ENSG00000185236 transcript:ENST00000328024 gene_biotype:protein_coding transcript_biotype:protein_coding	0.5	8	11	11	122	272800000	100700000	#N/A
ENSP00000362110	ENSG00000183431	ENST00000373019	SF3A3	splicing factor 3a, subunit 3, 60kDa [Source:HGNC Symbol;Acc:HGNC:10767]	pep:known chromosome:GRCh38:1:37956975:37990921:-1 gene:ENSG00000183431 transcript:ENST00000373019 gene_biotype:protein_coding transcript_biotype:protein_coding	0.3832	1	14	14	38	227500000	100200000	#N/A
ENSP00000378127	ENSG00000109534	ENST00000394631	GAR1	GAR1 ribonucleoprotein [Source:HGNC Symbol;Acc:HGNC:14264]	pep:known chromosome:GRCh38:4:109815510:109824740:1 gene:ENSG00000109534 transcript:ENST00000394631 gene_biotype:protein_coding transcript_biotype:protein_coding	0.2396	1	4	4	20	123000000	99930000	#N/A
ENSP00000481322	ENSG00000141127	ENST00000610773	PRPSAP2	phosphoribosyl pyrophosphate synthetase-associated protein 2 [Source:HGNC Symbol;Acc:HGNC:9467]	pep:known chromosome:GRCh38:17:18856299:18931287:1 gene:ENSG00000141127 transcript:ENST00000610773 gene_biotype:protein_coding transcript_biotype:protein_coding	0.477	10	7	9	28	173400000	99870000	#N/A
ENSP00000011619	ENSG00000010017	ENST00000011619	RANBP9	RAN binding protein 9 [Source:HGNC Symbol;Acc:HGNC:13727]	pep:known chromosome:GRCh38:6:13621498:13711564:-1 gene:ENSG00000010017 transcript:ENST00000011619 gene_biotype:protein_coding transcript_biotype:protein_coding	0.1934	2	9	10	15		99750000	#N/A
ENSP00000311747	ENSG00000239306	ENST00000310137	RBM14	RNA binding motif protein 14 [Source:HGNC Symbol;Acc:HGNC:14219]	pep:known chromosome:GRCh38:11:66616582:66627347:1 gene:ENSG00000239306 transcript:ENST00000310137 gene_biotype:protein_coding transcript_biotype:protein_coding	0.2317	7	12	12	60	181900000	99600000	#N/A
ENSP00000363021	ENSG00000117748	ENST00000373912	RPA2	replication protein A2, 32kDa [Source:HGNC Symbol;Acc:HGNC:10290]	pep:known chromosome:GRCh38:1:27891524:27914743:-1 gene:ENSG00000117748 transcript:ENST00000373912 gene_biotype:protein_coding transcript_biotype:protein_coding	0.3111	5	6	6	20	313300000	99550000	#N/A
ENSP00000353408	ENSG00000147065	ENST00000360270	MSN	moesin [Source:HGNC Symbol;Acc:HGNC:7373]	pep:known chromosome:GRCh38:X:65667670:65741931:1 gene:ENSG00000147065 transcript:ENST00000360270 gene_biotype:protein_coding transcript_biotype:protein_coding	0.7036	3	42	51	766	274000000	99540000	#N/A
ENSP00000398056	ENSG00000230685	ENST00000457485	CLIC1	chloride intracellular channel 1 [Source:HGNC Symbol;Acc:HGNC:2062]	pep:known chromosome:GRCh38:CHR_HSCHR6_MHC_COX_CTG1:31717988:31723978:-1 gene:ENSG00000230685 transcript:ENST00000457485 gene_biotype:protein_coding transcript_biotype:protein_coding	0.6846	1	14	15	174	335100000	99160000	CLIC1	CLIC1	335100000	99160000	integral component of membrane
ENSP00000371502	ENSG00000005339	ENST00000382070	CREBBP	CREB binding protein [Source:HGNC Symbol;Acc:HGNC:2348]	pep:known chromosome:GRCh38:16:3727539:3880120:-1 gene:ENSG00000005339 transcript:ENST00000382070 gene_biotype:protein_coding transcript_biotype:protein_coding	0.0062	5	2	2	4	42030000	98700000	#N/A
ENSP00000355821	ENSG00000143771	ENST00000366856	CNIH4	cornichon family AMPA receptor auxiliary protein 4 [Source:HGNC Symbol;Acc:HGNC:25013]	pep:known chromosome:GRCh38:1:224356893:224379452:1 gene:ENSG00000143771 transcript:ENST00000366856 gene_biotype:protein_coding transcript_biotype:protein_coding	0.146	2	1	1	15	209300000	98580000	CNIH4	CNIH4	209300000	98580000	integral component of membrane
ENSP00000455106	ENSG00000261236	ENST00000569669	BOP1	block of proliferation 1 [Source:HGNC Symbol;Acc:HGNC:15519]	pep:known chromosome:GRCh38:8:144262102:144291370:-1 gene:ENSG00000261236 transcript:ENST00000569669 gene_biotype:protein_coding transcript_biotype:protein_coding	0.2614	2	14	14	38	95520000	98420000	#N/A
ENSP00000325002	ENSG00000181789	ENST00000314797	COPG1	coatomer protein complex, subunit gamma 1 [Source:HGNC Symbol;Acc:HGNC:2236]	pep:known chromosome:GRCh38:3:129249606:129277773:1 gene:ENSG00000181789 transcript:ENST00000314797 gene_biotype:protein_coding transcript_biotype:protein_coding	0.595	4	34	35	239	113400000	98240000	#N/A
ENSP00000408108	ENSG00000162923	ENST00000414423	WDR26	WD repeat domain 26 [Source:HGNC Symbol;Acc:HGNC:21208]	pep:known chromosome:GRCh38:1:224385143:224434299:-1 gene:ENSG00000162923 transcript:ENST00000414423 gene_biotype:protein_coding transcript_biotype:protein_coding	0.2481	3	11	11	33	37940000	98240000	#N/A
ENSP00000361446	ENSG00000148606	ENST00000372371	POLR3A	polymerase (RNA) III (DNA directed) polypeptide A, 155kDa [Source:HGNC Symbol;Acc:HGNC:30074]	pep:known chromosome:GRCh38:10:77975149:78029545:-1 gene:ENSG00000148606 transcript:ENST00000372371 gene_biotype:protein_coding transcript_biotype:protein_coding	0.2043	3	18	18	27	28930000	98100000	#N/A
ENSP00000379076	ENSG00000108591	ENST00000395726	DRG2	developmentally regulated GTP binding protein 2 [Source:HGNC Symbol;Acc:HGNC:3030]	pep:novel chromosome:GRCh38:17:18087925:18107959:1 gene:ENSG00000108591 transcript:ENST00000395726 gene_biotype:protein_coding transcript_biotype:protein_coding	0.379	10	12	12	28	31380000	97870000	#N/A
ENSP00000436726	ENSG00000112699	ENST00000530927	GMDS	GDP-mannose 4,6-dehydratase [Source:HGNC Symbol;Acc:HGNC:4369]	pep:putative chromosome:GRCh38:6:1623806:2175991:-1 gene:ENSG00000112699 transcript:ENST00000530927 gene_biotype:protein_coding transcript_biotype:protein_coding	0.4678	2	11	11	46	73120000	97650000	#N/A
ENSP00000327116	ENSG00000013016	ENST00000322054	EHD3	EH-domain containing 3 [Source:HGNC Symbol;Acc:HGNC:3244]	pep:known chromosome:GRCh38:2:31234337:31269447:1 gene:ENSG00000013016 transcript:ENST00000322054 gene_biotype:protein_coding transcript_biotype:protein_coding	0.3458	2	5	15	72	13640000	97590000	#N/A
ENSP00000264028	ENSG00000095139	ENST00000264028	ARCN1	archain 1 [Source:HGNC Symbol;Acc:HGNC:649]	pep:known chromosome:GRCh38:11:118572453:118602928:1 gene:ENSG00000095139 transcript:ENST00000264028 gene_biotype:protein_coding transcript_biotype:protein_coding	0.4031	5	20	20	140	151700000	96850000	#N/A
ENSP00000395472	ENSG00000099901	ENST00000411892	RANBP1	RAN binding protein 1 [Source:HGNC Symbol;Acc:HGNC:9847]	pep:putative chromosome:GRCh38:22:20117557:20125488:1 gene:ENSG00000099901 transcript:ENST00000411892 gene_biotype:protein_coding transcript_biotype:protein_coding	0.638	8	7	7	77	2235000000	96840000	#N/A
ENSP00000371267	ENSG00000134308	ENST00000381844	YWHAQ	tyrosine 3-monooxygenase/tryptophan 5-monooxygenase activation protein, theta [Source:HGNC Symbol;Acc:HGNC:12854]	pep:known chromosome:GRCh38:2:9583972:9630616:-1 gene:ENSG00000134308 transcript:ENST00000381844 gene_biotype:protein_coding transcript_biotype:protein_coding	0.6082	3	18	23	330	994000000	96820000	#N/A
ENSP00000368927	ENSG00000173674	ENST00000379607	EIF1AX	eukaryotic translation initiation factor 1A, X-linked [Source:HGNC Symbol;Acc:HGNC:3250]	pep:known chromosome:GRCh38:X:20124518:20141844:-1 gene:ENSG00000173674 transcript:ENST00000379607 gene_biotype:protein_coding transcript_biotype:protein_coding	0.3403	2	1	5	23	305700000	96600000	#N/A
ENSP00000354722	ENSG00000198692	ENST00000361365	EIF1AY	eukaryotic translation initiation factor 1A, Y-linked [Source:HGNC Symbol;Acc:HGNC:3252]	pep:known chromosome:GRCh38:Y:20575725:20593154:1 gene:ENSG00000198692 transcript:ENST00000361365 gene_biotype:protein_coding transcript_biotype:protein_coding	0.3403	2	1	5	20	280800000	96600000	#N/A
ENSP00000434818	ENSG00000214063	ENST00000532375	TSPAN4	tetraspanin 4 [Source:HGNC Symbol;Acc:HGNC:11859]	pep:novel chromosome:GRCh38:11:847197:865942:1 gene:ENSG00000214063 transcript:ENST00000532375 gene_biotype:protein_coding transcript_biotype:protein_coding	0.1742	5	1	1	15		96440000	TSPAN4	TSPAN4	0	96440000	integral component of membrane
ENSP00000419851	ENSG00000163655	ENST00000496455	GMPS	guanine monphosphate synthase [Source:HGNC Symbol;Acc:HGNC:4378]	pep:known chromosome:GRCh38:3:155870536:155944026:1 gene:ENSG00000163655 transcript:ENST00000496455 gene_biotype:protein_coding transcript_biotype:protein_coding	0.4675	2	24	24	74	290800000	96330000	#N/A
ENSP00000370517	ENSG00000067057	ENST00000381125	PFKP	phosphofructokinase, platelet [Source:HGNC Symbol;Acc:HGNC:8878]	pep:known chromosome:GRCh38:10:3067520:3136802:1 gene:ENSG00000067057 transcript:ENST00000381125 gene_biotype:protein_coding transcript_biotype:protein_coding	0.5128	9	27	30	265	80920000	96280000	#N/A
ENSP00000391455	ENSG00000057935	ENST00000454356	MTA3	metastasis associated 1 family, member 3 [Source:HGNC Symbol;Acc:HGNC:23784]	pep:known chromosome:GRCh38:2:42568675:42709213:1 gene:ENSG00000057935 transcript:ENST00000454356 gene_biotype:protein_coding transcript_biotype:nonsense_mediated_decay	0.1633	8	3	5	15	78420000	95780000	#N/A
ENSP00000236957	ENSG00000114942	ENST00000236957	EEF1B2	eukaryotic translation elongation factor 1 beta 2 [Source:HGNC Symbol;Acc:HGNC:3208]	pep:known chromosome:GRCh38:2:206159585:206162928:1 gene:ENSG00000114942 transcript:ENST00000236957 gene_biotype:protein_coding transcript_biotype:protein_coding	0.4133	4	6	6	91	719300000	95740000	#N/A
ENSP00000406046	ENSG00000062822	ENST00000440232	POLD1	polymerase (DNA directed), delta 1, catalytic subunit [Source:HGNC Symbol;Acc:HGNC:9175]	pep:known chromosome:GRCh38:19:50384339:50418014:1 gene:ENSG00000062822 transcript:ENST00000440232 gene_biotype:protein_coding transcript_biotype:protein_coding	0.3026	8	21	21	42	61320000	95470000	#N/A
ENSP00000217402	ENSG00000101421	ENST00000217402	CHMP4B	charged multivesicular body protein 4B [Source:HGNC Symbol;Acc:HGNC:16171]	pep:known chromosome:GRCh38:20:33811304:33854366:1 gene:ENSG00000101421 transcript:ENST00000217402 gene_biotype:protein_coding transcript_biotype:protein_coding	0.2723	1	5	5	28	97820000	95430000	#N/A
ENSP00000266604	ENSG00000139233	ENST00000266604	LLPH	LLP homolog, long-term synaptic facilitation (Aplysia) [Source:HGNC Symbol;Acc:HGNC:28229]	pep:known chromosome:GRCh38:12:66116555:66130768:-1 gene:ENSG00000139233 transcript:ENST00000266604 gene_biotype:protein_coding transcript_biotype:protein_coding	0.2946	1	3	3	8	70180000	95130000	#N/A
ENSP00000362012	ENSG00000138279	ENST00000372921	ANXA7	annexin A7 [Source:HGNC Symbol;Acc:HGNC:545]	pep:known chromosome:GRCh38:10:73375101:73414067:-1 gene:ENSG00000138279 transcript:ENST00000372921 gene_biotype:protein_coding transcript_biotype:protein_coding	0.2854	2	13	14	164	97320000	94800000	#N/A
ENSP00000291495	ENSG00000160161	ENST00000291495	CILP2	cartilage intermediate layer protein 2 [Source:HGNC Symbol;Acc:HGNC:24213]	pep:known chromosome:GRCh38:19:19538265:19546659:1 gene:ENSG00000160161 transcript:ENST00000291495 gene_biotype:protein_coding transcript_biotype:protein_coding	0.2076	2	14	14	20		94570000	#N/A
ENSP00000354772	ENSG00000196814	ENST00000361171	MVB12B	multivesicular body subunit 12B [Source:HGNC Symbol;Acc:HGNC:23368]	pep:known chromosome:GRCh38:9:126326849:126507041:1 gene:ENSG00000196814 transcript:ENST00000361171 gene_biotype:protein_coding transcript_biotype:protein_coding	0.4263	2	7	7	14		94330000	#N/A
ENSP00000342962	ENSG00000111897	ENST00000339697	SERINC1	serine incorporator 1 [Source:HGNC Symbol;Acc:HGNC:13464]	pep:known chromosome:GRCh38:6:122443354:122471822:-1 gene:ENSG00000111897 transcript:ENST00000339697 gene_biotype:protein_coding transcript_biotype:protein_coding	0.1126	1	4	4	20		94270000	SERINC1	SERINC1	0	94270000	integral component of membrane
ENSP00000410243	ENSG00000168872	ENST00000417604	DDX19A	DEAD (Asp-Glu-Ala-Asp) box polypeptide 19A [Source:HGNC Symbol;Acc:HGNC:25628]	pep:novel chromosome:GRCh38:16:70346944:70372297:1 gene:ENSG00000168872 transcript:ENST00000417604 gene_biotype:protein_coding transcript_biotype:protein_coding	0.3199	12	11	11	40	131100000	94120000	#N/A
ENSP00000342408	ENSG00000009307	ENST00000339438	CSDE1	cold shock domain containing E1, RNA-binding [Source:HGNC Symbol;Acc:HGNC:29905]	pep:known chromosome:GRCh38:1:114716913:114757983:-1 gene:ENSG00000009307 transcript:ENST00000339438 gene_biotype:protein_coding transcript_biotype:protein_coding	0.2516	8	16	16	79	120900000	94080000	#N/A
ENSP00000308495	ENSG00000133703	ENST00000311936	KRAS	Kirsten rat sarcoma viral oncogene homolog [Source:HGNC Symbol;Acc:HGNC:6407]	pep:known chromosome:GRCh38:12:25204789:25250931:-1 gene:ENSG00000133703 transcript:ENST00000311936 gene_biotype:protein_coding transcript_biotype:protein_coding	0.5266	4	5	10	59	56880000	94010000	#N/A
ENSP00000348529	ENSG00000008128	ENST00000356200	CDK11A	cyclin-dependent kinase 11A [Source:HGNC Symbol;Acc:HGNC:1730]	pep:putative chromosome:GRCh38:1:1702730:1722831:-1 gene:ENSG00000008128 transcript:ENST00000356200 gene_biotype:protein_coding transcript_biotype:protein_coding	0.0885	10	6	6	12	30790000	93920000	#N/A
ENSP00000232888	ENSG00000114767	ENST00000232888	RRP9	ribosomal RNA processing 9, small subunit (SSU) processome component, homolog (yeast) [Source:HGNC Symbol;Acc:HGNC:16829]	pep:known chromosome:GRCh38:3:51933430:51941941:-1 gene:ENSG00000114767 transcript:ENST00000232888 gene_biotype:protein_coding transcript_biotype:protein_coding	0.2505	1	6	7	11	53260000	93660000	#N/A
ENSP00000363329	ENSG00000136868	ENST00000374212	SLC31A1	solute carrier family 31 (copper transporter), member 1 [Source:HGNC Symbol;Acc:HGNC:11016]	pep:known chromosome:GRCh38:9:113221562:113264492:1 gene:ENSG00000136868 transcript:ENST00000374212 gene_biotype:protein_coding transcript_biotype:protein_coding	0.1579	1	2	2	9		93400000	SLC31A1	SLC31A1	0	93400000	integral component of membrane
ENSP00000252242	ENSG00000186081	ENST00000252242	KRT5	keratin 5 [Source:HGNC Symbol;Acc:HGNC:6442]	pep:known chromosome:GRCh38:12:52514575:52520687:-1 gene:ENSG00000186081 transcript:ENST00000252242 gene_biotype:protein_coding transcript_biotype:protein_coding	0.3593	8	17	29	284	112400000	93180000	#N/A
ENSP00000328358	ENSG00000185640	ENST00000330553	KRT79	keratin 79 [Source:HGNC Symbol;Acc:HGNC:28930]	pep:known chromosome:GRCh38:12:52821447:52834295:-1 gene:ENSG00000185640 transcript:ENST00000330553 gene_biotype:protein_coding transcript_biotype:protein_coding	0.1234	5	1	8	109	111500000	93180000	#N/A
ENSP00000417573	ENSG00000181704	ENST00000462683	YIPF6	Yip1 domain family, member 6 [Source:HGNC Symbol;Acc:HGNC:28304]	pep:known chromosome:GRCh38:X:68498323:68537285:1 gene:ENSG00000181704 transcript:ENST00000462683 gene_biotype:protein_coding transcript_biotype:protein_coding	0.0593	1	2	2	8		92950000	YIPF6	YIPF6	0	92950000	integral component of membrane
ENSP00000468221	ENSG00000171401	ENST00000587544	KRT13	keratin 13 [Source:HGNC Symbol;Acc:HGNC:6415]	pep:putative chromosome:GRCh38:17:41502225:41505613:-1 gene:ENSG00000171401 transcript:ENST00000587544 gene_biotype:protein_coding transcript_biotype:protein_coding	0.2217	12	4	11	165	67910000	92920000	#N/A
ENSP00000339467	ENSG00000177105	ENST00000351018	RHOG	ras homolog family member G [Source:HGNC Symbol;Acc:HGNC:672]	pep:known chromosome:GRCh38:11:3826978:3840983:-1 gene:ENSG00000177105 transcript:ENST00000351018 gene_biotype:protein_coding transcript_biotype:protein_coding	0.6178	6	10	11	86	25030000	91680000	#N/A
ENSP00000268802	ENSG00000141101	ENST00000268802	NOB1	NIN1/RPN12 binding protein 1 homolog (S. cerevisiae) [Source:HGNC Symbol;Acc:HGNC:29540]	pep:known chromosome:GRCh38:16:69741867:69754940:-1 gene:ENSG00000141101 transcript:ENST00000268802 gene_biotype:protein_coding transcript_biotype:protein_coding	0.1942	2	5	6	27	47190000	91610000	#N/A
ENSP00000459565	ENSG00000179409	ENST00000576778	GEMIN4	gem (nuclear organelle) associated protein 4 [Source:HGNC Symbol;Acc:HGNC:15717]	pep:putative chromosome:GRCh38:17:744623:749351:-1 gene:ENSG00000179409 transcript:ENST00000576778 gene_biotype:protein_coding transcript_biotype:protein_coding	0.1958	6	14	14	21	35040000	91610000	#N/A
ENSP00000449397	ENSG00000037897	ENST00000548504	METTL1	methyltransferase like 1 [Source:HGNC Symbol;Acc:HGNC:7030]	pep:novel chromosome:GRCh38:12:57769049:57769865:-1 gene:ENSG00000037897 transcript:ENST00000548504 gene_biotype:protein_coding transcript_biotype:protein_coding	0.3145	3	2	2	5	23220000	91260000	#N/A
ENSP00000376889	ENSG00000011052	ENST00000393193	NME2	NME/NM23 nucleoside diphosphate kinase 2 [Source:HGNC Symbol;Acc:HGNC:7850]	pep:known chromosome:GRCh38:17:51153590:51171744:1 gene:ENSG00000011052 transcript:ENST00000393193 gene_biotype:protein_coding transcript_biotype:protein_coding	0.8277	8	8	18	301	3254000000	91170000	#N/A
ENSP00000376892	ENSG00000239672	ENST00000393196	NME1	NME/NM23 nucleoside diphosphate kinase 1 [Source:HGNC Symbol;Acc:HGNC:7849]	pep:known chromosome:GRCh38:17:51153536:51162195:1 gene:ENSG00000239672 transcript:ENST00000393196 gene_biotype:protein_coding transcript_biotype:protein_coding	0.8618	5	3	13	222	2790000000	91170000	#N/A
ENSP00000483236	ENSG00000136485	ENST00000614556	DCAF7	DDB1 and CUL4 associated factor 7 [Source:HGNC Symbol;Acc:HGNC:30915]	pep:known chromosome:GRCh38:17:63550461:63594266:1 gene:ENSG00000136485 transcript:ENST00000614556 gene_biotype:protein_coding transcript_biotype:protein_coding	0.1842	3	4	4	8	52080000	91160000	#N/A
ENSP00000342830	ENSG00000137710	ENST00000343115	RDX	radixin [Source:HGNC Symbol;Acc:HGNC:9944]	pep:known chromosome:GRCh38:11:110229450:110296722:-1 gene:ENSG00000137710 transcript:ENST00000343115 gene_biotype:protein_coding transcript_biotype:protein_coding	0.4443	9	15	25	207	234900000	90630000	#N/A
ENSP00000296490	ENSG00000164091	ENST00000296490	WDR82	WD repeat domain 82 [Source:HGNC Symbol;Acc:HGNC:28826]	pep:known chromosome:GRCh38:3:52254421:52278643:-1 gene:ENSG00000164091 transcript:ENST00000296490 gene_biotype:protein_coding transcript_biotype:protein_coding	0.3035	2	8	8	29	65670000	90270000	#N/A
ENSP00000358400	ENSG00000112159	ENST00000369393	MDN1	MDN1, midasin homolog (yeast) [Source:HGNC Symbol;Acc:HGNC:18302]	pep:known chromosome:GRCh38:6:89642499:89819723:-1 gene:ENSG00000112159 transcript:ENST00000369393 gene_biotype:protein_coding transcript_biotype:protein_coding	0.1188	3	44	46	66	35650000	90220000	#N/A
ENSP00000430105	ENSG00000121005	ENST00000523524	CRISPLD1	cysteine-rich secretory protein LCCL domain containing 1 [Source:HGNC Symbol;Acc:HGNC:18206]	pep:putative chromosome:GRCh38:8:75000154:75032841:1 gene:ENSG00000121005 transcript:ENST00000523524 gene_biotype:protein_coding transcript_biotype:protein_coding	0.3141	3	7	7	15		90020000	#N/A
ENSP00000442055	ENSG00000110583	ENST00000542163	NAA40	N(alpha)-acetyltransferase 40, NatD catalytic subunit [Source:HGNC Symbol;Acc:HGNC:25845]	pep:putative chromosome:GRCh38:11:63939248:63954519:1 gene:ENSG00000110583 transcript:ENST00000542163 gene_biotype:protein_coding transcript_biotype:protein_coding	0.1343	3	2	2	6	35500000	89910000	#N/A
ENSP00000441828	ENSG00000261701	ENST00000540303	HPR	haptoglobin-related protein [Source:HGNC Symbol;Acc:HGNC:5156]	pep:known chromosome:GRCh38:16:72063224:72077246:1 gene:ENSG00000261701 transcript:ENST00000540303 gene_biotype:protein_coding transcript_biotype:protein_coding	0.3477	3	2	14	267		89810000	#N/A
ENSP00000369014	ENSG00000173376	ENST00000379692	NDNF	neuron-derived neurotrophic factor [Source:HGNC Symbol;Acc:HGNC:26256]	pep:known chromosome:GRCh38:4:121035613:121072518:-1 gene:ENSG00000173376 transcript:ENST00000379692 gene_biotype:protein_coding transcript_biotype:protein_coding	0.243	3	11	11	48		89740000	#N/A
ENSP00000427822	ENSG00000124333	ENST00000460621	VAMP7	vesicle-associated membrane protein 7 [Source:HGNC Symbol;Acc:HGNC:11486]	pep:known chromosome:GRCh38:X:155881378:155941989:1 gene:ENSG00000124333 transcript:ENST00000460621 gene_biotype:protein_coding transcript_biotype:protein_coding	0.1173	3	2	2	18	51160000	89470000	VAMP7	VAMP7	51160000	89470000	integral component of membrane
ENSP00000446013	ENSG00000167987	ENST00000538036	VPS37C	vacuolar protein sorting 37 homolog C (S. cerevisiae) [Source:HGNC Symbol;Acc:HGNC:26097]	pep:known chromosome:GRCh38:11:61132444:61161136:-1 gene:ENSG00000167987 transcript:ENST00000538036 gene_biotype:protein_coding transcript_biotype:protein_coding	0.2838	2	3	3	18		89290000	#N/A
ENSP00000216044	ENSG00000100226	ENST00000216044	GTPBP1	GTP binding protein 1 [Source:HGNC Symbol;Acc:HGNC:4669]	pep:known chromosome:GRCh38:22:38705723:38733587:1 gene:ENSG00000100226 transcript:ENST00000216044 gene_biotype:protein_coding transcript_biotype:protein_coding	0.2272	4	10	10	19	89970000	89210000	#N/A
ENSP00000478893	ENSG00000211898	ENST00000613640	IGHD	immunoglobulin heavy constant delta [Source:HGNC Symbol;Acc:HGNC:5480]	pep:known chromosome:GRCh38:14:105838401:105845678:-1 gene:ENSG00000211898 transcript:ENST00000613640 gene_biotype:IG_C_gene transcript_biotype:IG_C_gene	0.2161	2	8	8	28		89190000	IGHD	IGHD	0	89190000	integral component of membrane
ENSP00000352228	ENSG00000197111	ENST00000359282	PCBP2	poly(rC) binding protein 2 [Source:HGNC Symbol;Acc:HGNC:8648]	pep:novel chromosome:GRCh38:12:53452102:53479826:1 gene:ENSG00000197111 transcript:ENST00000359282 gene_biotype:protein_coding transcript_biotype:protein_coding	0.5317	16	1	9	121	938300000	89070000	#N/A
ENSP00000448927	ENSG00000197111	ENST00000552296	PCBP2	poly(rC) binding protein 2 [Source:HGNC Symbol;Acc:HGNC:8648]	pep:novel chromosome:GRCh38:12:53452368:53479614:1 gene:ENSG00000197111 transcript:ENST00000552296 gene_biotype:protein_coding transcript_biotype:protein_coding	0.4848	14	0	9	115	938300000	89070000	#N/A
ENSP00000456412	ENSG00000197111	ENST00000562264	PCBP2	poly(rC) binding protein 2 [Source:HGNC Symbol;Acc:HGNC:8648]	pep:novel chromosome:GRCh38:12:53454860:53479683:1 gene:ENSG00000197111 transcript:ENST00000562264 gene_biotype:protein_coding transcript_biotype:protein_coding	0.5947	11	1	9	109	938300000	89070000	#N/A
ENSP00000483160	ENSG00000132153	ENST00000619982	DHX30	DEAH (Asp-Glu-Ala-His) box helicase 30 [Source:HGNC Symbol;Acc:HGNC:16716]	pep:known chromosome:GRCh38:3:47819227:47850195:1 gene:ENSG00000132153 transcript:ENST00000619982 gene_biotype:protein_coding transcript_biotype:protein_coding	0.2667	4	22	22	52	82810000	88850000	#N/A
ENSP00000432807	ENSG00000177700	ENST00000534030	POLR2L	polymerase (RNA) II (DNA directed) polypeptide L, 7.6kDa [Source:HGNC Symbol;Acc:HGNC:9199]	pep:known chromosome:GRCh38:11:837356:842529:-1 gene:ENSG00000177700 transcript:ENST00000534030 gene_biotype:protein_coding transcript_biotype:nonsense_mediated_decay	0.7463	1	3	3	5	46160000	88640000	#N/A
ENSP00000356914	ENSG00000079950	ENST00000367937	STX7	syntaxin 7 [Source:HGNC Symbol;Acc:HGNC:11442]	pep:known chromosome:GRCh38:6:132461714:132513198:-1 gene:ENSG00000079950 transcript:ENST00000367937 gene_biotype:protein_coding transcript_biotype:protein_coding	0.3598	2	8	8	48		88560000	STX7	STX7	0	88560000	integral component of membrane
ENSP00000302919	ENSG00000139613	ENST00000347471	SMARCC2	SWI/SNF related, matrix associated, actin dependent regulator of chromatin, subfamily c, member 2 [Source:HGNC Symbol;Acc:HGNC:11105]	pep:known chromosome:GRCh38:12:56163330:56189548:-1 gene:ENSG00000139613 transcript:ENST00000347471 gene_biotype:protein_coding transcript_biotype:protein_coding	0.131	5	4	11	34	71960000	88390000	#N/A
ENSP00000358071	ENSG00000107651	ENST00000369075	SEC23IP	SEC23 interacting protein [Source:HGNC Symbol;Acc:HGNC:17018]	pep:known chromosome:GRCh38:10:119892711:119944658:1 gene:ENSG00000107651 transcript:ENST00000369075 gene_biotype:protein_coding transcript_biotype:protein_coding	0.192	4	15	15	43	44750000	88140000	#N/A
ENSP00000366283	ENSG00000165300	ENST00000325089	SLITRK5	SLIT and NTRK-like family, member 5 [Source:HGNC Symbol;Acc:HGNC:20295]	pep:known chromosome:GRCh38:13:87672615:87696272:1 gene:ENSG00000165300 transcript:ENST00000325089 gene_biotype:protein_coding transcript_biotype:protein_coding	0.1127	2	7	7	7		88110000	SLITRK5	SLITRK5	0	88110000	integral component of membrane
ENSP00000266732	ENSG00000120802	ENST00000266732	TMPO	thymopoietin [Source:HGNC Symbol;Acc:HGNC:11875]	pep:known chromosome:GRCh38:12:98515630:98535634:1 gene:ENSG00000120802 transcript:ENST00000266732 gene_biotype:protein_coding transcript_biotype:protein_coding	0.4409	2	13	22	75	357700000	88090000	TMPO	TMPO	357700000	88090000	integral component of membrane
ENSP00000313129	ENSG00000120948	ENST00000315091	TARDBP	TAR DNA binding protein [Source:HGNC Symbol;Acc:HGNC:11571]	pep:novel chromosome:GRCh38:1:11013716:11024183:1 gene:ENSG00000120948 transcript:ENST00000315091 gene_biotype:protein_coding transcript_biotype:protein_coding	0.4915	20	8	8	48	220100000	87900000	#N/A
ENSP00000478272	ENSG00000153815	ENST00000566513	CMIP	c-Maf inducing protein [Source:HGNC Symbol;Acc:HGNC:24319]	pep:putative chromosome:GRCh38:16:81610307:81709957:1 gene:ENSG00000153815 transcript:ENST00000566513 gene_biotype:protein_coding transcript_biotype:protein_coding	0.0666	5	2	3	3		87690000	#N/A
ENSP00000364403	ENSG00000127481	ENST00000375254	UBR4	ubiquitin protein ligase E3 component n-recognin 4 [Source:HGNC Symbol;Acc:HGNC:30313]	pep:known chromosome:GRCh38:1:19074506:19210276:-1 gene:ENSG00000127481 transcript:ENST00000375254 gene_biotype:protein_coding transcript_biotype:protein_coding	0.1352	6	46	46	103	36000000	87660000	UBR4	UBR4	36000000	87660000	integral component of membrane
ENSP00000450168	ENSG00000111540	ENST00000553116	RAB5B	RAB5B, member RAS oncogene family [Source:HGNC Symbol;Acc:HGNC:9784]	pep:known chromosome:GRCh38:12:55973913:55994706:1 gene:ENSG00000111540 transcript:ENST00000553116 gene_biotype:protein_coding transcript_biotype:protein_coding	0.4233	10	4	7	82	143400000	87460000	#N/A
ENSP00000376172	ENSG00000003436	ENST00000392365	TFPI	tissue factor pathway inhibitor (lipoprotein-associated coagulation inhibitor) [Source:HGNC Symbol;Acc:HGNC:11760]	pep:known chromosome:GRCh38:2:187464230:187513641:-1 gene:ENSG00000003436 transcript:ENST00000392365 gene_biotype:protein_coding transcript_biotype:protein_coding	0.3289	6	10	10	126		87420000	TFPI	TFPI	0	87420000	anchored component of membrane
ENSP00000353224	ENSG00000072274	ENST00000360110	TFRC	transferrin receptor [Source:HGNC Symbol;Acc:HGNC:11763]	pep:known chromosome:GRCh38:3:196049284:196082189:-1 gene:ENSG00000072274 transcript:ENST00000360110 gene_biotype:protein_coding transcript_biotype:protein_coding	0.3197	4	20	20	135	55280000	87410000	TFRC	TFRC	55280000	87410000	integral component of membrane
ENSP00000460871	ENSG00000171490	ENST00000571133	RSL1D1	ribosomal L1 domain containing 1 [Source:HGNC Symbol;Acc:HGNC:24534]	pep:known chromosome:GRCh38:16:11833850:11851585:-1 gene:ENSG00000171490 transcript:ENST00000571133 gene_biotype:protein_coding transcript_biotype:protein_coding	0.3163	6	12	12	73	283300000	87160000	#N/A
ENSP00000221494	ENSG00000104897	ENST00000221494	SF3A2	splicing factor 3a, subunit 2, 66kDa [Source:HGNC Symbol;Acc:HGNC:10766]	pep:known chromosome:GRCh38:19:2236504:2248679:1 gene:ENSG00000104897 transcript:ENST00000221494 gene_biotype:protein_coding transcript_biotype:protein_coding	0.1164	2	3	3	15	166000000	87140000	#N/A
ENSP00000290949	ENSG00000159720	ENST00000290949	ATP6V0D1	ATPase, H+ transporting, lysosomal 38kDa, V0 subunit d1 [Source:HGNC Symbol;Acc:HGNC:13724]	pep:known chromosome:GRCh38:16:67438019:67481237:-1 gene:ENSG00000159720 transcript:ENST00000290949 gene_biotype:protein_coding transcript_biotype:protein_coding	0.3818	8	10	10	46	66750000	87070000	#N/A
ENSP00000469468	ENSG00000130520	ENST00000593829	LSM4	LSM4 homolog, U6 small nuclear RNA associated (S. cerevisiae) [Source:HGNC Symbol;Acc:HGNC:17259]	pep:known chromosome:GRCh38:19:18306230:18323274:-1 gene:ENSG00000130520 transcript:ENST00000593829 gene_biotype:protein_coding transcript_biotype:protein_coding	0.4029	5	5	5	24	124200000	86900000	#N/A
ENSP00000477837	ENSG00000263001	ENST00000620879	GTF2I	general transcription factor IIi [Source:HGNC Symbol;Acc:HGNC:4659]	pep:known chromosome:GRCh38:7:74657758:74760692:1 gene:ENSG00000263001 transcript:ENST00000620879 gene_biotype:protein_coding transcript_biotype:protein_coding	0.3584	9	28	28	80	214000000	86660000	#N/A
ENSP00000261622	ENSG00000103257	ENST00000261622	SLC7A5	solute carrier family 7 (amino acid transporter light chain, L system), member 5 [Source:HGNC Symbol;Acc:HGNC:11063]	pep:known chromosome:GRCh38:16:87830023:87869488:-1 gene:ENSG00000103257 transcript:ENST00000261622 gene_biotype:protein_coding transcript_biotype:protein_coding	0.0671	1	3	3	23	43250000	86570000	SLC7A5	SLC7A5	43250000	86570000	integral component of membrane
ENSP00000260641	ENSG00000138071	ENST00000260641	ACTR2	ARP2 actin-related protein 2 homolog (yeast) [Source:HGNC Symbol;Acc:HGNC:169]	pep:known chromosome:GRCh38:2:65227753:65271253:1 gene:ENSG00000138071 transcript:ENST00000260641 gene_biotype:protein_coding transcript_biotype:protein_coding	0.4416	3	17	17	240	153700000	86310000	#N/A
ENSP00000411226	ENSG00000168036	ENST00000453024	CTNNB1	catenin (cadherin-associated protein), beta 1, 88kDa [Source:HGNC Symbol;Acc:HGNC:2514]	pep:putative chromosome:GRCh38:3:41199445:41239736:1 gene:ENSG00000168036 transcript:ENST00000453024 gene_biotype:protein_coding transcript_biotype:protein_coding	0.3204	6	13	16	96	108200000	86030000	#N/A
ENSP00000303147	ENSG00000168906	ENST00000306434	MAT2A	methionine adenosyltransferase II, alpha [Source:HGNC Symbol;Acc:HGNC:6904]	pep:known chromosome:GRCh38:2:85539165:85545280:1 gene:ENSG00000168906 transcript:ENST00000306434 gene_biotype:protein_coding transcript_biotype:protein_coding	0.357	2	11	11	76	407500000	85920000	#N/A
ENSP00000345689	ENSG00000108774	ENST00000346213	RAB5C	RAB5C, member RAS oncogene family [Source:HGNC Symbol;Acc:HGNC:9785]	pep:known chromosome:GRCh38:17:42124976:42155017:-1 gene:ENSG00000108774 transcript:ENST00000346213 gene_biotype:protein_coding transcript_biotype:protein_coding	0.5324	14	5	8	144	187100000	85920000	#N/A
ENSP00000234313	ENSG00000115956	ENST00000234313	PLEK	pleckstrin [Source:HGNC Symbol;Acc:HGNC:9070]	pep:known chromosome:GRCh38:2:68365173:68397453:1 gene:ENSG00000115956 transcript:ENST00000234313 gene_biotype:protein_coding transcript_biotype:protein_coding	0.1143	1	3	3	26		85750000	#N/A
ENSP00000264279	ENSG00000055044	ENST00000264279	NOP58	NOP58 ribonucleoprotein [Source:HGNC Symbol;Acc:HGNC:29926]	pep:known chromosome:GRCh38:2:202265716:202303666:1 gene:ENSG00000055044 transcript:ENST00000264279 gene_biotype:protein_coding transcript_biotype:protein_coding	0.3233	3	15	15	78	240300000	85660000	#N/A
ENSP00000399769	ENSG00000163918	ENST00000433496	RFC4	replication factor C (activator 1) 4, 37kDa [Source:HGNC Symbol;Acc:HGNC:9972]	pep:novel chromosome:GRCh38:3:186789880:186804724:-1 gene:ENSG00000163918 transcript:ENST00000433496 gene_biotype:protein_coding transcript_biotype:protein_coding	0.2321	7	6	6	14	84780000	85200000	#N/A
ENSP00000414624	ENSG00000161542	ENST00000446526	PRPSAP1	phosphoribosyl pyrophosphate synthetase-associated protein 1 [Source:HGNC Symbol;Acc:HGNC:9466]	pep:known chromosome:GRCh38:17:76309486:76354149:-1 gene:ENSG00000161542 transcript:ENST00000446526 gene_biotype:protein_coding transcript_biotype:protein_coding	0.4026	6	8	10	43	116400000	84790000	#N/A
ENSP00000410105	ENSG00000182220	ENST00000423649	ATP6AP2	ATPase, H+ transporting, lysosomal accessory protein 2 [Source:HGNC Symbol;Acc:HGNC:18305]	pep:known chromosome:GRCh38:X:40581011:40605609:1 gene:ENSG00000182220 transcript:ENST00000423649 gene_biotype:protein_coding transcript_biotype:protein_coding	0.1934	3	4	4	15		84780000	ATP6AP2	ATP6AP2	0	84780000	integral component of membrane
ENSP00000309198	ENSG00000009335	ENST00000348165	UBE3C	ubiquitin protein ligase E3C [Source:HGNC Symbol;Acc:HGNC:16803]	pep:known chromosome:GRCh38:7:157138913:157269372:1 gene:ENSG00000009335 transcript:ENST00000348165 gene_biotype:protein_coding transcript_biotype:protein_coding	0.1283	2	10	10	29	17010000	84740000	#N/A
ENSP00000384252	ENSG00000100029	ENST00000402284	PES1	pescadillo ribosomal biogenesis factor 1 [Source:HGNC Symbol;Acc:HGNC:8848]	pep:novel chromosome:GRCh38:22:30576665:30591880:-1 gene:ENSG00000100029 transcript:ENST00000402284 gene_biotype:protein_coding transcript_biotype:protein_coding	0.1173	4	6	6	27	76570000	84570000	#N/A
ENSP00000446343	ENSG00000166974	ENST00000538170	MAPRE2	microtubule-associated protein, RP/EB family, member 2 [Source:HGNC Symbol;Acc:HGNC:6891]	pep:novel chromosome:GRCh38:18:35041404:35143470:1 gene:ENSG00000166974 transcript:ENST00000538170 gene_biotype:protein_coding transcript_biotype:protein_coding	0.3285	8	6	6	18	111400000	84500000	#N/A
ENSP00000066544	ENSG00000004897	ENST00000066544	CDC27	cell division cycle 27 [Source:HGNC Symbol;Acc:HGNC:1728]	pep:known chromosome:GRCh38:17:47117703:47189266:-1 gene:ENSG00000004897 transcript:ENST00000066544 gene_biotype:protein_coding transcript_biotype:protein_coding	0.0752	8	4	5	8	39690000	83900000	CDC27	CDC27	39690000	83900000	integral component of membrane
ENSP00000483655	ENSG00000167468	ENST00000611653	GPX4	glutathione peroxidase 4 [Source:HGNC Symbol;Acc:HGNC:4556]	pep:putative chromosome:GRCh38:19:1104052:1106779:1 gene:ENSG00000167468 transcript:ENST00000611653 gene_biotype:protein_coding transcript_biotype:protein_coding	0.3765	11	4	4	26	80300000	83890000	#N/A
ENSP00000419041	ENSG00000163584	ENST00000463836	RPL22L1	ribosomal protein L22-like 1 [Source:HGNC Symbol;Acc:HGNC:27610]	pep:novel chromosome:GRCh38:3:170866268:170870195:-1 gene:ENSG00000163584 transcript:ENST00000463836 gene_biotype:protein_coding transcript_biotype:protein_coding	0.3967	3	3	3	19	43480000	83890000	#N/A
ENSP00000232607	ENSG00000114491	ENST00000232607	UMPS	uridine monophosphate synthetase [Source:HGNC Symbol;Acc:HGNC:12563]	pep:known chromosome:GRCh38:3:124730366:124745193:1 gene:ENSG00000114491 transcript:ENST00000232607 gene_biotype:protein_coding transcript_biotype:protein_coding	0.4729	5	16	16	45	97570000	83670000	#N/A
ENSP00000482626	ENSG00000274144	ENST00000620142	PRPF31	pre-mRNA processing factor 31 [Source:HGNC Symbol;Acc:HGNC:15446]	pep:known chromosome:GRCh38:CHR_HSCHR19LRC_PGF2_CTG3_1:54115536:54131896:1 gene:ENSG00000274144 transcript:ENST00000620142 gene_biotype:protein_coding transcript_biotype:protein_coding	0.2425	6	9	9	29	67040000	83660000	#N/A
ENSP00000264235	ENSG00000082701	ENST00000264235	GSK3B	glycogen synthase kinase 3 beta [Source:HGNC Symbol;Acc:HGNC:4617]	pep:known chromosome:GRCh38:3:119821323:120094417:-1 gene:ENSG00000082701 transcript:ENST00000264235 gene_biotype:protein_coding transcript_biotype:protein_coding	0.381	2	8	9	27	27510000	83570000	#N/A
ENSP00000303366	ENSG00000169223	ENST00000303127	LMAN2	lectin, mannose-binding 2 [Source:HGNC Symbol;Acc:HGNC:16986]	pep:known chromosome:GRCh38:5:177331562:177351852:-1 gene:ENSG00000169223 transcript:ENST00000303127 gene_biotype:protein_coding transcript_biotype:protein_coding	0.4157	5	13	13	92	117700000	83510000	LMAN2	LMAN2	117700000	83510000	integral component of plasma membrane
ENSP00000231572	ENSG00000113643	ENST00000231572	RARS	arginyl-tRNA synthetase [Source:HGNC Symbol;Acc:HGNC:9870]	pep:known chromosome:GRCh38:5:168486445:168519299:1 gene:ENSG00000113643 transcript:ENST00000231572 gene_biotype:protein_coding transcript_biotype:protein_coding	0.5136	3	30	30	194	228500000	83300000	#N/A
ENSP00000418512	ENSG00000075142	ENST00000490437	SRI	sorcin [Source:HGNC Symbol;Acc:HGNC:11292]	pep:putative chromosome:GRCh38:7:88206438:88226976:-1 gene:ENSG00000075142 transcript:ENST00000490437 gene_biotype:protein_coding transcript_biotype:protein_coding	0.6645	5	8	8	79	224800000	83220000	#N/A
ENSP00000329715	ENSG00000185721	ENST00000331457	DRG1	developmentally regulated GTP binding protein 1 [Source:HGNC Symbol;Acc:HGNC:3029]	pep:known chromosome:GRCh38:22:31399523:31434452:1 gene:ENSG00000185721 transcript:ENST00000331457 gene_biotype:protein_coding transcript_biotype:protein_coding	0.2888	2	9	9	45	103900000	83180000	#N/A
ENSP00000367049	ENSG00000204899	ENST00000377818	MZT1	mitotic spindle organizing protein 1 [Source:HGNC Symbol;Acc:HGNC:33830]	pep:known chromosome:GRCh38:13:72708357:72727687:-1 gene:ENSG00000204899 transcript:ENST00000377818 gene_biotype:protein_coding transcript_biotype:protein_coding	0.1951	1	1	1	2		83050000	#N/A
ENSP00000252999	ENSG00000130702	ENST00000252999	LAMA5	laminin, alpha 5 [Source:HGNC Symbol;Acc:HGNC:6485]	pep:known chromosome:GRCh38:20:62309065:62367312:-1 gene:ENSG00000130702 transcript:ENST00000252999 gene_biotype:protein_coding transcript_biotype:protein_coding	0.216	1	53	53	338		82700000	#N/A
ENSP00000394479	ENSG00000105699	ENST00000427250	LSR	lipolysis stimulated lipoprotein receptor [Source:HGNC Symbol;Acc:HGNC:29572]	pep:novel chromosome:GRCh38:19:35249002:35267962:1 gene:ENSG00000105699 transcript:ENST00000427250 gene_biotype:protein_coding transcript_biotype:protein_coding	0.3002	9	8	8	12	6440000	82660000	LSR	LSR	6440000	82660000	integral component of membrane
ENSP00000359835	ENSG00000156531	ENST00000370799	PHF6	PHD finger protein 6 [Source:HGNC Symbol;Acc:HGNC:18145]	pep:known chromosome:GRCh38:X:134373320:134420323:1 gene:ENSG00000156531 transcript:ENST00000370799 gene_biotype:protein_coding transcript_biotype:protein_coding	0.2685	3	7	7	15	118900000	82470000	#N/A
ENSP00000305556	ENSG00000169564	ENST00000303577	PCBP1	poly(rC) binding protein 1 [Source:HGNC Symbol;Acc:HGNC:8647]	pep:known chromosome:GRCh38:2:70087454:70089203:1 gene:ENSG00000169564 transcript:ENST00000303577 gene_biotype:protein_coding transcript_biotype:protein_coding	0.5787	2	9	11	146	791800000	81910000	#N/A
ENSP00000424588	ENSG00000134057	ENST00000505500	CCNB1	cyclin B1 [Source:HGNC Symbol;Acc:HGNC:1579]	pep:novel chromosome:GRCh38:5:69167263:69177630:1 gene:ENSG00000134057 transcript:ENST00000505500 gene_biotype:protein_coding transcript_biotype:protein_coding	0.0429	2	1	1	2		81860000	#N/A
ENSP00000339067	ENSG00000174721	ENST00000311575	FGFBP3	fibroblast growth factor binding protein 3 [Source:HGNC Symbol;Acc:HGNC:23428]	pep:known chromosome:GRCh38:10:91906589:91909483:-1 gene:ENSG00000174721 transcript:ENST00000311575 gene_biotype:protein_coding transcript_biotype:protein_coding	0.1899	1	2	2	3		81650000	#N/A
ENSP00000222399	ENSG00000091136	ENST00000222399	LAMB1	laminin, beta 1 [Source:HGNC Symbol;Acc:HGNC:6486]	pep:known chromosome:GRCh38:7:107923818:108003255:-1 gene:ENSG00000091136 transcript:ENST00000222399 gene_biotype:protein_coding transcript_biotype:protein_coding	0.5862	9	88	89	1741		81600000	#N/A
ENSP00000262506	ENSG00000070770	ENST00000262506	CSNK2A2	casein kinase 2, alpha prime polypeptide [Source:HGNC Symbol;Acc:HGNC:2459]	pep:known chromosome:GRCh38:16:58157907:58197920:-1 gene:ENSG00000070770 transcript:ENST00000262506 gene_biotype:protein_coding transcript_biotype:protein_coding	0.4314	4	12	13	42	133300000	81130000	#N/A
ENSP00000216554	ENSG00000100664	ENST00000216554	EIF5	eukaryotic translation initiation factor 5 [Source:HGNC Symbol;Acc:HGNC:3299]	pep:known chromosome:GRCh38:14:103334002:103345025:1 gene:ENSG00000100664 transcript:ENST00000216554 gene_biotype:protein_coding transcript_biotype:protein_coding	0.2668	7	11	11	62	246400000	81060000	#N/A
ENSP00000360532	ENSG00000096401	ENST00000371477	CDC5L	cell division cycle 5-like [Source:HGNC Symbol;Acc:HGNC:1743]	pep:known chromosome:GRCh38:6:44387525:44450426:1 gene:ENSG00000096401 transcript:ENST00000371477 gene_biotype:protein_coding transcript_biotype:protein_coding	0.2805	1	16	16	41	138300000	80980000	#N/A
ENSP00000386043	ENSG00000049323	ENST00000404816	LTBP1	latent transforming growth factor beta binding protein 1 [Source:HGNC Symbol;Acc:HGNC:6714]	pep:known chromosome:GRCh38:2:32946972:33399359:1 gene:ENSG00000049323 transcript:ENST00000404816 gene_biotype:protein_coding transcript_biotype:protein_coding	0.3597	8	3	45	508		80840000	#N/A
ENSP00000363559	ENSG00000242372	ENST00000374436	EIF6	eukaryotic translation initiation factor 6 [Source:HGNC Symbol;Acc:HGNC:6159]	pep:known chromosome:GRCh38:20:35278911:35284715:-1 gene:ENSG00000242372 transcript:ENST00000374436 gene_biotype:protein_coding transcript_biotype:protein_coding	0.5878	6	8	8	101	463100000	80720000	#N/A
ENSP00000423339	ENSG00000077380	ENST00000508530	DYNC1I2	dynein, cytoplasmic 1, intermediate chain 2 [Source:HGNC Symbol;Acc:HGNC:2964]	pep:known chromosome:GRCh38:2:171687501:171748411:1 gene:ENSG00000077380 transcript:ENST00000508530 gene_biotype:protein_coding transcript_biotype:protein_coding	0.3895	18	15	15	99	120200000	80660000	#N/A
ENSP00000349863	ENSG00000135250	ENST00000357311	SRPK2	SRSF protein kinase 2 [Source:HGNC Symbol;Acc:HGNC:11306]	pep:known chromosome:GRCh38:7:105116377:105269015:-1 gene:ENSG00000135250 transcript:ENST00000357311 gene_biotype:protein_coding transcript_biotype:protein_coding	0.1381	13	4	6	14	45300000	80630000	#N/A
ENSP00000319578	ENSG00000213782	ENST00000352940	DDX47	DEAD (Asp-Glu-Ala-Asp) box polypeptide 47 [Source:HGNC Symbol;Acc:HGNC:18682]	pep:known chromosome:GRCh38:12:12813316:12829979:1 gene:ENSG00000213782 transcript:ENST00000352940 gene_biotype:protein_coding transcript_biotype:protein_coding	0.1773	2	5	5	18	83380000	80540000	#N/A
ENSP00000354040	ENSG00000107937	ENST00000360803	GTPBP4	GTP binding protein 4 [Source:HGNC Symbol;Acc:HGNC:21535]	pep:known chromosome:GRCh38:10:988019:1019936:1 gene:ENSG00000107937 transcript:ENST00000360803 gene_biotype:protein_coding transcript_biotype:protein_coding	0.3091	2	18	18	40	111400000	80510000	#N/A
ENSP00000216252	ENSG00000100410	ENST00000216252	PHF5A	PHD finger protein 5A [Source:HGNC Symbol;Acc:HGNC:18000]	pep:known chromosome:GRCh38:22:41459717:41468725:-1 gene:ENSG00000100410 transcript:ENST00000216252 gene_biotype:protein_coding transcript_biotype:protein_coding	0.4727	1	5	5	28	95860000	80500000	#N/A
ENSP00000430597	ENSG00000132842	ENST00000519295	AP3B1	adaptor-related protein complex 3, beta 1 subunit [Source:HGNC Symbol;Acc:HGNC:566]	pep:putative chromosome:GRCh38:5:78002326:78294692:-1 gene:ENSG00000132842 transcript:ENST00000519295 gene_biotype:protein_coding transcript_biotype:protein_coding	0.1981	8	14	15	54	76370000	80250000	AP3B1	AP3B1	76370000	80250000	integral component of membrane
ENSP00000359864	ENSG00000076716	ENST00000370828	GPC4	glypican 4 [Source:HGNC Symbol;Acc:HGNC:4452]	pep:known chromosome:GRCh38:X:133300103:133415490:-1 gene:ENSG00000076716 transcript:ENST00000370828 gene_biotype:protein_coding transcript_biotype:protein_coding	0.2698	2	10	11	27		79860000	GPC4	GPC4	0	79860000	integral component of plasma membrane
ENSP00000397203	ENSG00000149532	ENST00000439958	CPSF7	cleavage and polyadenylation specific factor 7, 59kDa [Source:HGNC Symbol;Acc:HGNC:30098]	pep:known chromosome:GRCh38:11:61402731:61430014:-1 gene:ENSG00000149532 transcript:ENST00000439958 gene_biotype:protein_coding transcript_biotype:protein_coding	0.3225	10	12	12	44	110100000	79820000	#N/A
ENSP00000385359	ENSG00000049323	ENST00000404525	LTBP1	latent transforming growth factor beta binding protein 1 [Source:HGNC Symbol;Acc:HGNC:6714]	pep:novel chromosome:GRCh38:2:33134639:33399509:1 gene:ENSG00000049323 transcript:ENST00000404525 gene_biotype:protein_coding transcript_biotype:protein_coding	0.4367	6	1	43	480		79800000	#N/A
ENSP00000290573	ENSG00000159399	ENST00000290573	HK2	hexokinase 2 [Source:HGNC Symbol;Acc:HGNC:4923]	pep:known chromosome:GRCh38:2:74833981:74893359:1 gene:ENSG00000159399 transcript:ENST00000290573 gene_biotype:protein_coding transcript_biotype:protein_coding	0.3173	3	23	26	75	95680000	79730000	#N/A
ENSP00000263168	ENSG00000116489	ENST00000263168	CAPZA1	capping protein (actin filament) muscle Z-line, alpha 1 [Source:HGNC Symbol;Acc:HGNC:1488]	pep:known chromosome:GRCh38:1:112619173:112671619:1 gene:ENSG00000116489 transcript:ENST00000263168 gene_biotype:protein_coding transcript_biotype:protein_coding	0.6888	1	13	15	182	418900000	79690000	#N/A
ENSP00000256383	ENSG00000134001	ENST00000256383	EIF2S1	eukaryotic translation initiation factor 2, subunit 1 alpha, 35kDa [Source:HGNC Symbol;Acc:HGNC:3265]	pep:known chromosome:GRCh38:14:67359997:67386516:1 gene:ENSG00000134001 transcript:ENST00000256383 gene_biotype:protein_coding transcript_biotype:protein_coding	0.6381	3	18	18	100	259700000	79510000	#N/A
ENSP00000419921	ENSG00000046653	ENST00000472735	GPM6B	glycoprotein M6B [Source:HGNC Symbol;Acc:HGNC:4461]	pep:novel chromosome:GRCh38:X:13772854:13781005:-1 gene:ENSG00000046653 transcript:ENST00000472735 gene_biotype:protein_coding transcript_biotype:protein_coding	0.0707	3	1	1	3		79460000	GPM6B	GPM6B	0	79460000	integral component of membrane
ENSP00000289359	ENSG00000158411	ENST00000289359	MITD1	MIT, microtubule interacting and transport, domain containing 1 [Source:HGNC Symbol;Acc:HGNC:25207]	pep:known chromosome:GRCh38:2:99169263:99181058:-1 gene:ENSG00000158411 transcript:ENST00000289359 gene_biotype:protein_coding transcript_biotype:protein_coding	0.2329	4	5	5	12		79440000	#N/A
ENSP00000350090	ENSG00000139675	ENST00000357495	HNRNPA1L2	heterogeneous nuclear ribonucleoprotein A1-like 2 [Source:HGNC Symbol;Acc:HGNC:27067]	pep:known chromosome:GRCh38:13:52640786:52643796:1 gene:ENSG00000139675 transcript:ENST00000357495 gene_biotype:protein_coding transcript_biotype:protein_coding	0.3969	1	1	19	336	2149000000	79410000	#N/A
ENSP00000447260	ENSG00000135486	ENST00000547276	HNRNPA1	heterogeneous nuclear ribonucleoprotein A1 [Source:HGNC Symbol;Acc:HGNC:5031]	pep:known chromosome:GRCh38:12:54280780:54285251:1 gene:ENSG00000135486 transcript:ENST00000547276 gene_biotype:protein_coding transcript_biotype:protein_coding	0.6779	9	5	23	422	2149000000	79410000	#N/A
ENSP00000329214	ENSG00000184005	ENST00000328299	ST6GALNAC3	ST6 (alpha-N-acetyl-neuraminyl-2,3-beta-galactosyl-1,3)-N-acetylgalactosaminide alpha-2,6-sialyltransferase 3 [Source:HGNC Symbol;Acc:HGNC:19343]	pep:known chromosome:GRCh38:1:76074719:76634601:1 gene:ENSG00000184005 transcript:ENST00000328299 gene_biotype:protein_coding transcript_biotype:protein_coding	0.082	1	1	1	1		78930000	ST6GALNAC3	ST6GALNAC3	0	78930000	integral component of membrane
ENSP00000356146	ENSG00000213079	ENST00000367178	SCAF8	SR-related CTD-associated factor 8 [Source:HGNC Symbol;Acc:HGNC:20959]	pep:known chromosome:GRCh38:6:154733325:154834060:1 gene:ENSG00000213079 transcript:ENST00000367178 gene_biotype:protein_coding transcript_biotype:protein_coding	0.0291	3	2	3	8	18380000	78890000	#N/A
ENSP00000461981	ENSG00000178999	ENST00000580998	AURKB	aurora kinase B [Source:HGNC Symbol;Acc:HGNC:11390]	pep:known chromosome:GRCh38:17:8204902:8210247:-1 gene:ENSG00000178999 transcript:ENST00000580998 gene_biotype:protein_coding transcript_biotype:nonsense_mediated_decay	0.2276	10	2	2	3	64800000	78730000	#N/A
ENSP00000392668	ENSG00000112759	ENST00000427851	SLC29A1	solute carrier family 29 (equilibrative nucleoside transporter), member 1 [Source:HGNC Symbol;Acc:HGNC:11003]	pep:known chromosome:GRCh38:6:44219656:44234150:1 gene:ENSG00000112759 transcript:ENST00000427851 gene_biotype:protein_coding transcript_biotype:protein_coding	0.1535	1	7	7	22		78430000	SLC29A1	SLC29A1	0	78430000	integral component of plasma membrane
ENSP00000005257	ENSG00000006451	ENST00000005257	RALA	v-ral simian leukemia viral oncogene homolog A (ras related) [Source:HGNC Symbol;Acc:HGNC:9839]	pep:known chromosome:GRCh38:7:39623483:39708124:1 gene:ENSG00000006451 transcript:ENST00000005257 gene_biotype:protein_coding transcript_biotype:protein_coding	0.4563	5	4	7	84	36050000	78150000	#N/A
ENSP00000314363	ENSG00000071054	ENST00000347699	MAP4K4	mitogen-activated protein kinase kinase kinase kinase 4 [Source:HGNC Symbol;Acc:HGNC:6866]	pep:known chromosome:GRCh38:2:101698081:101891321:1 gene:ENSG00000071054 transcript:ENST00000347699 gene_biotype:protein_coding transcript_biotype:protein_coding	0.1921	14	2	14	54	16710000	77970000	#N/A
ENSP00000303600	ENSG00000071054	ENST00000302217	MAP4K4	mitogen-activated protein kinase kinase kinase kinase 4 [Source:HGNC Symbol;Acc:HGNC:6866]	pep:known chromosome:GRCh38:2:101698026:101894689:1 gene:ENSG00000071054 transcript:ENST00000302217 gene_biotype:protein_coding transcript_biotype:protein_coding	0.1996	6	1	13	53	16710000	77970000	#N/A
ENSP00000417443	ENSG00000158604	ENST00000481238	TMED4	transmembrane emp24 protein transport domain containing 4 [Source:HGNC Symbol;Acc:HGNC:22301]	pep:novel chromosome:GRCh38:7:44579897:44582231:-1 gene:ENSG00000158604 transcript:ENST00000481238 gene_biotype:protein_coding transcript_biotype:protein_coding	0.457	3	6	7	51	69980000	77960000	TMED4	TMED4	69980000	77960000	integral component of membrane
ENSP00000350518	ENSG00000138757	ENST00000357854	G3BP2	GTPase activating protein (SH3 domain) binding protein 2 [Source:HGNC Symbol;Acc:HGNC:30291]	pep:known chromosome:GRCh38:4:75644389:75673401:-1 gene:ENSG00000138757 transcript:ENST00000357854 gene_biotype:protein_coding transcript_biotype:protein_coding	0.2895	10	8	8	40	174700000	77690000	#N/A
ENSP00000261700	ENSG00000087302	ENST00000261700	C14orf166	chromosome 14 open reading frame 166 [Source:HGNC Symbol;Acc:HGNC:23169]	pep:known chromosome:GRCh38:14:51989475:52010691:1 gene:ENSG00000087302 transcript:ENST00000261700 gene_biotype:protein_coding transcript_biotype:protein_coding	0.5615	4	14	14	107	216000000	77570000	#N/A
ENSP00000361512	ENSG00000147224	ENST00000372435	PRPS1	phosphoribosyl pyrophosphate synthetase 1 [Source:HGNC Symbol;Acc:HGNC:9462]	pep:known chromosome:GRCh38:X:107628507:107651026:1 gene:ENSG00000147224 transcript:ENST00000372435 gene_biotype:protein_coding transcript_biotype:protein_coding	0.4528	6	7	14	59	300600000	77540000	#N/A
ENSP00000370043	ENSG00000101911	ENST00000380668	PRPS2	phosphoribosyl pyrophosphate synthetase 2 [Source:HGNC Symbol;Acc:HGNC:9465]	pep:known chromosome:GRCh38:X:12791370:12824222:1 gene:ENSG00000101911 transcript:ENST00000380668 gene_biotype:protein_coding transcript_biotype:protein_coding	0.2673	5	1	8	36	232300000	77540000	#N/A
ENSP00000258198	ENSG00000135720	ENST00000258198	DYNC1LI2	dynein, cytoplasmic 1, light intermediate chain 2 [Source:HGNC Symbol;Acc:HGNC:2966]	pep:known chromosome:GRCh38:16:66720893:66751798:-1 gene:ENSG00000135720 transcript:ENST00000258198 gene_biotype:protein_coding transcript_biotype:protein_coding	0.4187	7	11	12	40	55240000	77200000	#N/A
ENSP00000367178	ENSG00000125870	ENST00000377943	SNRPB2	small nuclear ribonucleoprotein polypeptide B [Source:HGNC Symbol;Acc:HGNC:11155]	pep:known chromosome:GRCh38:20:16729961:16741776:1 gene:ENSG00000125870 transcript:ENST00000377943 gene_biotype:protein_coding transcript_biotype:protein_coding	0.1333	1	1	2	6	181800000	77180000	#N/A
ENSP00000238497	ENSG00000119541	ENST00000238497	VPS4B	vacuolar protein sorting 4 homolog B (S. cerevisiae) [Source:HGNC Symbol;Acc:HGNC:10895]	pep:known chromosome:GRCh38:18:63389190:63422463:-1 gene:ENSG00000119541 transcript:ENST00000238497 gene_biotype:protein_coding transcript_biotype:protein_coding	0.1689	1	5	5	25	22160000	76600000	#N/A
ENSP00000384652	ENSG00000106399	ENST00000406109	RPA3	replication protein A3, 14kDa [Source:HGNC Symbol;Acc:HGNC:10291]	pep:putative chromosome:GRCh38:7:7636927:7640816:-1 gene:ENSG00000106399 transcript:ENST00000406109 gene_biotype:protein_coding transcript_biotype:protein_coding	0.6707	2	4	4	16	238000000	76580000	#N/A
ENSP00000257181	ENSG00000134748	ENST00000257181	PRPF38A	pre-mRNA processing factor 38A [Source:HGNC Symbol;Acc:HGNC:25930]	pep:known chromosome:GRCh38:1:52404564:52420839:1 gene:ENSG00000134748 transcript:ENST00000257181 gene_biotype:protein_coding transcript_biotype:protein_coding	0.1571	1	3	3	6	28150000	76560000	#N/A
ENSP00000400223	ENSG00000179431	ENST00000317811	FJX1	four jointed box 1 (Drosophila) [Source:HGNC Symbol;Acc:HGNC:17166]	pep:known chromosome:GRCh38:11:35618419:35620868:1 gene:ENSG00000179431 transcript:ENST00000317811 gene_biotype:protein_coding transcript_biotype:protein_coding	0.2174	1	6	6	63		76530000	#N/A
ENSP00000373657	ENSG00000074356	ENST00000389005	C17orf85	chromosome 17 open reading frame 85 [Source:HGNC Symbol;Acc:HGNC:24612]	pep:known chromosome:GRCh38:17:3812147:3846251:-1 gene:ENSG00000074356 transcript:ENST00000389005 gene_biotype:protein_coding transcript_biotype:protein_coding	0.0839	2	4	4	5	31090000	76290000	#N/A
ENSP00000380446	ENSG00000100836	ENST00000397276	PABPN1	poly(A) binding protein, nuclear 1 [Source:HGNC Symbol;Acc:HGNC:8565]	pep:known chromosome:GRCh38:14:23321457:23326163:1 gene:ENSG00000100836 transcript:ENST00000397276 gene_biotype:protein_coding transcript_biotype:protein_coding	0.1723	6	3	3	18	212400000	75840000	#N/A
ENSP00000238823	ENSG00000119812	ENST00000238823	FAM98A	family with sequence similarity 98, member A [Source:HGNC Symbol;Acc:HGNC:24520]	pep:known chromosome:GRCh38:2:33583658:33599362:-1 gene:ENSG00000119812 transcript:ENST00000238823 gene_biotype:protein_coding transcript_biotype:protein_coding	0.1834	3	6	8	45	59600000	75730000	#N/A
ENSP00000480945	ENSG00000104524	ENST00000495276	PYCRL	pyrroline-5-carboxylate reductase-like [Source:HGNC Symbol;Acc:HGNC:25846]	pep:novel chromosome:GRCh38:8:143604219:143609574:-1 gene:ENSG00000104524 transcript:ENST00000495276 gene_biotype:protein_coding transcript_biotype:protein_coding	0.3467	4	7	7	20	70200000	75370000	#N/A
ENSP00000379386	ENSG00000111716	ENST00000396076	LDHB	lactate dehydrogenase B [Source:HGNC Symbol;Acc:HGNC:6541]	pep:known chromosome:GRCh38:12:21635342:21657794:-1 gene:ENSG00000111716 transcript:ENST00000396076 gene_biotype:protein_coding transcript_biotype:protein_coding	0.4701	11	11	20	321	2520000000	75290000	#N/A
ENSP00000384812	ENSG00000128309	ENST00000401419	MPST	mercaptopyruvate sulfurtransferase [Source:HGNC Symbol;Acc:HGNC:7223]	pep:known chromosome:GRCh38:22:37019635:37029801:1 gene:ENSG00000128309 transcript:ENST00000401419 gene_biotype:protein_coding transcript_biotype:protein_coding	0.404	2	9	9	45	115200000	75230000	#N/A
ENSP00000330945	ENSG00000184840	ENST00000332598	TMED9	transmembrane emp24 protein transport domain containing 9 [Source:HGNC Symbol;Acc:HGNC:24878]	pep:known chromosome:GRCh38:5:177592158:177596124:1 gene:ENSG00000184840 transcript:ENST00000332598 gene_biotype:protein_coding transcript_biotype:protein_coding	0.3191	1	9	10	93	120500000	75110000	TMED9	TMED9	120500000	75110000	integral component of membrane
ENSP00000390842	ENSG00000137100	ENST00000421919	DCTN3	dynactin 3 (p22) [Source:HGNC Symbol;Acc:HGNC:2713]	pep:known chromosome:GRCh38:9:34613551:34620443:-1 gene:ENSG00000137100 transcript:ENST00000421919 gene_biotype:protein_coding transcript_biotype:protein_coding	0.3377	7	4	4	12	52930000	74960000	#N/A
ENSP00000435742	ENSG00000162231	ENST00000530875	NXF1	nuclear RNA export factor 1 [Source:HGNC Symbol;Acc:HGNC:8071]	pep:novel chromosome:GRCh38:11:62794338:62805469:-1 gene:ENSG00000162231 transcript:ENST00000530875 gene_biotype:protein_coding transcript_biotype:protein_coding	0.1675	5	7	7	10	64290000	74570000	#N/A
ENSP00000419486	ENSG00000158163	ENST00000469243	DZIP1L	DAZ interacting zinc finger protein 1-like [Source:HGNC Symbol;Acc:HGNC:26551]	pep:known chromosome:GRCh38:3:138068983:138113480:-1 gene:ENSG00000158163 transcript:ENST00000469243 gene_biotype:protein_coding transcript_biotype:protein_coding	0.026	2	1	1	1		74560000	#N/A
ENSP00000341044	ENSG00000076555	ENST00000338432	ACACB	acetyl-CoA carboxylase beta [Source:HGNC Symbol;Acc:HGNC:85]	pep:known chromosome:GRCh38:12:109116595:109268226:1 gene:ENSG00000076555 transcript:ENST00000338432 gene_biotype:protein_coding transcript_biotype:protein_coding	0.3417	7	53	61	199		74500000	#N/A
ENSP00000055077	ENSG00000049541	ENST00000055077	RFC2	replication factor C (activator 1) 2, 40kDa [Source:HGNC Symbol;Acc:HGNC:9970]	pep:known chromosome:GRCh38:7:74231537:74254444:-1 gene:ENSG00000049541 transcript:ENST00000055077 gene_biotype:protein_coding transcript_biotype:protein_coding	0.291	10	4	7	17	109400000	74490000	#N/A
ENSP00000341903	ENSG00000128641	ENST00000339514	MYO1B	myosin IB [Source:HGNC Symbol;Acc:HGNC:7596]	pep:known chromosome:GRCh38:2:191245276:191425389:1 gene:ENSG00000128641 transcript:ENST00000339514 gene_biotype:protein_coding transcript_biotype:protein_coding	0.4295	7	1	35	165	29320000	74330000	#N/A
ENSP00000376130	ENSG00000128641	ENST00000392316	MYO1B	myosin IB [Source:HGNC Symbol;Acc:HGNC:7596]	pep:known chromosome:GRCh38:2:191276885:191425389:1 gene:ENSG00000128641 transcript:ENST00000392316 gene_biotype:protein_coding transcript_biotype:protein_coding	0.4182	8	1	35	164	29320000	74330000	#N/A
ENSP00000477389	ENSG00000178252	ENST00000608424	WDR6	WD repeat domain 6 [Source:HGNC Symbol;Acc:HGNC:12758]	pep:novel chromosome:GRCh38:3:49007393:49015953:1 gene:ENSG00000178252 transcript:ENST00000608424 gene_biotype:protein_coding transcript_biotype:protein_coding	0.0946	8	7	7	16	31310000	74150000	#N/A
ENSP00000354347	ENSG00000198380	ENST00000361060	GFPT1	glutamine--fructose-6-phosphate transaminase 1 [Source:HGNC Symbol;Acc:HGNC:4241]	pep:known chromosome:GRCh38:2:69319780:69387248:-1 gene:ENSG00000198380 transcript:ENST00000361060 gene_biotype:protein_coding transcript_biotype:protein_coding	0.5448	4	30	30	189	77420000	74110000	#N/A
ENSP00000400714	ENSG00000080618	ENST00000439329	CPB2	carboxypeptidase B2 (plasma) [Source:HGNC Symbol;Acc:HGNC:2300]	pep:known chromosome:GRCh38:13:46053187:46105076:-1 gene:ENSG00000080618 transcript:ENST00000439329 gene_biotype:protein_coding transcript_biotype:protein_coding	0.3472	2	8	9	55		74110000	#N/A
ENSP00000423495	ENSG00000197451	ENST00000515193	HNRNPAB	heterogeneous nuclear ribonucleoprotein A/B [Source:HGNC Symbol;Acc:HGNC:5034]	pep:novel chromosome:GRCh38:5:178204544:178211155:1 gene:ENSG00000197451 transcript:ENST00000515193 gene_biotype:protein_coding transcript_biotype:protein_coding	0.3321	6	8	9	57	987100000	73820000	#N/A
ENSP00000246548	ENSG00000126261	ENST00000246548	UBA2	ubiquitin-like modifier activating enzyme 2 [Source:HGNC Symbol;Acc:HGNC:30661]	pep:known chromosome:GRCh38:19:34428363:34471251:1 gene:ENSG00000126261 transcript:ENST00000246548 gene_biotype:protein_coding transcript_biotype:protein_coding	0.3891	7	13	13	42	241100000	73390000	#N/A
ENSP00000324527	ENSG00000176658	ENST00000318217	MYO1D	myosin ID [Source:HGNC Symbol;Acc:HGNC:7598]	pep:known chromosome:GRCh38:17:32492522:32877177:-1 gene:ENSG00000176658 transcript:ENST00000318217 gene_biotype:protein_coding transcript_biotype:protein_coding	0.2664	4	18	20	57	13960000	73380000	#N/A
ENSP00000456729	ENSG00000102893	ENST00000566044	PHKB	phosphorylase kinase, beta [Source:HGNC Symbol;Acc:HGNC:8927]	pep:known chromosome:GRCh38:16:47461295:47699745:1 gene:ENSG00000102893 transcript:ENST00000566044 gene_biotype:protein_coding transcript_biotype:protein_coding	0.0847	6	5	5	6		73190000	#N/A
ENSP00000320663	ENSG00000143924	ENST00000318522	EML4	echinoderm microtubule associated protein like 4 [Source:HGNC Symbol;Acc:HGNC:1316]	pep:known chromosome:GRCh38:2:42169350:42332548:1 gene:ENSG00000143924 transcript:ENST00000318522 gene_biotype:protein_coding transcript_biotype:protein_coding	0.2559	3	21	21	64	46220000	72990000	#N/A
ENSP00000370589	ENSG00000101361	ENST00000329276	NOP56	NOP56 ribonucleoprotein [Source:HGNC Symbol;Acc:HGNC:15911]	pep:known chromosome:GRCh38:20:2652145:2658393:1 gene:ENSG00000101361 transcript:ENST00000329276 gene_biotype:protein_coding transcript_biotype:protein_coding	0.5202	4	22	22	81	278900000	72900000	#N/A
ENSP00000445249	ENSG00000136045	ENST00000541166	PWP1	PWP1 homolog (S. cerevisiae) [Source:HGNC Symbol;Acc:HGNC:17015]	pep:putative chromosome:GRCh38:12:107686042:107712412:1 gene:ENSG00000136045 transcript:ENST00000541166 gene_biotype:protein_coding transcript_biotype:protein_coding	0.1663	3	5	5	10	28340000	72870000	#N/A
ENSP00000314610	ENSG00000166477	ENST00000315141	LEO1	Leo1, Paf1/RNA polymerase II complex component, homolog (S. cerevisiae) [Source:HGNC Symbol;Acc:HGNC:30401]	pep:known chromosome:GRCh38:15:51938027:51971776:-1 gene:ENSG00000166477 transcript:ENST00000315141 gene_biotype:protein_coding transcript_biotype:protein_coding	0.0528	2	3	3	4	17590000	72730000	#N/A
ENSP00000442266	ENSG00000110367	ENST00000534980	DDX6	DEAD (Asp-Glu-Ala-Asp) box helicase 6 [Source:HGNC Symbol;Acc:HGNC:2747]	pep:known chromosome:GRCh38:11:118749325:118791136:-1 gene:ENSG00000110367 transcript:ENST00000534980 gene_biotype:protein_coding transcript_biotype:protein_coding	0.381	2	13	13	75	212400000	72640000	#N/A
ENSP00000326128	ENSG00000107929	ENST00000316157	LARP4B	La ribonucleoprotein domain family, member 4B [Source:HGNC Symbol;Acc:HGNC:28987]	pep:known chromosome:GRCh38:10:809542:885762:-1 gene:ENSG00000107929 transcript:ENST00000316157 gene_biotype:protein_coding transcript_biotype:protein_coding	0.1274	4	6	6	11	26170000	72160000	#N/A
ENSP00000419310	ENSG00000144840	ENST00000473654	RABL3	RAB, member of RAS oncogene family-like 3 [Source:HGNC Symbol;Acc:HGNC:18072]	pep:known chromosome:GRCh38:3:120688597:120742993:-1 gene:ENSG00000144840 transcript:ENST00000473654 gene_biotype:protein_coding transcript_biotype:nonsense_mediated_decay	0.3953	6	3	3	21	370500000	72010000	#N/A
ENSP00000420665	ENSG00000121578	ENST00000480814	B4GALT4	UDP-Gal:betaGlcNAc beta 1,4- galactosyltransferase, polypeptide 4 [Source:HGNC Symbol;Acc:HGNC:927]	pep:known chromosome:GRCh38:3:119211779:119237071:-1 gene:ENSG00000121578 transcript:ENST00000480814 gene_biotype:protein_coding transcript_biotype:nonsense_mediated_decay	0.1992	6	3	3	12		71910000	B4GALT4	B4GALT4	0	71910000	integral component of membrane
ENSP00000381301	ENSG00000105723	ENST00000398249	GSK3A	glycogen synthase kinase 3 alpha [Source:HGNC Symbol;Acc:HGNC:4616]	pep:novel chromosome:GRCh38:19:42230190:42241893:-1 gene:ENSG00000105723 transcript:ENST00000398249 gene_biotype:protein_coding transcript_biotype:protein_coding	0.2045	3	4	5	16	22210000	71900000	#N/A
ENSP00000394014	ENSG00000136518	ENST00000450518	ACTL6A	actin-like 6A [Source:HGNC Symbol;Acc:HGNC:24124]	pep:known chromosome:GRCh38:3:179562886:179588407:1 gene:ENSG00000136518 transcript:ENST00000450518 gene_biotype:protein_coding transcript_biotype:protein_coding	0.3049	5	8	8	45	705400000	71720000	#N/A
ENSP00000277165	ENSG00000048828	ENST00000277165	FAM120A	family with sequence similarity 120A [Source:HGNC Symbol;Acc:HGNC:13247]	pep:known chromosome:GRCh38:9:93451722:93566107:1 gene:ENSG00000048828 transcript:ENST00000277165 gene_biotype:protein_coding transcript_biotype:protein_coding	0.2979	7	23	23	82	45580000	71430000	#N/A
ENSP00000350491	ENSG00000198056	ENST00000338193	PRIM1	primase, DNA, polypeptide 1 (49kDa) [Source:HGNC Symbol;Acc:HGNC:9369]	pep:known chromosome:GRCh38:12:56731622:56752335:-1 gene:ENSG00000198056 transcript:ENST00000338193 gene_biotype:protein_coding transcript_biotype:protein_coding	0.1881	3	6	6	13	50400000	71250000	#N/A
ENSP00000322396	ENSG00000179041	ENST00000320270	RRS1	RRS1 ribosome biogenesis regulator homolog (S. cerevisiae) [Source:HGNC Symbol;Acc:HGNC:17083]	pep:known chromosome:GRCh38:8:66429028:66430733:1 gene:ENSG00000179041 transcript:ENST00000320270 gene_biotype:protein_coding transcript_biotype:protein_coding	0.3123	1	10	10	31	99240000	71130000	#N/A
ENSP00000345968	ENSG00000161031	ENST00000340880	PGLYRP2	peptidoglycan recognition protein 2 [Source:HGNC Symbol;Acc:HGNC:30013]	pep:known chromosome:GRCh38:19:15468645:15479852:-1 gene:ENSG00000161031 transcript:ENST00000340880 gene_biotype:protein_coding transcript_biotype:protein_coding	0.316	3	12	12	98		70580000	#N/A
ENSP00000289371	ENSG00000158417	ENST00000289371	EIF5B	eukaryotic translation initiation factor 5B [Source:HGNC Symbol;Acc:HGNC:30793]	pep:known chromosome:GRCh38:2:99337353:99401326:1 gene:ENSG00000158417 transcript:ENST00000289371 gene_biotype:protein_coding transcript_biotype:protein_coding	0.2066	2	15	15	51	168700000	70550000	#N/A
ENSP00000311977	ENSG00000141994	ENST00000309061	DUS3L	dihydrouridine synthase 3-like (S. cerevisiae) [Source:HGNC Symbol;Acc:HGNC:26920]	pep:known chromosome:GRCh38:19:5785140:5791238:-1 gene:ENSG00000141994 transcript:ENST00000309061 gene_biotype:protein_coding transcript_biotype:protein_coding	0.1462	3	6	6	12	26520000	70470000	#N/A
ENSP00000443794	ENSG00000072163	ENST00000545738	LIMS2	LIM and senescent cell antigen-like domains 2 [Source:HGNC Symbol;Acc:HGNC:16084]	pep:novel chromosome:GRCh38:2:127638721:127675102:-1 gene:ENSG00000072163 transcript:ENST00000545738 gene_biotype:protein_coding transcript_biotype:protein_coding	0.292	7	1	9	34	30040000	70460000	#N/A
ENSP00000279022	ENSG00000101335	ENST00000279022	MYL9	myosin, light chain 9, regulatory [Source:HGNC Symbol;Acc:HGNC:15754]	pep:known chromosome:GRCh38:20:36541484:36551447:1 gene:ENSG00000101335 transcript:ENST00000279022 gene_biotype:protein_coding transcript_biotype:protein_coding	0.6221	3	4	11	189	180200000	70310000	#N/A
ENSP00000340989	ENSG00000175793	ENST00000339276	SFN	stratifin [Source:HGNC Symbol;Acc:HGNC:10773]	pep:known chromosome:GRCh38:1:26863138:26864457:1 gene:ENSG00000175793 transcript:ENST00000339276 gene_biotype:protein_coding transcript_biotype:protein_coding	0.3871	2	7	10	117	590300000	70270000	#N/A
ENSP00000300161	ENSG00000166913	ENST00000353703	YWHAB	tyrosine 3-monooxygenase/tryptophan 5-monooxygenase activation protein, beta [Source:HGNC Symbol;Acc:HGNC:12849]	pep:known chromosome:GRCh38:20:44885676:44908532:1 gene:ENSG00000166913 transcript:ENST00000353703 gene_biotype:protein_coding transcript_biotype:protein_coding	0.565	5	13	20	261	801800000	70270000	#N/A
ENSP00000477608	ENSG00000273594	ENST00000619144	EEF1D	eukaryotic translation elongation factor 1 delta (guanine nucleotide exchange protein) [Source:HGNC Symbol;Acc:HGNC:3211]	pep:known chromosome:GRCh38:CHR_HSCHR8_3_CTG7:143579697:143597675:-1 gene:ENSG00000273594 transcript:ENST00000619144 gene_biotype:protein_coding transcript_biotype:protein_coding	0.2597	28	3	12	137	719100000	69700000	#N/A
ENSP00000256398	ENSG00000134014	ENST00000256398	ELP3	elongator acetyltransferase complex subunit 3 [Source:HGNC Symbol;Acc:HGNC:20696]	pep:known chromosome:GRCh38:8:28092838:28191156:1 gene:ENSG00000134014 transcript:ENST00000256398 gene_biotype:protein_coding transcript_biotype:protein_coding	0.2066	11	8	8	20	10490000	69520000	#N/A
ENSP00000221233	ENSG00000077348	ENST00000221233	EXOSC5	exosome component 5 [Source:HGNC Symbol;Acc:HGNC:24662]	pep:known chromosome:GRCh38:19:41386374:41397479:-1 gene:ENSG00000077348 transcript:ENST00000221233 gene_biotype:protein_coding transcript_biotype:protein_coding	0.4043	4	5	5	17	88510000	69510000	#N/A
ENSP00000354558	ENSG00000198793	ENST00000361445	MTOR	mechanistic target of rapamycin (serine/threonine kinase) [Source:HGNC Symbol;Acc:HGNC:3942]	pep:known chromosome:GRCh38:1:11106535:11262507:-1 gene:ENSG00000198793 transcript:ENST00000361445 gene_biotype:protein_coding transcript_biotype:protein_coding	0.1153	3	19	19	26	17500000	69420000	#N/A
ENSP00000361237	ENSG00000108219	ENST00000372164	TSPAN14	tetraspanin 14 [Source:HGNC Symbol;Acc:HGNC:23303]	pep:known chromosome:GRCh38:10:80454330:80522631:1 gene:ENSG00000108219 transcript:ENST00000372164 gene_biotype:protein_coding transcript_biotype:protein_coding	0.2569	5	8	8	54		69300000	TSPAN14	TSPAN14	0	69300000	integral component of membrane
ENSP00000377681	ENSG00000145907	ENST00000394123	G3BP1	GTPase activating protein (SH3 domain) binding protein 1 [Source:HGNC Symbol;Acc:HGNC:30292]	pep:known chromosome:GRCh38:5:151771910:151812785:1 gene:ENSG00000145907 transcript:ENST00000394123 gene_biotype:protein_coding transcript_biotype:protein_coding	0.3391	8	13	13	108	324700000	68890000	#N/A
ENSP00000362329	ENSG00000180817	ENST00000373232	PPA1	pyrophosphatase (inorganic) 1 [Source:HGNC Symbol;Acc:HGNC:9226]	pep:known chromosome:GRCh38:10:70202830:70233427:-1 gene:ENSG00000180817 transcript:ENST00000373232 gene_biotype:protein_coding transcript_biotype:protein_coding	0.8097	2	18	19	162	855600000	68820000	#N/A
ENSP00000468258	ENSG00000182963	ENST00000586347	GJC1	gap junction protein, gamma 1, 45kDa [Source:HGNC Symbol;Acc:HGNC:4280]	pep:putative chromosome:GRCh38:17:44803949:44804966:-1 gene:ENSG00000182963 transcript:ENST00000586347 gene_biotype:protein_coding transcript_biotype:protein_coding	0.1593	3	1	1	2		68810000	GJC1	GJC1	0	68810000	integral component of membrane
ENSP00000256079	ENSG00000133704	ENST00000256079	IPO8	importin 8 [Source:HGNC Symbol;Acc:HGNC:9853]	pep:known chromosome:GRCh38:12:30628988:30695986:-1 gene:ENSG00000133704 transcript:ENST00000256079 gene_biotype:protein_coding transcript_biotype:protein_coding	0.1244	5	8	9	29	60550000	68780000	#N/A
ENSP00000319096	ENSG00000181467	ENST00000323534	RAP2B	RAP2B, member of RAS oncogene family [Source:HGNC Symbol;Acc:HGNC:9862]	pep:known chromosome:GRCh38:3:153162270:153167173:1 gene:ENSG00000181467 transcript:ENST00000323534 gene_biotype:protein_coding transcript_biotype:protein_coding	0.4262	2	3	7	76	21430000	68740000	#N/A
ENSP00000308546	ENSG00000146834	ENST00000310512	MEPCE	methylphosphate capping enzyme [Source:HGNC Symbol;Acc:HGNC:20247]	pep:known chromosome:GRCh38:7:100429631:100434126:1 gene:ENSG00000146834 transcript:ENST00000310512 gene_biotype:protein_coding transcript_biotype:protein_coding	0.1669	2	5	5	6	66840000	68580000	#N/A
ENSP00000424870	ENSG00000153037	ENST00000505459	SRP19	signal recognition particle 19kDa [Source:HGNC Symbol;Acc:HGNC:11300]	pep:known chromosome:GRCh38:5:112861222:112869788:1 gene:ENSG00000153037 transcript:ENST00000505459 gene_biotype:protein_coding transcript_biotype:protein_coding	0.4931	5	4	4	10	47320000	68500000	#N/A
ENSP00000253108	ENSG00000130811	ENST00000253108	EIF3G	eukaryotic translation initiation factor 3, subunit G [Source:HGNC Symbol;Acc:HGNC:3274]	pep:known chromosome:GRCh38:19:10115017:10119902:-1 gene:ENSG00000130811 transcript:ENST00000253108 gene_biotype:protein_coding transcript_biotype:protein_coding	0.3094	6	8	8	48	308000000	68420000	#N/A
ENSP00000385269	ENSG00000066044	ENST00000407627	ELAVL1	ELAV like RNA binding protein 1 [Source:HGNC Symbol;Acc:HGNC:3312]	pep:known chromosome:GRCh38:19:7958579:8005608:-1 gene:ENSG00000066044 transcript:ENST00000407627 gene_biotype:protein_coding transcript_biotype:protein_coding	0.3374	3	8	8	44	370400000	68160000	#N/A
ENSP00000382703	ENSG00000156304	ENST00000399804	SCAF4	SR-related CTD-associated factor 4 [Source:HGNC Symbol;Acc:HGNC:19304]	pep:known chromosome:GRCh38:21:31671033:31732075:-1 gene:ENSG00000156304 transcript:ENST00000399804 gene_biotype:protein_coding transcript_biotype:protein_coding	0.0542	3	2	3	9	55890000	67780000	#N/A
ENSP00000199814	ENSG00000086589	ENST00000199814	RBM22	RNA binding motif protein 22 [Source:HGNC Symbol;Acc:HGNC:25503]	pep:known chromosome:GRCh38:5:150690794:150701107:-1 gene:ENSG00000086589 transcript:ENST00000199814 gene_biotype:protein_coding transcript_biotype:protein_coding	0.2024	4	7	7	13	39510000	67740000	#N/A
ENSP00000364469	ENSG00000118137	ENST00000375320	APOA1	apolipoprotein A-I [Source:HGNC Symbol;Acc:HGNC:600]	pep:known chromosome:GRCh38:11:116835751:116837586:-1 gene:ENSG00000118137 transcript:ENST00000375320 gene_biotype:protein_coding transcript_biotype:protein_coding	0.6067	2	17	18	103		67610000	#N/A
ENSP00000352606	ENSG00000140511	ENST00000359595	HAPLN3	hyaluronan and proteoglycan link protein 3 [Source:HGNC Symbol;Acc:HGNC:21446]	pep:known chromosome:GRCh38:15:88877288:88895626:-1 gene:ENSG00000140511 transcript:ENST00000359595 gene_biotype:protein_coding transcript_biotype:protein_coding	0.425	4	13	14	47		67580000	#N/A
ENSP00000307297	ENSG00000169105	ENST00000306243	CHST14	carbohydrate (N-acetylgalactosamine 4-0) sulfotransferase 14 [Source:HGNC Symbol;Acc:HGNC:24464]	pep:known chromosome:GRCh38:15:40470998:40474571:1 gene:ENSG00000169105 transcript:ENST00000306243 gene_biotype:protein_coding transcript_biotype:protein_coding	0.2314	2	7	7	56		67570000	CHST14	CHST14	0	67570000	integral component of membrane
ENSP00000252486	ENSG00000130203	ENST00000252486	APOE	apolipoprotein E [Source:HGNC Symbol;Acc:HGNC:613]	pep:known chromosome:GRCh38:19:44905754:44909393:1 gene:ENSG00000130203 transcript:ENST00000252486 gene_biotype:protein_coding transcript_biotype:protein_coding	0.6751	4	20	23	290		67350000	#N/A
ENSP00000440874	ENSG00000133318	ENST00000537981	RTN3	reticulon 3 [Source:HGNC Symbol;Acc:HGNC:10469]	pep:known chromosome:GRCh38:11:63681500:63759885:1 gene:ENSG00000133318 transcript:ENST00000537981 gene_biotype:protein_coding transcript_biotype:protein_coding	0.0551	5	2	2	23	186000000	66750000	RTN3	RTN3	186000000	66750000	integral component of membrane
ENSP00000386458	ENSG00000196504	ENST00000410080	PRPF40A	PRP40 pre-mRNA processing factor 40 homolog A (S. cerevisiae) [Source:HGNC Symbol;Acc:HGNC:16463]	pep:known chromosome:GRCh38:2:152651593:152717981:-1 gene:ENSG00000196504 transcript:ENST00000410080 gene_biotype:protein_coding transcript_biotype:protein_coding	0.0892	4	7	7	25	97950000	66660000	#N/A
ENSP00000369317	ENSG00000205420	ENST00000330722	KRT6A	keratin 6A [Source:HGNC Symbol;Acc:HGNC:6443]	pep:known chromosome:GRCh38:12:52487174:52493257:-1 gene:ENSG00000205420 transcript:ENST00000330722 gene_biotype:protein_coding transcript_biotype:protein_coding	0.4645	4	4	31	334	113300000	66620000	#N/A
ENSP00000216218	ENSG00000100380	ENST00000216218	ST13	suppression of tumorigenicity 13 (colon carcinoma) (Hsp70 interacting protein) [Source:HGNC Symbol;Acc:HGNC:11343]	pep:known chromosome:GRCh38:22:40824535:40857022:-1 gene:ENSG00000100380 transcript:ENST00000216218 gene_biotype:protein_coding transcript_biotype:protein_coding	0.3117	6	14	14	137	843900000	66300000	#N/A
ENSP00000342332	ENSG00000011304	ENST00000350092	PTBP1	polypyrimidine tract binding protein 1 [Source:HGNC Symbol;Acc:HGNC:9583]	pep:putative chromosome:GRCh38:19:799406:812222:1 gene:ENSG00000011304 transcript:ENST00000350092 gene_biotype:protein_coding transcript_biotype:protein_coding	0.4839	10	16	18	160	1371000000	66210000	#N/A
ENSP00000378107	ENSG00000115310	ENST00000394609	RTN4	reticulon 4 [Source:HGNC Symbol;Acc:HGNC:14085]	pep:known chromosome:GRCh38:2:54972187:55010449:-1 gene:ENSG00000115310 transcript:ENST00000394609 gene_biotype:protein_coding transcript_biotype:protein_coding	0.402	3	2	9	251	133000000	66120000	RTN4	RTN4	133000000	66120000	integral component of membrane
ENSP00000290354	ENSG00000159231	ENST00000290354	CBR3	carbonyl reductase 3 [Source:HGNC Symbol;Acc:HGNC:1549]	pep:known chromosome:GRCh38:21:36134912:36146566:1 gene:ENSG00000159231 transcript:ENST00000290354 gene_biotype:protein_coding transcript_biotype:protein_coding	0.4368	1	8	10	93	323800000	66040000	#N/A
ENSP00000443787	ENSG00000100504	ENST00000544180	PYGL	phosphorylase, glycogen, liver [Source:HGNC Symbol;Acc:HGNC:9725]	pep:novel chromosome:GRCh38:14:50905218:50944483:-1 gene:ENSG00000100504 transcript:ENST00000544180 gene_biotype:protein_coding transcript_biotype:protein_coding	0.4957	3	29	34	234	245900000	65880000	#N/A
ENSP00000365567	ENSG00000125304	ENST00000376387	TM9SF2	transmembrane 9 superfamily member 2 [Source:HGNC Symbol;Acc:HGNC:11865]	pep:known chromosome:GRCh38:13:99501417:99564006:1 gene:ENSG00000125304 transcript:ENST00000376387 gene_biotype:protein_coding transcript_biotype:protein_coding	0.1161	1	5	5	32	67860000	65870000	TM9SF2	TM9SF2	67860000	65870000	integral component of membrane
ENSP00000315130	ENSG00000120885	ENST00000316403	CLU	clusterin [Source:HGNC Symbol;Acc:HGNC:2095]	pep:known chromosome:GRCh38:8:27596917:27615031:-1 gene:ENSG00000120885 transcript:ENST00000316403 gene_biotype:protein_coding transcript_biotype:protein_coding	0.3719	10	19	19	475	30700000	65870000	#N/A
ENSP00000280258	ENSG00000150687	ENST00000280258	PRSS23	protease, serine, 23 [Source:HGNC Symbol;Acc:HGNC:14370]	pep:known chromosome:GRCh38:11:86800240:86811233:1 gene:ENSG00000150687 transcript:ENST00000280258 gene_biotype:protein_coding transcript_biotype:protein_coding	0.4648	2	13	13	212		65850000	#N/A
ENSP00000306330	ENSG00000170027	ENST00000307630	YWHAG	tyrosine 3-monooxygenase/tryptophan 5-monooxygenase activation protein, gamma [Source:HGNC Symbol;Acc:HGNC:12852]	pep:known chromosome:GRCh38:7:76326794:76359031:-1 gene:ENSG00000170027 transcript:ENST00000307630 gene_biotype:protein_coding transcript_biotype:protein_coding	0.5911	2	10	15	244	749000000	65690000	#N/A
ENSP00000299736	ENSG00000166582	ENST00000299736	CENPV	centromere protein V [Source:HGNC Symbol;Acc:HGNC:29920]	pep:known chromosome:GRCh38:17:16342534:16353499:-1 gene:ENSG00000166582 transcript:ENST00000299736 gene_biotype:protein_coding transcript_biotype:protein_coding	0.3346	2	6	6	12	122500000	65270000	#N/A
ENSP00000275766	ENSG00000146858	ENST00000275766	ZC3HAV1L	zinc finger CCCH-type, antiviral 1-like [Source:HGNC Symbol;Acc:HGNC:22423]	pep:known chromosome:GRCh38:7:139025706:139036029:-1 gene:ENSG00000146858 transcript:ENST00000275766 gene_biotype:protein_coding transcript_biotype:protein_coding	0.3133	1	6	6	11	49680000	65260000	#N/A
ENSP00000439856	ENSG00000085872	ENST00000546361	CHERP	calcium homeostasis endoplasmic reticulum protein [Source:HGNC Symbol;Acc:HGNC:16930]	pep:known chromosome:GRCh38:19:16517889:16542530:-1 gene:ENSG00000085872 transcript:ENST00000546361 gene_biotype:protein_coding transcript_biotype:protein_coding	0.1168	2	7	7	22	139900000	65100000	#N/A
ENSP00000356548	ENSG00000135521	ENST00000367576	LTV1	LTV1 ribosome biogenesis factor [Source:HGNC Symbol;Acc:HGNC:21173]	pep:known chromosome:GRCh38:6:143843344:143863812:1 gene:ENSG00000135521 transcript:ENST00000367576 gene_biotype:protein_coding transcript_biotype:protein_coding	0.1074	2	4	4	5	35980000	65070000	#N/A
ENSP00000474710	ENSG00000166197	ENST00000605788	NOLC1	nucleolar and coiled-body phosphoprotein 1 [Source:HGNC Symbol;Acc:HGNC:15608]	pep:known chromosome:GRCh38:10:102152176:102163866:1 gene:ENSG00000166197 transcript:ENST00000605788 gene_biotype:protein_coding transcript_biotype:protein_coding	0.073	7	4	4	13	61000000	64960000	#N/A
ENSP00000369887	ENSG00000137776	ENST00000380516	SLTM	SAFB-like, transcription modulator [Source:HGNC Symbol;Acc:HGNC:20709]	pep:known chromosome:GRCh38:15:58879045:58933653:-1 gene:ENSG00000137776 transcript:ENST00000380516 gene_biotype:protein_coding transcript_biotype:protein_coding	0.0609	9	3	4	14	30730000	64960000	#N/A
ENSP00000411941	ENSG00000144566	ENST00000422242	RAB5A	RAB5A, member RAS oncogene family [Source:HGNC Symbol;Acc:HGNC:9783]	pep:novel chromosome:GRCh38:3:19947405:19984450:1 gene:ENSG00000144566 transcript:ENST00000422242 gene_biotype:protein_coding transcript_biotype:protein_coding	0.4527	9	3	7	82	145400000	64870000	#N/A
ENSP00000448235	ENSG00000111481	ENST00000549116	COPZ1	coatomer protein complex, subunit zeta 1 [Source:HGNC Symbol;Acc:HGNC:2243]	pep:novel chromosome:GRCh38:12:54325144:54350879:1 gene:ENSG00000111481 transcript:ENST00000549116 gene_biotype:protein_coding transcript_biotype:protein_coding	0.5966	13	5	5	45	201200000	64790000	#N/A
ENSP00000351137	ENSG00000076924	ENST00000358368	XAB2	XPA binding protein 2 [Source:HGNC Symbol;Acc:HGNC:14089]	pep:known chromosome:GRCh38:19:7619525:7629565:-1 gene:ENSG00000076924 transcript:ENST00000358368 gene_biotype:protein_coding transcript_biotype:protein_coding	0.1731	1	9	10	12	19190000	64620000	#N/A
ENSP00000355180	ENSG00000142156	ENST00000361866	COL6A1	collagen, type VI, alpha 1 [Source:HGNC Symbol;Acc:HGNC:2211]	pep:known chromosome:GRCh38:21:45981737:46005050:1 gene:ENSG00000142156 transcript:ENST00000361866 gene_biotype:protein_coding transcript_biotype:protein_coding	0.6187	2	32	50	2235		64270000	#N/A
ENSP00000265970	ENSG00000011405	ENST00000265970	PIK3C2A	phosphatidylinositol-4-phosphate 3-kinase, catalytic subunit type 2 alpha [Source:HGNC Symbol;Acc:HGNC:8971]	pep:known chromosome:GRCh38:11:17086572:17169741:-1 gene:ENSG00000011405 transcript:ENST00000265970 gene_biotype:protein_coding transcript_biotype:protein_coding	0.0925	3	10	10	11		64200000	#N/A
ENSP00000295992	ENSG00000163710	ENST00000295992	PCOLCE2	procollagen C-endopeptidase enhancer 2 [Source:HGNC Symbol;Acc:HGNC:8739]	pep:known chromosome:GRCh38:3:142817869:142889203:-1 gene:ENSG00000163710 transcript:ENST00000295992 gene_biotype:protein_coding transcript_biotype:protein_coding	0.2554	3	10	10	27		64060000	#N/A
ENSP00000411675	ENSG00000188313	ENST00000448787	PLSCR1	phospholipid scramblase 1 [Source:HGNC Symbol;Acc:HGNC:9092]	pep:putative chromosome:GRCh38:3:146515955:146544620:-1 gene:ENSG00000188313 transcript:ENST00000448787 gene_biotype:protein_coding transcript_biotype:protein_coding	0.1392	6	2	2	3		63970000	PLSCR1	PLSCR1	0	63970000	integral component of plasma membrane
ENSP00000337445	ENSG00000006744	ENST00000338034	ELAC2	elaC ribonuclease Z 2 [Source:HGNC Symbol;Acc:HGNC:14198]	pep:known chromosome:GRCh38:17:12992391:13018187:-1 gene:ENSG00000006744 transcript:ENST00000338034 gene_biotype:protein_coding transcript_biotype:protein_coding	0.2688	11	16	16	27	133100000	63950000	#N/A
ENSP00000323889	ENSG00000121060	ENST00000316881	TRIM25	tripartite motif containing 25 [Source:HGNC Symbol;Acc:HGNC:12932]	pep:known chromosome:GRCh38:17:56887909:56914038:-1 gene:ENSG00000121060 transcript:ENST00000316881 gene_biotype:protein_coding transcript_biotype:protein_coding	0.3952	1	16	16	59	160400000	63760000	#N/A
ENSP00000277882	ENSG00000148688	ENST00000277882	RPP30	ribonuclease P/MRP 30kDa subunit [Source:HGNC Symbol;Acc:HGNC:17688]	pep:known chromosome:GRCh38:10:90871983:90896392:1 gene:ENSG00000148688 transcript:ENST00000277882 gene_biotype:protein_coding transcript_biotype:protein_coding	0.378	4	6	6	11	45180000	63550000	#N/A
ENSP00000478837	ENSG00000233276	ENST00000620890	GPX1	glutathione peroxidase 1 [Source:HGNC Symbol;Acc:HGNC:4553]	pep:known chromosome:GRCh38:3:49357180:49358358:-1 gene:ENSG00000233276 transcript:ENST00000620890 gene_biotype:protein_coding transcript_biotype:protein_coding	0.4307	3	6	6	35	95550000	63380000	#N/A
ENSP00000356790	ENSG00000143153	ENST00000367816	ATP1B1	ATPase, Na+/K+ transporting, beta 1 polypeptide [Source:HGNC Symbol;Acc:HGNC:804]	pep:known chromosome:GRCh38:1:169105697:169132722:1 gene:ENSG00000143153 transcript:ENST00000367816 gene_biotype:protein_coding transcript_biotype:protein_coding	0.1683	2	4	4	9	31930000	63360000	ATP1B1	ATP1B1	31930000	63360000	sodium:potassium-exchanging ATPase complex
ENSP00000441722	ENSG00000133818	ENST00000545643	RRAS2	related RAS viral (r-ras) oncogene homolog 2 [Source:HGNC Symbol;Acc:HGNC:17271]	pep:known chromosome:GRCh38:11:14279337:14358870:-1 gene:ENSG00000133818 transcript:ENST00000545643 gene_biotype:protein_coding transcript_biotype:protein_coding	0.4286	8	8	11	118	35620000	63270000	#N/A
ENSP00000233552	ENSG00000115211	ENST00000347454	EIF2B4	eukaryotic translation initiation factor 2B, subunit 4 delta, 67kDa [Source:HGNC Symbol;Acc:HGNC:3260]	pep:known chromosome:GRCh38:2:27364352:27370486:-1 gene:ENSG00000115211 transcript:ENST00000347454 gene_biotype:protein_coding transcript_biotype:protein_coding	0.2562	5	1	9	15	24050000	63220000	#N/A
ENSP00000394397	ENSG00000115211	ENST00000445933	EIF2B4	eukaryotic translation initiation factor 2B, subunit 4 delta, 67kDa [Source:HGNC Symbol;Acc:HGNC:3260]	pep:novel chromosome:GRCh38:2:27364381:27370334:-1 gene:ENSG00000115211 transcript:ENST00000445933 gene_biotype:protein_coding transcript_biotype:protein_coding	0.2548	4	1	9	14	24050000	63220000	#N/A
ENSP00000363868	ENSG00000165029	ENST00000374736	ABCA1	ATP-binding cassette, sub-family A (ABC1), member 1 [Source:HGNC Symbol;Acc:HGNC:29]	pep:known chromosome:GRCh38:9:104781002:104928237:-1 gene:ENSG00000165029 transcript:ENST00000374736 gene_biotype:protein_coding transcript_biotype:protein_coding	0.0172	1	1	3	3	121000000	63040000	ABCA1	ABCA1	121000000	63040000	integral component of plasma membrane
ENSP00000366244	ENSG00000078061	ENST00000377045	ARAF	A-Raf proto-oncogene, serine/threonine kinase [Source:HGNC Symbol;Acc:HGNC:646]	pep:known chromosome:GRCh38:X:47561117:47571900:1 gene:ENSG00000078061 transcript:ENST00000377045 gene_biotype:protein_coding transcript_biotype:protein_coding	0.1881	6	6	9	19	24210000	63020000	#N/A
ENSP00000251496	ENSG00000109805	ENST00000251496	NCAPG	non-SMC condensin I complex, subunit G [Source:HGNC Symbol;Acc:HGNC:24304]	pep:known chromosome:GRCh38:4:17810902:17844862:1 gene:ENSG00000109805 transcript:ENST00000251496 gene_biotype:protein_coding transcript_biotype:protein_coding	0.1399	2	10	10	21	85120000	62970000	#N/A
ENSP00000283131	ENSG00000153147	ENST00000283131	SMARCA5	SWI/SNF related, matrix associated, actin dependent regulator of chromatin, subfamily a, member 5 [Source:HGNC Symbol;Acc:HGNC:11101]	pep:known chromosome:GRCh38:4:143513463:143557486:1 gene:ENSG00000153147 transcript:ENST00000283131 gene_biotype:protein_coding transcript_biotype:protein_coding	0.2386	1	16	23	62	147900000	62900000	#N/A
ENSP00000417293	ENSG00000184220	ENST00000478909	CMSS1	cms1 ribosomal small subunit homolog (yeast) [Source:HGNC Symbol;Acc:HGNC:28666]	pep:putative chromosome:GRCh38:3:100159818:100178355:1 gene:ENSG00000184220 transcript:ENST00000478909 gene_biotype:protein_coding transcript_biotype:protein_coding	0.1956	4	4	4	9	31480000	62880000	#N/A
ENSP00000446121	ENSG00000169756	ENST00000542845	LIMS1	LIM and senescent cell antigen-like domains 1 [Source:HGNC Symbol;Acc:HGNC:6616]	pep:known chromosome:GRCh38:2:108654812:108687238:1 gene:ENSG00000169756 transcript:ENST00000542845 gene_biotype:protein_coding transcript_biotype:protein_coding	0.4186	9	8	15	80	30040000	62850000	#N/A
ENSP00000356541	ENSG00000169976	ENST00000367569	SF3B5	splicing factor 3b, subunit 5, 10kDa [Source:HGNC Symbol;Acc:HGNC:21083]	pep:known chromosome:GRCh38:6:144094881:144095573:-1 gene:ENSG00000169976 transcript:ENST00000367569 gene_biotype:protein_coding transcript_biotype:protein_coding	0.3256	1	2	2	18	117000000	62840000	#N/A
ENSP00000364286	ENSG00000077549	ENST00000375144	CAPZB	capping protein (actin filament) muscle Z-line, beta [Source:HGNC Symbol;Acc:HGNC:1491]	pep:known chromosome:GRCh38:1:19338779:19419751:-1 gene:ENSG00000077549 transcript:ENST00000375144 gene_biotype:protein_coding transcript_biotype:protein_coding	0.7115	5	21	21	188	339000000	62810000	#N/A
ENSP00000402314	ENSG00000196510	ENST00000450008	ANAPC7	anaphase promoting complex subunit 7 [Source:HGNC Symbol;Acc:HGNC:17380]	pep:known chromosome:GRCh38:12:110375477:110403730:-1 gene:ENSG00000196510 transcript:ENST00000450008 gene_biotype:protein_coding transcript_biotype:protein_coding	0.2328	4	9	9	23	35860000	62700000	#N/A
ENSP00000252512	ENSG00000130227	ENST00000252512	XPO7	exportin 7 [Source:HGNC Symbol;Acc:HGNC:14108]	pep:known chromosome:GRCh38:8:21919671:22006585:1 gene:ENSG00000130227 transcript:ENST00000252512 gene_biotype:protein_coding transcript_biotype:protein_coding	0.1076	4	8	8	16	67710000	62690000	#N/A
ENSP00000385135	ENSG00000129353	ENST00000407327	SLC44A2	solute carrier family 44 (choline transporter), member 2 [Source:HGNC Symbol;Acc:HGNC:17292]	pep:known chromosome:GRCh38:19:10602510:10644550:1 gene:ENSG00000129353 transcript:ENST00000407327 gene_biotype:protein_coding transcript_biotype:protein_coding	0.0483	5	3	3	11		62380000	SLC44A2	SLC44A2	0	62380000	integral component of membrane
ENSP00000456648	ENSG00000137822	ENST00000564079	TUBGCP4	tubulin, gamma complex associated protein 4 [Source:HGNC Symbol;Acc:HGNC:16691]	pep:known chromosome:GRCh38:15:43371115:43409771:1 gene:ENSG00000137822 transcript:ENST00000564079 gene_biotype:protein_coding transcript_biotype:protein_coding	0.0706	4	2	3	5	12230000	62270000	#N/A
ENSP00000379778	ENSG00000110321	ENST00000396525	EIF4G2	eukaryotic translation initiation factor 4 gamma, 2 [Source:HGNC Symbol;Acc:HGNC:3297]	pep:known chromosome:GRCh38:11:10797170:10808708:-1 gene:ENSG00000110321 transcript:ENST00000396525 gene_biotype:protein_coding transcript_biotype:protein_coding	0.3015	11	20	20	88	85620000	62040000	#N/A
ENSP00000362680	ENSG00000197122	ENST00000373578	SRC	SRC proto-oncogene, non-receptor tyrosine kinase [Source:HGNC Symbol;Acc:HGNC:11283]	pep:known chromosome:GRCh38:20:37346154:37406050:1 gene:ENSG00000197122 transcript:ENST00000373578 gene_biotype:protein_coding transcript_biotype:protein_coding	0.1772	12	3	8	32	20880000	61990000	#N/A
ENSP00000315476	ENSG00000178896	ENST00000316052	EXOSC4	exosome component 4 [Source:HGNC Symbol;Acc:HGNC:18189]	pep:known chromosome:GRCh38:8:144078626:144080647:1 gene:ENSG00000178896 transcript:ENST00000316052 gene_biotype:protein_coding transcript_biotype:protein_coding	0.1755	3	3	3	14	101600000	61680000	#N/A
ENSP00000371894	ENSG00000161203	ENST00000382456	AP2M1	adaptor-related protein complex 2, mu 1 subunit [Source:HGNC Symbol;Acc:HGNC:564]	pep:known chromosome:GRCh38:3:184174689:184184091:1 gene:ENSG00000161203 transcript:ENST00000382456 gene_biotype:protein_coding transcript_biotype:protein_coding	0.3349	10	14	14	109	109400000	61670000	#N/A
ENSP00000361426	ENSG00000130713	ENST00000372351	EXOSC2	exosome component 2 [Source:HGNC Symbol;Acc:HGNC:17097]	pep:known chromosome:GRCh38:9:130693786:130704861:1 gene:ENSG00000130713 transcript:ENST00000372351 gene_biotype:protein_coding transcript_biotype:protein_coding	0.1483	6	3	3	7	38580000	61310000	#N/A
ENSP00000254941	ENSG00000132603	ENST00000254941	NIP7	NIP7, nucleolar pre-rRNA processing protein [Source:HGNC Symbol;Acc:HGNC:24328]	pep:known chromosome:GRCh38:16:69339797:69343104:1 gene:ENSG00000132603 transcript:ENST00000254941 gene_biotype:protein_coding transcript_biotype:protein_coding	0.406	5	3	3	9	85880000	61300000	#N/A
ENSP00000476966	ENSG00000268439	ENST00000261406	RP3-461F17.3	cDNA FLJ60792, highly similar to Probable ribosome biogenesis protein NEP1 [Source:UniProtKB/TrEMBL;Acc:B4DQC7]	pep:known chromosome:GRCh38:12:6970942:6988260:1 gene:ENSG00000268439 transcript:ENST00000261406 gene_biotype:protein_coding transcript_biotype:nonsense_mediated_decay	0.2903	4	4	4	12	88690000	61210000	#N/A
ENSP00000348163	ENSG00000102024	ENST00000355899	PLS3	plastin 3 [Source:HGNC Symbol;Acc:HGNC:9091]	pep:known chromosome:GRCh38:X:115561182:115650861:1 gene:ENSG00000102024 transcript:ENST00000355899 gene_biotype:protein_coding transcript_biotype:protein_coding	0.5698	7	33	37	359	903400000	61190000	#N/A
ENSP00000382696	ENSG00000131100	ENST00000399798	ATP6V1E1	ATPase, H+ transporting, lysosomal 31kDa, V1 subunit E1 [Source:HGNC Symbol;Acc:HGNC:857]	pep:known chromosome:GRCh38:22:17592409:17628749:-1 gene:ENSG00000131100 transcript:ENST00000399798 gene_biotype:protein_coding transcript_biotype:protein_coding	0.2304	4	4	4	43	133900000	61090000	#N/A
ENSP00000368646	ENSG00000123131	ENST00000379341	PRDX4	peroxiredoxin 4 [Source:HGNC Symbol;Acc:HGNC:17169]	pep:known chromosome:GRCh38:X:23667446:23686399:1 gene:ENSG00000123131 transcript:ENST00000379341 gene_biotype:protein_coding transcript_biotype:protein_coding	0.631	4	13	15	291	923900000	61050000	#N/A
ENSP00000260818	ENSG00000138246	ENST00000260818	DNAJC13	DnaJ (Hsp40) homolog, subfamily C, member 13 [Source:HGNC Symbol;Acc:HGNC:30343]	pep:known chromosome:GRCh38:3:132417526:132539032:1 gene:ENSG00000138246 transcript:ENST00000260818 gene_biotype:protein_coding transcript_biotype:protein_coding	0.1618	3	25	25	88	10080000	61030000	DNAJC13	DNAJC13	10080000	61030000	integral component of membrane
ENSP00000265758	ENSG00000071462	ENST00000265758	WBSCR22	Williams Beuren syndrome chromosome region 22 [Source:HGNC Symbol;Acc:HGNC:16405]	pep:known chromosome:GRCh38:7:73683568:73698212:1 gene:ENSG00000071462 transcript:ENST00000265758 gene_biotype:protein_coding transcript_biotype:protein_coding	0.1281	6	2	2	3		60840000	#N/A
ENSP00000380723	ENSG00000174775	ENST00000397596	HRAS	Harvey rat sarcoma viral oncogene homolog [Source:HGNC Symbol;Acc:HGNC:5173]	pep:known chromosome:GRCh38:11:532242:535339:-1 gene:ENSG00000174775 transcript:ENST00000397596 gene_biotype:protein_coding transcript_biotype:protein_coding	0.4656	4	1	7	34	50450000	60750000	#N/A
ENSP00000484105	ENSG00000146143	ENST00000615550	PRIM2	primase, DNA, polypeptide 2 (58kDa) [Source:HGNC Symbol;Acc:HGNC:9370]	pep:known chromosome:GRCh38:6:57317624:57646849:1 gene:ENSG00000146143 transcript:ENST00000615550 gene_biotype:protein_coding transcript_biotype:protein_coding	0.1513	3	6	6	10	33790000	60640000	#N/A
ENSP00000478340	ENSG00000273594	ENST00000614575	EEF1D	eukaryotic translation elongation factor 1 delta (guanine nucleotide exchange protein) [Source:HGNC Symbol;Acc:HGNC:3211]	pep:known chromosome:GRCh38:CHR_HSCHR8_3_CTG7:143579697:143597675:-1 gene:ENSG00000273594 transcript:ENST00000614575 gene_biotype:protein_coding transcript_biotype:protein_coding	0.537	8	1	10	109	649900000	60560000	#N/A
ENSP00000229214	ENSG00000111615	ENST00000229214	KRR1	KRR1, small subunit (SSU) processome component, homolog (yeast) [Source:HGNC Symbol;Acc:HGNC:5176]	pep:known chromosome:GRCh38:12:75490861:75511621:-1 gene:ENSG00000111615 transcript:ENST00000229214 gene_biotype:protein_coding transcript_biotype:protein_coding	0.3045	3	7	7	10	53220000	60520000	#N/A
ENSP00000358658	ENSG00000155363	ENST00000369644	MOV10	Mov10 RISC complex RNA helicase [Source:HGNC Symbol;Acc:HGNC:7200]	pep:novel chromosome:GRCh38:1:112674698:112700734:1 gene:ENSG00000155363 transcript:ENST00000369644 gene_biotype:protein_coding transcript_biotype:protein_coding	0.2218	2	14	14	50	31660000	60510000	#N/A
ENSP00000332706	ENSG00000185129	ENST00000331327	PURA	purine-rich element binding protein A [Source:HGNC Symbol;Acc:HGNC:9701]	pep:known chromosome:GRCh38:5:140114123:140125619:1 gene:ENSG00000185129 transcript:ENST00000331327 gene_biotype:protein_coding transcript_biotype:protein_coding	0.3261	1	7	7	27	51440000	60470000	#N/A
ENSP00000356853	ENSG00000143179	ENST00000367879	UCK2	uridine-cytidine kinase 2 [Source:HGNC Symbol;Acc:HGNC:12562]	pep:known chromosome:GRCh38:1:165827531:165908109:1 gene:ENSG00000143179 transcript:ENST00000367879 gene_biotype:protein_coding transcript_biotype:protein_coding	0.2874	5	6	6	12	91990000	60430000	#N/A
ENSP00000442313	ENSG00000145703	ENST00000379730	IQGAP2	IQ motif containing GTPase activating protein 2 [Source:HGNC Symbol;Acc:HGNC:6111]	pep:known chromosome:GRCh38:5:76547409:76708130:1 gene:ENSG00000145703 transcript:ENST00000379730 gene_biotype:protein_coding transcript_biotype:protein_coding	0.2682	12	27	30	63	54500000	60260000	#N/A
ENSP00000358814	ENSG00000168710	ENST00000369799	AHCYL1	adenosylhomocysteinase-like 1 [Source:HGNC Symbol;Acc:HGNC:344]	pep:known chromosome:GRCh38:1:109984686:110023735:1 gene:ENSG00000168710 transcript:ENST00000369799 gene_biotype:protein_coding transcript_biotype:protein_coding	0.3094	7	13	15	83	52390000	60210000	#N/A
ENSP00000216962	ENSG00000100994	ENST00000216962	PYGB	phosphorylase, glycogen; brain [Source:HGNC Symbol;Acc:HGNC:9723]	pep:known chromosome:GRCh38:20:25248069:25298014:1 gene:ENSG00000100994 transcript:ENST00000216962 gene_biotype:protein_coding transcript_biotype:protein_coding	0.5753	2	48	55	560	192200000	60200000	#N/A
ENSP00000398597	ENSG00000223496	ENST00000435634	EXOSC6	exosome component 6 [Source:HGNC Symbol;Acc:HGNC:19055]	pep:known chromosome:GRCh38:16:70246778:70251930:-1 gene:ENSG00000223496 transcript:ENST00000435634 gene_biotype:protein_coding transcript_biotype:protein_coding	0.2169	1	3	3	12	103300000	59940000	#N/A
ENSP00000377507	ENSG00000173801	ENST00000393930	JUP	junction plakoglobin [Source:HGNC Symbol;Acc:HGNC:6207]	pep:known chromosome:GRCh38:17:41754604:41785155:-1 gene:ENSG00000173801 transcript:ENST00000393930 gene_biotype:protein_coding transcript_biotype:protein_coding	0.2644	5	13	16	72	44220000	59920000	#N/A
ENSP00000367392	ENSG00000152465	ENST00000378150	NMT2	N-myristoyltransferase 2 [Source:HGNC Symbol;Acc:HGNC:7858]	pep:known chromosome:GRCh38:10:15108294:15168628:-1 gene:ENSG00000152465 transcript:ENST00000378150 gene_biotype:protein_coding transcript_biotype:protein_coding	0.2206	2	4	7	22	41070000	59860000	#N/A
ENSP00000388097	ENSG00000103152	ENST00000436333	MPG	N-methylpurine-DNA glycosylase [Source:HGNC Symbol;Acc:HGNC:7211]	pep:known chromosome:GRCh38:16:77007:85684:1 gene:ENSG00000103152 transcript:ENST00000436333 gene_biotype:protein_coding transcript_biotype:protein_coding	0.3984	4	5	5	8	32980000	59710000	MPG	MPG	32980000	59710000	integral component of membrane
ENSP00000369162	ENSG00000124784	ENST00000379834	RIOK1	RIO kinase 1 [Source:HGNC Symbol;Acc:HGNC:18656]	pep:known chromosome:GRCh38:6:7389496:7418037:1 gene:ENSG00000124784 transcript:ENST00000379834 gene_biotype:protein_coding transcript_biotype:protein_coding	0.2342	2	8	8	9	16050000	59710000	#N/A
ENSP00000362924	ENSG00000148180	ENST00000373818	GSN	gelsolin [Source:HGNC Symbol;Acc:HGNC:4620]	pep:known chromosome:GRCh38:9:121299793:121332842:1 gene:ENSG00000148180 transcript:ENST00000373818 gene_biotype:protein_coding transcript_biotype:protein_coding	0.5345	6	2	33	702	12260000	59660000	#N/A
ENSP00000411293	ENSG00000148180	ENST00000436847	GSN	gelsolin [Source:HGNC Symbol;Acc:HGNC:4620]	pep:known chromosome:GRCh38:9:121268102:121332842:1 gene:ENSG00000148180 transcript:ENST00000436847 gene_biotype:protein_coding transcript_biotype:protein_coding	0.5485	7	1	32	681	12260000	59660000	#N/A
ENSP00000369768	ENSG00000120694	ENST00000380405	HSPH1	heat shock 105kDa/110kDa protein 1 [Source:HGNC Symbol;Acc:HGNC:16969]	pep:novel chromosome:GRCh38:13:31136628:31161927:-1 gene:ENSG00000120694 transcript:ENST00000380405 gene_biotype:protein_coding transcript_biotype:protein_coding	0.5184	5	31	32	144	324600000	59560000	#N/A
ENSP00000301764	ENSG00000167986	ENST00000301764	DDB1	damage-specific DNA binding protein 1, 127kDa [Source:HGNC Symbol;Acc:HGNC:2717]	pep:known chromosome:GRCh38:11:61299451:61333366:-1 gene:ENSG00000167986 transcript:ENST00000301764 gene_biotype:protein_coding transcript_biotype:protein_coding	0.3053	16	26	26	171	312700000	59550000	#N/A
ENSP00000455378	ENSG00000140386	ENST00000565970	SCAPER	S-phase cyclin A-associated protein in the ER [Source:HGNC Symbol;Acc:HGNC:13081]	pep:known chromosome:GRCh38:15:76705926:76905279:-1 gene:ENSG00000140386 transcript:ENST00000565970 gene_biotype:protein_coding transcript_biotype:protein_coding	0.0375	4	1	2	3		59300000	#N/A
ENSP00000424063	ENSG00000127022	ENST00000504734	CANX	calnexin [Source:HGNC Symbol;Acc:HGNC:1473]	pep:known chromosome:GRCh38:5:179698417:179728907:1 gene:ENSG00000127022 transcript:ENST00000504734 gene_biotype:protein_coding transcript_biotype:protein_coding	0.4189	11	25	26	305	1100000000	59290000	CANX	CANX	1100000000	59290000	integral component of membrane
ENSP00000354271	ENSG00000165209	ENST00000360998	STRBP	spermatid perinuclear RNA binding protein [Source:HGNC Symbol;Acc:HGNC:16462]	pep:known chromosome:GRCh38:9:123125039:123268576:-1 gene:ENSG00000165209 transcript:ENST00000360998 gene_biotype:protein_coding transcript_biotype:protein_coding	0.1869	4	5	10	44	238300000	59090000	#N/A
ENSP00000316029	ENSG00000137076	ENST00000314888	TLN1	talin 1 [Source:HGNC Symbol;Acc:HGNC:11845]	pep:known chromosome:GRCh38:9:35696948:35732395:-1 gene:ENSG00000137076 transcript:ENST00000314888 gene_biotype:protein_coding transcript_biotype:protein_coding	0.6501	1	27	130	1524	159400000	59010000	#N/A
ENSP00000252599	ENSG00000130309	ENST00000252599	COLGALT1	collagen beta(1-O)galactosyltransferase 1 [Source:HGNC Symbol;Acc:HGNC:26182]	pep:known chromosome:GRCh38:19:17555594:17583159:1 gene:ENSG00000130309 transcript:ENST00000252599 gene_biotype:protein_coding transcript_biotype:protein_coding	0.336	3	17	17	114	47790000	58990000	#N/A
ENSP00000358159	ENSG00000112249	ENST00000369162	ASCC3	activating signal cointegrator 1 complex subunit 3 [Source:HGNC Symbol;Acc:HGNC:18697]	pep:known chromosome:GRCh38:6:100508194:100881364:-1 gene:ENSG00000112249 transcript:ENST00000369162 gene_biotype:protein_coding transcript_biotype:protein_coding	0.1013	5	17	17	32	36960000	58960000	#N/A
ENSP00000340274	ENSG00000123728	ENST00000342983	RAP2C	RAP2C, member of RAS oncogene family [Source:HGNC Symbol;Acc:HGNC:21165]	pep:known chromosome:GRCh38:X:132203025:132218124:-1 gene:ENSG00000123728 transcript:ENST00000342983 gene_biotype:protein_coding transcript_biotype:protein_coding	0.5464	3	4	8	43		58950000	#N/A
ENSP00000478923	ENSG00000114646	ENST00000610462	CSPG5	chondroitin sulfate proteoglycan 5 (neuroglycan C) [Source:HGNC Symbol;Acc:HGNC:2467]	pep:known chromosome:GRCh38:3:47562247:47578869:-1 gene:ENSG00000114646 transcript:ENST00000610462 gene_biotype:protein_coding transcript_biotype:protein_coding	0.0273	3	1	1	1		58840000	CSPG5	CSPG5	0	58840000	integral component of membrane
ENSP00000347401	ENSG00000100138	ENST00000355257	NHP2L1	NHP2 non-histone chromosome protein 2-like 1 (S. cerevisiae) [Source:HGNC Symbol;Acc:HGNC:7819]	pep:known chromosome:GRCh38:22:41673930:41688909:-1 gene:ENSG00000100138 transcript:ENST00000355257 gene_biotype:protein_coding transcript_biotype:protein_coding	0.2813	2	4	4	31	351000000	58820000	#N/A
ENSP00000344950	ENSG00000174720	ENST00000344442	LARP7	La ribonucleoprotein domain family, member 7 [Source:HGNC Symbol;Acc:HGNC:24912]	pep:known chromosome:GRCh38:4:112636964:112657586:1 gene:ENSG00000174720 transcript:ENST00000344442 gene_biotype:protein_coding transcript_biotype:protein_coding	0.1959	5	9	9	20	61130000	58680000	#N/A
ENSP00000339109	ENSG00000153107	ENST00000341068	ANAPC1	anaphase promoting complex subunit 1 [Source:HGNC Symbol;Acc:HGNC:19988]	pep:known chromosome:GRCh38:2:111767637:111884690:-1 gene:ENSG00000153107 transcript:ENST00000341068 gene_biotype:protein_coding transcript_biotype:protein_coding	0.0576	3	7	7	14	12350000	58620000	#N/A
ENSP00000420745	ENSG00000071794	ENST00000465259	HLTF	helicase-like transcription factor [Source:HGNC Symbol;Acc:HGNC:11099]	pep:novel chromosome:GRCh38:3:149030127:149086522:-1 gene:ENSG00000071794 transcript:ENST00000465259 gene_biotype:protein_coding transcript_biotype:protein_coding	0.1696	3	11	11	14	28990000	58590000	#N/A
ENSP00000375836	ENSG00000115677	ENST00000391975	HDLBP	high density lipoprotein binding protein [Source:HGNC Symbol;Acc:HGNC:4857]	pep:known chromosome:GRCh38:2:241227264:241272886:-1 gene:ENSG00000115677 transcript:ENST00000391975 gene_biotype:protein_coding transcript_biotype:protein_coding	0.4724	22	49	50	285	103500000	58520000	#N/A
ENSP00000402338	ENSG00000197498	ENST00000441448	RPF2	ribosome production factor 2 homolog (S. cerevisiae) [Source:HGNC Symbol;Acc:HGNC:20870]	pep:known chromosome:GRCh38:6:110982015:111026100:1 gene:ENSG00000197498 transcript:ENST00000441448 gene_biotype:protein_coding transcript_biotype:protein_coding	0.2288	2	5	5	18	73530000	58460000	#N/A
ENSP00000364289	ENSG00000136937	ENST00000375147	NCBP1	nuclear cap binding protein subunit 1, 80kDa [Source:HGNC Symbol;Acc:HGNC:7658]	pep:known chromosome:GRCh38:9:97633626:97673748:1 gene:ENSG00000136937 transcript:ENST00000375147 gene_biotype:protein_coding transcript_biotype:protein_coding	0.2038	2	11	11	28	94550000	58450000	#N/A
ENSP00000418563	ENSG00000163714	ENST00000473835	U2SURP	U2 snRNP-associated SURP domain containing [Source:HGNC Symbol;Acc:HGNC:30855]	pep:known chromosome:GRCh38:3:143001539:143060546:1 gene:ENSG00000163714 transcript:ENST00000473835 gene_biotype:protein_coding transcript_biotype:protein_coding	0.2128	9	18	18	31	124600000	58390000	#N/A
ENSP00000401001	ENSG00000133119	ENST00000434425	RFC3	replication factor C (activator 1) 3, 38kDa [Source:HGNC Symbol;Acc:HGNC:9971]	pep:known chromosome:GRCh38:13:33818069:33966558:1 gene:ENSG00000133119 transcript:ENST00000434425 gene_biotype:protein_coding transcript_biotype:protein_coding	0.341	3	9	9	28	49810000	58240000	#N/A
ENSP00000342026	ENSG00000117592	ENST00000340385	PRDX6	peroxiredoxin 6 [Source:HGNC Symbol;Acc:HGNC:16753]	pep:known chromosome:GRCh38:1:173477266:173488807:1 gene:ENSG00000117592 transcript:ENST00000340385 gene_biotype:protein_coding transcript_biotype:protein_coding	0.5536	1	17	17	260	1018000000	57670000	#N/A
ENSP00000247003	ENSG00000105671	ENST00000247003	DDX49	DEAD (Asp-Glu-Ala-Asp) box polypeptide 49 [Source:HGNC Symbol;Acc:HGNC:18684]	pep:known chromosome:GRCh38:19:18919675:18928627:1 gene:ENSG00000105671 transcript:ENST00000247003 gene_biotype:protein_coding transcript_biotype:protein_coding	0.1325	4	3	4	5	21930000	57590000	#N/A
ENSP00000462171	ENSG00000101608	ENST00000579226	MYL12A	myosin, light chain 12A, regulatory, non-sarcomeric [Source:HGNC Symbol;Acc:HGNC:16701]	pep:known chromosome:GRCh38:18:3247481:3256227:1 gene:ENSG00000101608 transcript:ENST00000579226 gene_biotype:protein_coding transcript_biotype:protein_coding	0.6257	4	4	11	192	312000000	57550000	#N/A
ENSP00000355587	ENSG00000135778	ENST00000366628	NTPCR	nucleoside-triphosphatase, cancer-related [Source:HGNC Symbol;Acc:HGNC:28204]	pep:known chromosome:GRCh38:1:232950624:232983882:1 gene:ENSG00000135778 transcript:ENST00000366628 gene_biotype:protein_coding transcript_biotype:protein_coding	0.3842	2	5	5	13	111400000	57460000	#N/A
ENSP00000409142	ENSG00000145191	ENST00000444495	EIF2B5	eukaryotic translation initiation factor 2B, subunit 5 epsilon, 82kDa [Source:HGNC Symbol;Acc:HGNC:3261]	pep:putative chromosome:GRCh38:3:184135376:184684758:1 gene:ENSG00000145191 transcript:ENST00000444495 gene_biotype:protein_coding transcript_biotype:protein_coding	0.105	4	4	4	6	26850000	57410000	#N/A
ENSP00000385787	ENSG00000104356	ENST00000401707	POP1	processing of precursor 1, ribonuclease P/MRP subunit (S. cerevisiae) [Source:HGNC Symbol;Acc:HGNC:30129]	pep:known chromosome:GRCh38:8:98117312:98159834:1 gene:ENSG00000104356 transcript:ENST00000401707 gene_biotype:protein_coding transcript_biotype:protein_coding	0.1445	2	9	9	16	46450000	57220000	#N/A
ENSP00000352721	ENSG00000079805	ENST00000359692	DNM2	dynamin 2 [Source:HGNC Symbol;Acc:HGNC:2974]	pep:known chromosome:GRCh38:19:10718093:10831884:1 gene:ENSG00000079805 transcript:ENST00000359692 gene_biotype:protein_coding transcript_biotype:protein_coding	0.2171	7	3	16	88	115400000	57190000	#N/A
ENSP00000386192	ENSG00000079805	ENST00000408974	DNM2	dynamin 2 [Source:HGNC Symbol;Acc:HGNC:2974]	pep:known chromosome:GRCh38:19:10718208:10831424:1 gene:ENSG00000079805 transcript:ENST00000408974 gene_biotype:protein_coding transcript_biotype:protein_coding	0.2009	12	2	15	74	115400000	57190000	#N/A
ENSP00000360582	ENSG00000186416	ENST00000371527	NKRF	NFKB repressing factor [Source:HGNC Symbol;Acc:HGNC:19374]	pep:known chromosome:GRCh38:X:119588337:119593150:-1 gene:ENSG00000186416 transcript:ENST00000371527 gene_biotype:protein_coding transcript_biotype:protein_coding	0.229	3	11	12	19	57300000	57140000	#N/A
ENSP00000263238	ENSG00000115091	ENST00000263238	ACTR3	ARP3 actin-related protein 3 homolog (yeast) [Source:HGNC Symbol;Acc:HGNC:170]	pep:known chromosome:GRCh38:2:113889960:113962596:1 gene:ENSG00000115091 transcript:ENST00000263238 gene_biotype:protein_coding transcript_biotype:protein_coding	0.6507	12	23	23	298	197400000	56810000	#N/A
ENSP00000290349	ENSG00000159228	ENST00000290349	CBR1	carbonyl reductase 1 [Source:HGNC Symbol;Acc:HGNC:1548]	pep:known chromosome:GRCh38:21:36069941:36073166:1 gene:ENSG00000159228 transcript:ENST00000290349 gene_biotype:protein_coding transcript_biotype:protein_coding	0.5379	4	10	12	157	318400000	56790000	#N/A
ENSP00000450627	ENSG00000120802	ENST00000556029	TMPO	thymopoietin [Source:HGNC Symbol;Acc:HGNC:11875]	pep:known chromosome:GRCh38:12:98515512:98550379:1 gene:ENSG00000120802 transcript:ENST00000556029 gene_biotype:protein_coding transcript_biotype:protein_coding	0.3789	5	6	14	90	402600000	56750000	TMPO	TMPO	402600000	56750000	integral component of membrane
ENSP00000403922	ENSG00000227715	ENST00000453057	HLA-A	major histocompatibility complex, class I, A [Source:HGNC Symbol;Acc:HGNC:4931]	pep:known chromosome:GRCh38:CHR_HSCHR6_MHC_MCF_CTG1:30021043:30024386:1 gene:ENSG00000227715 transcript:ENST00000453057 gene_biotype:protein_coding transcript_biotype:protein_coding	0.5808	10	8	17	278	54030000	56650000	HLA-A	HLA-A	54030000	56650000	integral component of membrane
ENSP00000480331	ENSG00000204525	ENST00000620806	HLA-C	major histocompatibility complex, class I, C [Source:HGNC Symbol;Acc:HGNC:4933]	pep:known chromosome:GRCh38:6:31269339:31357158:-1 gene:ENSG00000204525 transcript:ENST00000620806 gene_biotype:protein_coding transcript_biotype:protein_coding	0.4738	5	1	15	215	43410000	56650000	HLA-C	HLA-C	43410000	56650000	integral component of membrane
ENSP00000366018	ENSG00000206505	ENST00000376822	HLA-A	major histocompatibility complex, class I, A [Source:HGNC Symbol;Acc:HGNC:4931]	pep:known chromosome:GRCh38:CHR_HSCHR6_MHC_QBL_CTG1:29931915:29935265:1 gene:ENSG00000206505 transcript:ENST00000376822 gene_biotype:protein_coding transcript_biotype:protein_coding	0.4582	7	2	10	211		56460000	HLA-A	HLA-A	0	56460000	integral component of membrane
ENSP00000473660	ENSG00000171311	ENST00000485122	EXOSC1	exosome component 1 [Source:HGNC Symbol;Acc:HGNC:17286]	pep:novel chromosome:GRCh38:10:97436333:97445985:-1 gene:ENSG00000171311 transcript:ENST00000485122 gene_biotype:protein_coding transcript_biotype:protein_coding	0.3381	6	3	3	10	95260000	56320000	#N/A
ENSP00000204961	ENSG00000090776	ENST00000204961	EFNB1	ephrin-B1 [Source:HGNC Symbol;Acc:HGNC:3226]	pep:known chromosome:GRCh38:X:68828997:68842147:1 gene:ENSG00000090776 transcript:ENST00000204961 gene_biotype:protein_coding transcript_biotype:protein_coding	0.2514	1	5	5	20		56160000	EFNB1	EFNB1	0	56160000	integral component of plasma membrane
ENSP00000266069	ENSG00000101193	ENST00000266069	GID8	GID complex subunit 8 [Source:HGNC Symbol;Acc:HGNC:15857]	pep:known chromosome:GRCh38:20:62938119:62948475:1 gene:ENSG00000101193 transcript:ENST00000266069 gene_biotype:protein_coding transcript_biotype:protein_coding	0.4825	1	7	7	12	20790000	56010000	#N/A
ENSP00000338615	ENSG00000175029	ENST00000337195	CTBP2	C-terminal binding protein 2 [Source:HGNC Symbol;Acc:HGNC:2495]	pep:known chromosome:GRCh38:10:124984317:125160513:-1 gene:ENSG00000175029 transcript:ENST00000337195 gene_biotype:protein_coding transcript_biotype:protein_coding	0.1146	3	3	4	13	75440000	55840000	#N/A
ENSP00000420417	ENSG00000070087	ENST00000481767	PFN2	profilin 2 [Source:HGNC Symbol;Acc:HGNC:8882]	pep:putative chromosome:GRCh38:3:149964935:149970715:-1 gene:ENSG00000070087 transcript:ENST00000481767 gene_biotype:protein_coding transcript_biotype:protein_coding	0.6813	7	7	7	58	140100000	55770000	PFN2	PFN2	140100000	55770000	integral component of membrane
ENSP00000393374	ENSG00000237022	ENST00000438171	HLA-C	major histocompatibility complex, class I, C [Source:HGNC Symbol;Acc:HGNC:4933]	pep:known chromosome:GRCh38:CHR_HSCHR6_MHC_MANN_CTG1:31312208:31315579:-1 gene:ENSG00000237022 transcript:ENST00000438171 gene_biotype:protein_coding transcript_biotype:protein_coding	0.5027	12	1	14	298	32790000	55540000	HLA-C	HLA-C	32790000	55540000	integral component of membrane
ENSP00000219343	ENSG00000103064	ENST00000219343	SLC7A6	solute carrier family 7 (amino acid transporter light chain, y+L system), member 6 [Source:HGNC Symbol;Acc:HGNC:11064]	pep:known chromosome:GRCh38:16:68264530:68301819:1 gene:ENSG00000103064 transcript:ENST00000219343 gene_biotype:protein_coding transcript_biotype:protein_coding	0.0874	7	2	2	4		55530000	SLC7A6	SLC7A6	0	55530000	integral component of membrane
ENSP00000360383	ENSG00000119969	ENST00000371332	HELLS	helicase, lymphoid-specific [Source:HGNC Symbol;Acc:HGNC:4861]	pep:known chromosome:GRCh38:10:94501434:94602098:1 gene:ENSG00000119969 transcript:ENST00000371332 gene_biotype:protein_coding transcript_biotype:protein_coding	0.09	5	5	5	8	30630000	55170000	#N/A
ENSP00000374354	ENSG00000120699	ENST00000389704	EXOSC8	exosome component 8 [Source:HGNC Symbol;Acc:HGNC:17035]	pep:known chromosome:GRCh38:13:37000541:37009401:1 gene:ENSG00000120699 transcript:ENST00000389704 gene_biotype:protein_coding transcript_biotype:protein_coding	0.25	1	4	4	11	95560000	55160000	#N/A
ENSP00000220003	ENSG00000103653	ENST00000220003	CSK	c-src tyrosine kinase [Source:HGNC Symbol;Acc:HGNC:2444]	pep:known chromosome:GRCh38:15:74782057:74803198:1 gene:ENSG00000103653 transcript:ENST00000220003 gene_biotype:protein_coding transcript_biotype:protein_coding	0.2467	3	9	9	32	52080000	55070000	#N/A
ENSP00000225614	ENSG00000108479	ENST00000225614	GALK1	galactokinase 1 [Source:HGNC Symbol;Acc:HGNC:4118]	pep:known chromosome:GRCh38:17:75751594:75765236:-1 gene:ENSG00000108479 transcript:ENST00000225614 gene_biotype:protein_coding transcript_biotype:protein_coding	0.4694	3	11	11	22	82250000	55060000	#N/A
ENSP00000344223	ENSG00000140943	ENST00000343411	MBTPS1	membrane-bound transcription factor peptidase, site 1 [Source:HGNC Symbol;Acc:HGNC:15456]	pep:known chromosome:GRCh38:16:84053766:84116906:-1 gene:ENSG00000140943 transcript:ENST00000343411 gene_biotype:protein_coding transcript_biotype:protein_coding	0.0475	3	4	4	9		54950000	MBTPS1	MBTPS1	0	54950000	integral component of membrane
ENSP00000367196	ENSG00000122694	ENST00000377960	GLIPR2	GLI pathogenesis-related 2 [Source:HGNC Symbol;Acc:HGNC:18007]	pep:known chromosome:GRCh38:9:36136745:36163913:1 gene:ENSG00000122694 transcript:ENST00000377960 gene_biotype:protein_coding transcript_biotype:protein_coding	0.4545	3	5	5	64		54940000	#N/A
ENSP00000380565	ENSG00000177697	ENST00000397420	CD151	CD151 molecule (Raph blood group) [Source:HGNC Symbol;Acc:HGNC:1630]	pep:known chromosome:GRCh38:11:832843:838829:1 gene:ENSG00000177697 transcript:ENST00000397420 gene_biotype:protein_coding transcript_biotype:protein_coding	0.1383	3	3	3	55		54900000	CD151	CD151	0	54900000	integral component of membrane
ENSP00000367498	ENSG00000130764	ENST00000378251	LRRC47	leucine rich repeat containing 47 [Source:HGNC Symbol;Acc:HGNC:29207]	pep:known chromosome:GRCh38:1:3778558:3796504:-1 gene:ENSG00000130764 transcript:ENST00000378251 gene_biotype:protein_coding transcript_biotype:protein_coding	0.3173	1	14	14	75	149000000	54890000	#N/A
ENSP00000347512	ENSG00000196776	ENST00000355354	CD47	CD47 molecule [Source:HGNC Symbol;Acc:HGNC:1682]	pep:known chromosome:GRCh38:3:108043299:108091025:-1 gene:ENSG00000196776 transcript:ENST00000355354 gene_biotype:protein_coding transcript_biotype:protein_coding	0.0918	2	3	3	37		54860000	CD47	CD47	0	54860000	integral component of membrane
ENSP00000371169	ENSG00000120158	ENST00000381750	RCL1	RNA terminal phosphate cyclase-like 1 [Source:HGNC Symbol;Acc:HGNC:17687]	pep:known chromosome:GRCh38:9:4792869:4861064:1 gene:ENSG00000120158 transcript:ENST00000381750 gene_biotype:protein_coding transcript_biotype:protein_coding	0.1609	6	6	6	11	38830000	54670000	#N/A
ENSP00000313454	ENSG00000033178	ENST00000322244	UBA6	ubiquitin-like modifier activating enzyme 6 [Source:HGNC Symbol;Acc:HGNC:25581]	pep:known chromosome:GRCh38:4:67612652:67701179:-1 gene:ENSG00000033178 transcript:ENST00000322244 gene_biotype:protein_coding transcript_biotype:protein_coding	0.2738	4	21	21	54	70980000	54650000	UBA6	UBA6	70980000	54650000	integral component of membrane
ENSP00000464718	ENSG00000071655	ENST00000590550	MBD3	methyl-CpG binding domain protein 3 [Source:HGNC Symbol;Acc:HGNC:6918]	pep:putative chromosome:GRCh38:19:1576640:1585530:-1 gene:ENSG00000071655 transcript:ENST00000590550 gene_biotype:protein_coding transcript_biotype:protein_coding	0.2383	6	5	5	12	50420000	54470000	#N/A
ENSP00000417837	ENSG00000121579	ENST00000493900	NAA50	N(alpha)-acetyltransferase 50, NatE catalytic subunit [Source:HGNC Symbol;Acc:HGNC:29533]	pep:novel chromosome:GRCh38:3:113721656:113746300:-1 gene:ENSG00000121579 transcript:ENST00000493900 gene_biotype:protein_coding transcript_biotype:protein_coding	0.4702	8	5	5	23	162900000	54460000	#N/A
ENSP00000421578	ENSG00000150625	ENST00000506894	GPM6A	glycoprotein M6A [Source:HGNC Symbol;Acc:HGNC:4460]	pep:known chromosome:GRCh38:4:175633447:176002664:-1 gene:ENSG00000150625 transcript:ENST00000506894 gene_biotype:protein_coding transcript_biotype:protein_coding	0.1498	4	3	3	4		54460000	GPM6A	GPM6A	0	54460000	integral component of membrane
ENSP00000444555	ENSG00000136891	ENST00000535814	TEX10	testis expressed 10 [Source:HGNC Symbol;Acc:HGNC:25988]	pep:known chromosome:GRCh38:9:100302077:100352571:-1 gene:ENSG00000136891 transcript:ENST00000535814 gene_biotype:protein_coding transcript_biotype:protein_coding	0.103	3	7	7	12	35960000	54420000	TEX10	TEX10	35960000	54420000	integral component of membrane
ENSP00000366934	ENSG00000162408	ENST00000377705	NOL9	nucleolar protein 9 [Source:HGNC Symbol;Acc:HGNC:26265]	pep:known chromosome:GRCh38:1:6521347:6554535:-1 gene:ENSG00000162408 transcript:ENST00000377705 gene_biotype:protein_coding transcript_biotype:protein_coding	0.104	1	3	4	6	53550000	54340000	#N/A
ENSP00000347719	ENSG00000141556	ENST00000355528	TBCD	tubulin folding cofactor D [Source:HGNC Symbol;Acc:HGNC:11581]	pep:known chromosome:GRCh38:17:82752064:82942848:1 gene:ENSG00000141556 transcript:ENST00000355528 gene_biotype:protein_coding transcript_biotype:protein_coding	0.2039	12	18	18	32	32940000	54250000	#N/A
ENSP00000355393	ENSG00000010165	ENST00000362019	METTL13	methyltransferase like 13 [Source:HGNC Symbol;Acc:HGNC:24248]	pep:known chromosome:GRCh38:1:171781682:171797717:1 gene:ENSG00000010165 transcript:ENST00000362019 gene_biotype:protein_coding transcript_biotype:protein_coding	0.0897	3	3	3	7	23510000	54240000	#N/A
ENSP00000350699	ENSG00000164022	ENST00000358008	AIMP1	aminoacyl tRNA synthetase complex-interacting multifunctional protein 1 [Source:HGNC Symbol;Acc:HGNC:10648]	pep:known chromosome:GRCh38:4:106315696:106348491:1 gene:ENSG00000164022 transcript:ENST00000358008 gene_biotype:protein_coding transcript_biotype:protein_coding	0.6442	3	13	13	71	185500000	54150000	#N/A
ENSP00000307078	ENSG00000170759	ENST00000302418	KIF5B	kinesin family member 5B [Source:HGNC Symbol;Acc:HGNC:6324]	pep:known chromosome:GRCh38:10:32009010:32056431:-1 gene:ENSG00000170759 transcript:ENST00000302418 gene_biotype:protein_coding transcript_biotype:protein_coding	0.5566	6	42	42	240	129500000	54150000	#N/A
ENSP00000285873	ENSG00000082516	ENST00000285873	GEMIN5	gem (nuclear organelle) associated protein 5 [Source:HGNC Symbol;Acc:HGNC:20043]	pep:known chromosome:GRCh38:5:154887416:154938209:-1 gene:ENSG00000082516 transcript:ENST00000285873 gene_biotype:protein_coding transcript_biotype:protein_coding	0.1598	1	16	16	30	51900000	54140000	#N/A
ENSP00000317600	ENSG00000114867	ENST00000350481	EIF4G1	eukaryotic translation initiation factor 4 gamma, 1 [Source:HGNC Symbol;Acc:HGNC:3296]	pep:novel chromosome:GRCh38:3:184314606:184335353:1 gene:ENSG00000114867 transcript:ENST00000350481 gene_biotype:protein_coding transcript_biotype:protein_coding	0.3338	24	24	30	176	191300000	53900000	#N/A
ENSP00000340631	ENSG00000196352	ENST00000343420	CD55	CD55 molecule, decay accelerating factor for complement (Cromer blood group) [Source:HGNC Symbol;Acc:HGNC:2665]	pep:novel chromosome:GRCh38:1:207321791:207336788:1 gene:ENSG00000196352 transcript:ENST00000343420 gene_biotype:protein_coding transcript_biotype:protein_coding	0.2669	6	6	6	47		53810000	CD55	CD55	0	53810000	integral component of plasma membrane
ENSP00000430521	ENSG00000078674	ENST00000524226	PCM1	pericentriolar material 1 [Source:HGNC Symbol;Acc:HGNC:8727]	pep:novel chromosome:GRCh38:8:17924744:18027975:1 gene:ENSG00000078674 transcript:ENST00000524226 gene_biotype:protein_coding transcript_biotype:protein_coding	0.0839	7	11	11	15	10240000	53710000	#N/A
ENSP00000463393	ENSG00000265808	ENST00000578049	SEC22B	SEC22 vesicle trafficking protein homolog B (S. cerevisiae) (gene/pseudogene) [Source:HGNC Symbol;Acc:HGNC:10700]	pep:novel chromosome:GRCh38:1:120150898:120176515:-1 gene:ENSG00000265808 transcript:ENST00000578049 gene_biotype:protein_coding transcript_biotype:protein_coding	0.5209	2	11	11	133	97570000	53700000	SEC22B	SEC22B	97570000	53700000	integral component of membrane
ENSP00000336776	ENSG00000132507	ENST00000336458	EIF5A	eukaryotic translation initiation factor 5A [Source:HGNC Symbol;Acc:HGNC:3300]	pep:known chromosome:GRCh38:17:7307373:7312455:1 gene:ENSG00000132507 transcript:ENST00000336458 gene_biotype:protein_coding transcript_biotype:protein_coding	0.6623	9	15	15	197	1752000000	53630000	#N/A
ENSP00000425118	ENSG00000083312	ENST00000506351	TNPO1	transportin 1 [Source:HGNC Symbol;Acc:HGNC:6401]	pep:novel chromosome:GRCh38:5:72848184:72908951:1 gene:ENSG00000083312 transcript:ENST00000506351 gene_biotype:protein_coding transcript_biotype:protein_coding	0.2584	5	13	17	82	244900000	53610000	#N/A
ENSP00000380983	ENSG00000183255	ENST00000397886	PTTG1IP	pituitary tumor-transforming 1 interacting protein [Source:HGNC Symbol;Acc:HGNC:13524]	pep:putative chromosome:GRCh38:21:44851407:44861933:-1 gene:ENSG00000183255 transcript:ENST00000397886 gene_biotype:protein_coding transcript_biotype:protein_coding	0.1887	3	2	2	28		53610000	PTTG1IP	PTTG1IP	0	53610000	integral component of membrane
ENSP00000343701	ENSG00000114030	ENST00000344337	KPNA1	karyopherin alpha 1 (importin alpha 5) [Source:HGNC Symbol;Acc:HGNC:6394]	pep:known chromosome:GRCh38:3:122421949:122514928:-1 gene:ENSG00000114030 transcript:ENST00000344337 gene_biotype:protein_coding transcript_biotype:protein_coding	0.2249	8	5	9	40	92300000	53580000	#N/A
ENSP00000231526	ENSG00000113597	ENST00000231526	TRAPPC13	trafficking protein particle complex 13 [Source:HGNC Symbol;Acc:HGNC:25828]	pep:known chromosome:GRCh38:5:65625040:65666069:1 gene:ENSG00000113597 transcript:ENST00000231526 gene_biotype:protein_coding transcript_biotype:protein_coding	0.0511	4	1	1	2	21660000	53520000	#N/A
ENSP00000396308	ENSG00000228716	ENST00000439211	DHFR	dihydrofolate reductase [Source:HGNC Symbol;Acc:HGNC:2861]	pep:known chromosome:GRCh38:5:80626228:80654983:-1 gene:ENSG00000228716 transcript:ENST00000439211 gene_biotype:protein_coding transcript_biotype:protein_coding	0.3209	3	4	4	12	103400000	53340000	#N/A
ENSP00000310812	ENSG00000175416	ENST00000345807	CLTB	clathrin, light chain B [Source:HGNC Symbol;Acc:HGNC:2091]	pep:known chromosome:GRCh38:5:176392455:176416569:-1 gene:ENSG00000175416 transcript:ENST00000345807 gene_biotype:protein_coding transcript_biotype:protein_coding	0.1848	3	5	5	20	99510000	53330000	#N/A
ENSP00000156471	ENSG00000021776	ENST00000156471	AQR	aquarius intron-binding spliceosomal factor [Source:HGNC Symbol;Acc:HGNC:29513]	pep:known chromosome:GRCh38:15:34851782:34969839:-1 gene:ENSG00000021776 transcript:ENST00000156471 gene_biotype:protein_coding transcript_biotype:protein_coding	0.1158	3	13	13	17	28050000	53320000	#N/A
ENSP00000350365	ENSG00000115310	ENST00000357732	RTN4	reticulon 4 [Source:HGNC Symbol;Acc:HGNC:14085]	pep:novel chromosome:GRCh38:2:54972189:55050544:-1 gene:ENSG00000115310 transcript:ENST00000357732 gene_biotype:protein_coding transcript_biotype:protein_coding	0.398	4	1	11	320	155100000	53270000	RTN4	RTN4	155100000	53270000	integral component of membrane
ENSP00000384825	ENSG00000115310	ENST00000402434	RTN4	reticulon 4 [Source:HGNC Symbol;Acc:HGNC:14085]	pep:known chromosome:GRCh38:2:54972814:55050376:-1 gene:ENSG00000115310 transcript:ENST00000402434 gene_biotype:protein_coding transcript_biotype:protein_coding	0.4609	5	1	11	322	155100000	53270000	RTN4	RTN4	155100000	53270000	integral component of membrane
ENSP00000418156	ENSG00000154310	ENST00000475336	TNIK	TRAF2 and NCK interacting kinase [Source:HGNC Symbol;Acc:HGNC:30765]	pep:known chromosome:GRCh38:3:171063881:171460063:-1 gene:ENSG00000154310 transcript:ENST00000475336 gene_biotype:protein_coding transcript_biotype:protein_coding	0.0686	11	4	6	16	9278000	53240000	#N/A
ENSP00000299202	ENSG00000166166	ENST00000299202	TRMT61A	tRNA methyltransferase 61 homolog A (S. cerevisiae) [Source:HGNC Symbol;Acc:HGNC:23790]	pep:putative chromosome:GRCh38:14:103529226:103537073:1 gene:ENSG00000166166 transcript:ENST00000299202 gene_biotype:protein_coding transcript_biotype:protein_coding	0.3246	2	4	4	7	33420000	53230000	#N/A
ENSP00000278222	ENSG00000148965	ENST00000278222	SAA4	serum amyloid A4, constitutive [Source:HGNC Symbol;Acc:HGNC:10516]	pep:known chromosome:GRCh38:11:18231349:18236893:-1 gene:ENSG00000148965 transcript:ENST00000278222 gene_biotype:protein_coding transcript_biotype:protein_coding	0.3462	3	4	4	18		53230000	#N/A
ENSP00000353467	ENSG00000196924	ENST00000360319	FLNA	filamin A, alpha [Source:HGNC Symbol;Acc:HGNC:3754]	pep:novel chromosome:GRCh38:X:154348526:154371283:-1 gene:ENSG00000196924 transcript:ENST00000360319 gene_biotype:protein_coding transcript_biotype:protein_coding	0.6722	9	39	151	2744	206400000	53210000	#N/A
ENSP00000272233	ENSG00000143878	ENST00000272233	RHOB	ras homolog family member B [Source:HGNC Symbol;Acc:HGNC:668]	pep:known chromosome:GRCh38:2:20447074:20449445:1 gene:ENSG00000143878 transcript:ENST00000272233 gene_biotype:protein_coding transcript_biotype:protein_coding	0.4541	1	3	5	25		52990000	#N/A
ENSP00000386023	ENSG00000106245	ENST00000403633	BUD31	BUD31 homolog (S. cerevisiae) [Source:HGNC Symbol;Acc:HGNC:29629]	pep:known chromosome:GRCh38:7:99408641:99419616:1 gene:ENSG00000106245 transcript:ENST00000403633 gene_biotype:protein_coding transcript_biotype:protein_coding	0.3403	4	4	4	15	63740000	52820000	#N/A
ENSP00000418565	ENSG00000173540	ENST00000480687	GMPPB	GDP-mannose pyrophosphorylase B [Source:HGNC Symbol;Acc:HGNC:22932]	pep:known chromosome:GRCh38:3:49716844:49723951:-1 gene:ENSG00000173540 transcript:ENST00000480687 gene_biotype:protein_coding transcript_biotype:protein_coding	0.25	2	6	6	23	77820000	52680000	#N/A
ENSP00000392837	ENSG00000127616	ENST00000444061	SMARCA4	SWI/SNF related, matrix associated, actin dependent regulator of chromatin, subfamily a, member 4 [Source:HGNC Symbol;Acc:HGNC:11100]	pep:known chromosome:GRCh38:19:10961110:11061816:1 gene:ENSG00000127616 transcript:ENST00000444061 gene_biotype:protein_coding transcript_biotype:protein_coding	0.0756	16	6	9	20	43340000	52680000	#N/A
ENSP00000262948	ENSG00000126934	ENST00000262948	MAP2K2	mitogen-activated protein kinase kinase 2 [Source:HGNC Symbol;Acc:HGNC:6842]	pep:known chromosome:GRCh38:19:4090321:4124129:-1 gene:ENSG00000126934 transcript:ENST00000262948 gene_biotype:protein_coding transcript_biotype:protein_coding	0.3525	4	8	11	61	96410000	52660000	#N/A
ENSP00000350219	ENSG00000065150	ENST00000357602	IPO5	importin 5 [Source:HGNC Symbol;Acc:HGNC:6402]	pep:novel chromosome:GRCh38:13:97960249:98022489:1 gene:ENSG00000065150 transcript:ENST00000357602 gene_biotype:protein_coding transcript_biotype:protein_coding	0.495	19	35	37	272	409300000	52630000	#N/A
ENSP00000263233	ENSG00000102003	ENST00000263233	SYP	synaptophysin [Source:HGNC Symbol;Acc:HGNC:11506]	pep:known chromosome:GRCh38:X:49187804:49200259:-1 gene:ENSG00000102003 transcript:ENST00000263233 gene_biotype:protein_coding transcript_biotype:protein_coding	0.0383	1	1	1	2	20520000	52580000	SYP	SYP	20520000	52580000	integral component of membrane
ENSP00000483381	ENSG00000269335	ENST00000615874	IKBKG	inhibitor of kappa light polypeptide gene enhancer in B-cells, kinase gamma [Source:HGNC Symbol;Acc:HGNC:5961]	pep:novel chromosome:GRCh38:X:154547638:154564562:1 gene:ENSG00000269335 transcript:ENST00000615874 gene_biotype:protein_coding transcript_biotype:protein_coding	0.1582	10	4	4	11	21980000	52550000	#N/A
ENSP00000001008	ENSG00000004478	ENST00000001008	FKBP4	FK506 binding protein 4, 59kDa [Source:HGNC Symbol;Acc:HGNC:3720]	pep:known chromosome:GRCh38:12:2794953:2805423:1 gene:ENSG00000004478 transcript:ENST00000001008 gene_biotype:protein_coding transcript_biotype:protein_coding	0.6449	4	25	25	113	742700000	52450000	#N/A
ENSP00000360540	ENSG00000138180	ENST00000371485	CEP55	centrosomal protein 55kDa [Source:HGNC Symbol;Acc:HGNC:1161]	pep:known chromosome:GRCh38:10:93496632:93529092:1 gene:ENSG00000138180 transcript:ENST00000371485 gene_biotype:protein_coding transcript_biotype:protein_coding	0.1746	2	6	6	8	12240000	52450000	#N/A
ENSP00000245304	ENSG00000125249	ENST00000245304	RAP2A	RAP2A, member of RAS oncogene family [Source:HGNC Symbol;Acc:HGNC:9861]	pep:known chromosome:GRCh38:13:97434222:97469128:1 gene:ENSG00000125249 transcript:ENST00000245304 gene_biotype:protein_coding transcript_biotype:protein_coding	0.4645	2	3	7	38		52410000	#N/A
ENSP00000262455	ENSG00000023318	ENST00000262455	ERP44	endoplasmic reticulum protein 44 [Source:HGNC Symbol;Acc:HGNC:18311]	pep:known chromosome:GRCh38:9:99979179:100099040:-1 gene:ENSG00000023318 transcript:ENST00000262455 gene_biotype:protein_coding transcript_biotype:protein_coding	0.468	1	15	16	110	141600000	52380000	#N/A
ENSP00000286548	ENSG00000156052	ENST00000286548	GNAQ	guanine nucleotide binding protein (G protein), q polypeptide [Source:HGNC Symbol;Acc:HGNC:4390]	pep:known chromosome:GRCh38:9:77716087:78031458:-1 gene:ENSG00000156052 transcript:ENST00000286548 gene_biotype:protein_coding transcript_biotype:protein_coding	0.2256	2	4	6	39		52350000	#N/A
ENSP00000328854	ENSG00000184967	ENST00000330579	NOC4L	nucleolar complex associated 4 homolog (S. cerevisiae) [Source:HGNC Symbol;Acc:HGNC:28461]	pep:known chromosome:GRCh38:12:132144448:132152441:1 gene:ENSG00000184967 transcript:ENST00000330579 gene_biotype:protein_coding transcript_biotype:protein_coding	0.3043	2	9	9	18	72150000	52340000	NOC4L	NOC4L	72150000	52340000	integral component of membrane
ENSP00000406463	ENSG00000168259	ENST00000457167	DNAJC7	DnaJ (Hsp40) homolog, subfamily C, member 7 [Source:HGNC Symbol;Acc:HGNC:12392]	pep:known chromosome:GRCh38:17:41976433:42017653:-1 gene:ENSG00000168259 transcript:ENST00000457167 gene_biotype:protein_coding transcript_biotype:protein_coding	0.4109	13	17	17	37	158900000	52250000	#N/A
ENSP00000305480	ENSG00000168496	ENST00000305885	FEN1	flap structure-specific endonuclease 1 [Source:HGNC Symbol;Acc:HGNC:3650]	pep:known chromosome:GRCh38:11:61792637:61797244:1 gene:ENSG00000168496 transcript:ENST00000305885 gene_biotype:protein_coding transcript_biotype:protein_coding	0.3842	3	10	10	34	192000000	52230000	#N/A
ENSP00000392045	ENSG00000104368	ENST00000429089	PLAT	plasminogen activator, tissue [Source:HGNC Symbol;Acc:HGNC:9051]	pep:known chromosome:GRCh38:8:42175233:42207565:-1 gene:ENSG00000104368 transcript:ENST00000429089 gene_biotype:protein_coding transcript_biotype:protein_coding	0.3256	8	13	13	58		52230000	#N/A
ENSP00000310042	ENSG00000173545	ENST00000308683	ZNF622	zinc finger protein 622 [Source:HGNC Symbol;Acc:HGNC:30958]	pep:known chromosome:GRCh38:5:16451519:16465792:-1 gene:ENSG00000173545 transcript:ENST00000308683 gene_biotype:protein_coding transcript_biotype:protein_coding	0.0755	1	3	3	9	25550000	52210000	#N/A
ENSP00000483728	ENSG00000273562	ENST00000619695	NAP1L4	nucleosome assembly protein 1-like 4 [Source:HGNC Symbol;Acc:HGNC:7640]	pep:known chromosome:GRCh38:CHR_HSCHR11_1_CTG7:2943292:2991260:-1 gene:ENSG00000273562 transcript:ENST00000619695 gene_biotype:protein_coding transcript_biotype:protein_coding	0.1973	14	5	7	69	415800000	52200000	#N/A
ENSP00000360021	ENSG00000172380	ENST00000370982	GNG12	guanine nucleotide binding protein (G protein), gamma 12 [Source:HGNC Symbol;Acc:HGNC:19663]	pep:known chromosome:GRCh38:1:67701466:67833467:-1 gene:ENSG00000172380 transcript:ENST00000370982 gene_biotype:protein_coding transcript_biotype:protein_coding	0.5556	1	5	5	106		52150000	#N/A
ENSP00000427581	ENSG00000198055	ENST00000507633	GRK6	G protein-coupled receptor kinase 6 [Source:HGNC Symbol;Acc:HGNC:4545]	pep:putative chromosome:GRCh38:5:177426745:177436685:1 gene:ENSG00000198055 transcript:ENST00000507633 gene_biotype:protein_coding transcript_biotype:protein_coding	0.1916	13	6	6	9		52060000	#N/A
ENSP00000287156	ENSG00000156587	ENST00000287156	UBE2L6	ubiquitin-conjugating enzyme E2L 6 [Source:HGNC Symbol;Acc:HGNC:12490]	pep:known chromosome:GRCh38:11:57551662:57567807:-1 gene:ENSG00000156587 transcript:ENST00000287156 gene_biotype:protein_coding transcript_biotype:protein_coding	0.5033	4	3	4	11		52050000	#N/A
ENSP00000268661	ENSG00000140986	ENST00000268661	RPL3L	ribosomal protein L3-like [Source:HGNC Symbol;Acc:HGNC:10351]	pep:known chromosome:GRCh38:16:1943974:1954726:-1 gene:ENSG00000140986 transcript:ENST00000268661 gene_biotype:protein_coding transcript_biotype:protein_coding	0.0393	1	1	1	3		51890000	#N/A
ENSP00000273075	ENSG00000123992	ENST00000273075	DNPEP	aspartyl aminopeptidase [Source:HGNC Symbol;Acc:HGNC:2981]	pep:known chromosome:GRCh38:2:219373546:219388015:-1 gene:ENSG00000123992 transcript:ENST00000273075 gene_biotype:protein_coding transcript_biotype:protein_coding	0.3567	10	14	14	107	36230000	51880000	#N/A
ENSP00000334538	ENSG00000153914	ENST00000334121	SREK1	splicing regulatory glutamine/lysine-rich protein 1 [Source:HGNC Symbol;Acc:HGNC:17882]	pep:known chromosome:GRCh38:5:66144218:66183615:1 gene:ENSG00000153914 transcript:ENST00000334121 gene_biotype:protein_coding transcript_biotype:protein_coding	0.1058	4	4	4	10	51180000	51880000	#N/A
ENSP00000356537	ENSG00000135821	ENST00000331872	GLUL	glutamate-ammonia ligase [Source:HGNC Symbol;Acc:HGNC:4341]	pep:known chromosome:GRCh38:1:182381704:182392206:-1 gene:ENSG00000135821 transcript:ENST00000331872 gene_biotype:protein_coding transcript_biotype:protein_coding	0.37	2	9	9	28	104100000	51860000	#N/A
ENSP00000398622	ENSG00000163882	ENST00000438240	POLR2H	polymerase (RNA) II (DNA directed) polypeptide H [Source:HGNC Symbol;Acc:HGNC:9195]	pep:putative chromosome:GRCh38:3:184361789:184368550:1 gene:ENSG00000163882 transcript:ENST00000438240 gene_biotype:protein_coding transcript_biotype:protein_coding	0.2807	6	3	3	8	105400000	51620000	#N/A
ENSP00000398591	ENSG00000132155	ENST00000432427	RAF1	Raf-1 proto-oncogene, serine/threonine kinase [Source:HGNC Symbol;Acc:HGNC:9829]	pep:novel chromosome:GRCh38:3:12584267:12612005:-1 gene:ENSG00000132155 transcript:ENST00000432427 gene_biotype:protein_coding transcript_biotype:protein_coding	0.0835	6	1	4	10	30500000	51500000	#N/A
ENSP00000302916	ENSG00000070495	ENST00000303996	JMJD6	jumonji domain containing 6 [Source:HGNC Symbol;Acc:HGNC:19355]	pep:known chromosome:GRCh38:17:76718446:76726784:-1 gene:ENSG00000070495 transcript:ENST00000303996 gene_biotype:protein_coding transcript_biotype:nonsense_mediated_decay	0.203	5	5	5	13	16880000	51390000	#N/A
ENSP00000262319	ENSG00000100726	ENST00000262319	TELO2	telomere maintenance 2 [Source:HGNC Symbol;Acc:HGNC:29099]	pep:known chromosome:GRCh38:16:1493363:1510457:1 gene:ENSG00000100726 transcript:ENST00000262319 gene_biotype:protein_coding transcript_biotype:protein_coding	0.0753	3	5	5	6	15290000	51300000	#N/A
ENSP00000362712	ENSG00000084652	ENST00000373610	TXLNA	taxilin alpha [Source:HGNC Symbol;Acc:HGNC:30685]	pep:known chromosome:GRCh38:1:32179686:32198285:1 gene:ENSG00000084652 transcript:ENST00000373610 gene_biotype:protein_coding transcript_biotype:protein_coding	0.2949	1	8	9	14	45490000	51290000	#N/A
ENSP00000397219	ENSG00000141499	ENST00000431639	WRAP53	WD repeat containing, antisense to TP53 [Source:HGNC Symbol;Acc:HGNC:25522]	pep:known chromosome:GRCh38:17:7686071:7703502:1 gene:ENSG00000141499 transcript:ENST00000431639 gene_biotype:protein_coding transcript_biotype:protein_coding	0.0602	3	2	2	5	30330000	51210000	#N/A
ENSP00000340742	ENSG00000116641	ENST00000340370	DOCK7	dedicator of cytokinesis 7 [Source:HGNC Symbol;Acc:HGNC:19190]	pep:known chromosome:GRCh38:1:62454898:62688282:-1 gene:ENSG00000116641 transcript:ENST00000340370 gene_biotype:protein_coding transcript_biotype:protein_coding	0.12	6	17	18	31	144300000	51080000	DOCK7	DOCK7	144300000	51080000	integral component of membrane
ENSP00000428562	ENSG00000214022	ENST00000519397	REPIN1	replication initiator 1 [Source:HGNC Symbol;Acc:HGNC:17922]	pep:known chromosome:GRCh38:7:150368189:150371680:1 gene:ENSG00000214022 transcript:ENST00000519397 gene_biotype:protein_coding transcript_biotype:protein_coding	0.1027	5	1	1	2	13260000	51030000	#N/A
ENSP00000445721	ENSG00000013503	ENST00000539066	POLR3B	polymerase (RNA) III (DNA directed) polypeptide B [Source:HGNC Symbol;Acc:HGNC:30348]	pep:putative chromosome:GRCh38:12:106358082:106510196:1 gene:ENSG00000013503 transcript:ENST00000539066 gene_biotype:protein_coding transcript_biotype:protein_coding	0.0484	2	4	4	6		50990000	#N/A
ENSP00000371978	ENSG00000103197	ENST00000382538	TSC2	tuberous sclerosis 2 [Source:HGNC Symbol;Acc:HGNC:12363]	pep:putative chromosome:GRCh38:16:2047980:2088700:1 gene:ENSG00000103197 transcript:ENST00000382538 gene_biotype:protein_coding transcript_biotype:protein_coding	0.0319	8	3	4	4		50950000	#N/A
ENSP00000269296	ENSG00000141503	ENST00000347992	MINK1	misshapen-like kinase 1 [Source:HGNC Symbol;Acc:HGNC:17565]	pep:known chromosome:GRCh38:17:4833400:4898054:1 gene:ENSG00000141503 transcript:ENST00000347992 gene_biotype:protein_coding transcript_biotype:protein_coding	0.0622	6	1	4	14		50900000	#N/A
ENSP00000416293	ENSG00000117394	ENST00000426263	SLC2A1	solute carrier family 2 (facilitated glucose transporter), member 1 [Source:HGNC Symbol;Acc:HGNC:11005]	pep:known chromosome:GRCh38:1:42925381:42958830:-1 gene:ENSG00000117394 transcript:ENST00000426263 gene_biotype:protein_coding transcript_biotype:protein_coding	0.1423	3	9	9	124		50840000	SLC2A1	SLC2A1	0	50840000	integral component of membrane
ENSP00000435035	ENSG00000137692	ENST00000531543	DCUN1D5	DCN1, defective in cullin neddylation 1, domain containing 5 [Source:HGNC Symbol;Acc:HGNC:28409]	pep:novel chromosome:GRCh38:11:103062105:103092189:-1 gene:ENSG00000137692 transcript:ENST00000531543 gene_biotype:protein_coding transcript_biotype:protein_coding	0.4276	8	5	6	10	44980000	50720000	DCUN1D5	DCUN1D5	44980000	50720000	integral component of membrane
ENSP00000248975	ENSG00000128245	ENST00000248975	YWHAH	tyrosine 3-monooxygenase/tryptophan 5-monooxygenase activation protein, eta [Source:HGNC Symbol;Acc:HGNC:12853]	pep:known chromosome:GRCh38:22:31944461:31957603:1 gene:ENSG00000128245 transcript:ENST00000248975 gene_biotype:protein_coding transcript_biotype:protein_coding	0.565	5	16	19	194	636600000	50690000	#N/A
ENSP00000078429	ENSG00000088256	ENST00000078429	GNA11	guanine nucleotide binding protein (G protein), alpha 11 (Gq class) [Source:HGNC Symbol;Acc:HGNC:4379]	pep:known chromosome:GRCh38:19:3094410:3124004:1 gene:ENSG00000088256 transcript:ENST00000078429 gene_biotype:protein_coding transcript_biotype:protein_coding	0.3036	4	6	8	48	8496000	50680000	#N/A
ENSP00000437685	ENSG00000197879	ENST00000545534	MYO1C	myosin IC [Source:HGNC Symbol;Acc:HGNC:7597]	pep:putative chromosome:GRCh38:17:1465413:1485367:-1 gene:ENSG00000197879 transcript:ENST00000545534 gene_biotype:protein_coding transcript_biotype:protein_coding	0.4716	10	43	43	309	27920000	50650000	#N/A
ENSP00000438237	ENSG00000131467	ENST00000541124	PSME3	proteasome (prosome, macropain) activator subunit 3 (PA28 gamma; Ki) [Source:HGNC Symbol;Acc:HGNC:9570]	pep:known chromosome:GRCh38:17:42833142:42843758:1 gene:ENSG00000131467 transcript:ENST00000541124 gene_biotype:protein_coding transcript_biotype:protein_coding	0.4372	12	11	11	73	383300000	50380000	#N/A
ENSP00000310832	ENSG00000174080	ENST00000310325	CTSF	cathepsin F [Source:HGNC Symbol;Acc:HGNC:2531]	pep:known chromosome:GRCh38:11:66563463:66568596:-1 gene:ENSG00000174080 transcript:ENST00000310325 gene_biotype:protein_coding transcript_biotype:protein_coding	0.0764	4	3	3	12		50250000	#N/A
ENSP00000373918	ENSG00000106105	ENST00000389266	GARS	glycyl-tRNA synthetase [Source:HGNC Symbol;Acc:HGNC:4162]	pep:known chromosome:GRCh38:7:30594681:30634033:1 gene:ENSG00000106105 transcript:ENST00000389266 gene_biotype:protein_coding transcript_biotype:protein_coding	0.5142	2	32	32	248	315800000	50090000	#N/A
ENSP00000420797	ENSG00000114354	ENST00000487505	TFG	TRK-fused gene [Source:HGNC Symbol;Acc:HGNC:11758]	pep:known chromosome:GRCh38:3:100709970:100732636:1 gene:ENSG00000114354 transcript:ENST00000487505 gene_biotype:protein_coding transcript_biotype:protein_coding	0.6409	9	9	10	64	185200000	50080000	#N/A
ENSP00000286713	ENSG00000148175	ENST00000286713	STOM	stomatin [Source:HGNC Symbol;Acc:HGNC:3383]	pep:known chromosome:GRCh38:9:121339077:121370205:-1 gene:ENSG00000148175 transcript:ENST00000286713 gene_biotype:protein_coding transcript_biotype:protein_coding	0.5556	5	13	13	182		50080000	STOM	STOM	0	50080000	integral component of plasma membrane
ENSP00000482315	ENSG00000006125	ENST00000621914	AP2B1	adaptor-related protein complex 2, beta 1 subunit [Source:HGNC Symbol;Acc:HGNC:563]	pep:known chromosome:GRCh38:17:35587274:35726409:1 gene:ENSG00000006125 transcript:ENST00000621914 gene_biotype:protein_coding transcript_biotype:protein_coding	0.5251	13	21	39	235	146500000	50050000	#N/A
ENSP00000416968	ENSG00000132912	ENST00000447998	DCTN4	dynactin 4 (p62) [Source:HGNC Symbol;Acc:HGNC:15518]	pep:known chromosome:GRCh38:5:150708440:150759109:-1 gene:ENSG00000132912 transcript:ENST00000447998 gene_biotype:protein_coding transcript_biotype:protein_coding	0.213	7	7	7	26	47240000	50030000	#N/A
ENSP00000362261	ENSG00000054116	ENST00000373166	TRAPPC3	trafficking protein particle complex 3 [Source:HGNC Symbol;Acc:HGNC:19942]	pep:known chromosome:GRCh38:1:36136572:36149469:-1 gene:ENSG00000054116 transcript:ENST00000373166 gene_biotype:protein_coding transcript_biotype:protein_coding	0.2667	5	4	4	21	55490000	50020000	#N/A
ENSP00000480156	ENSG00000152795	ENST00000507721	HNRNPDL	heterogeneous nuclear ribonucleoprotein D-like [Source:HGNC Symbol;Acc:HGNC:5037]	pep:known chromosome:GRCh38:4:82424625:82429397:-1 gene:ENSG00000152795 transcript:ENST00000507721 gene_biotype:protein_coding transcript_biotype:protein_coding	0.3588	3	9	10	88	1079000000	49680000	#N/A
ENSP00000379933	ENSG00000111669	ENST00000396705	TPI1	triosephosphate isomerase 1 [Source:HGNC Symbol;Acc:HGNC:12009]	pep:known chromosome:GRCh38:12:6867531:6870828:1 gene:ENSG00000111669 transcript:ENST00000396705 gene_biotype:protein_coding transcript_biotype:protein_coding	0.8514	6	9	24	607	3022000000	49600000	#N/A
[truncated: 5,222 more rows]
