# Supplementary material for: Systematic characterization of extracellular vesicle sorting domains and quantification at the single molecule – single vesicle level by fluorescence correlation spectroscopy and single particle imaging
Source: J Extracell Vesicles. 2019 Sep 18;8(1):1663043. doi: 10.1080/20013078.2019.1663043 (PMC6758720; doi:10.1080/20013078.2019.1663043)
Supplement: Supplemental Material [file ZJEV_A_1663043_SM7244.zip › ZJEV_A_1663043_Supplementary/Supplementary Table 3.xlsx]

## Sheet: Sheet1
Construct	PCR amplicon	Primer type	Primer sequence 5'->3'	Digestion sites	Backbone	CDS accession number	Comments
pEGFPN1			none
ALIX-EGFP	ALIX	FW	AAGAGGATCCCGCCACCATGGC	BamHI	pEGPN1	CCDS2660.1
		REV	TTCTGCGGCCGCTTACTTGTACAGCTC	NotI
Simple-EGFP	SIMPLE	FW	GAT CGA TCG CTA GCC AAC AAT GTC GGT TCC AGG ACC TTA C	NheI	pEGPN1	CCDS45411.1	Generated from HEK-293T cDNA
		REV	CTA GCT AGC TCG AGA CAT GTA TCT GAG TCC GGA GGA GGC TGA GCT GGG CGG	XhoI
Flotillin 2-EGFP	Flotillin-2	FW	GAT CGA TCG CTA GCC AAC AAT GAC GTT GCA GCC CCG CT	NheI	pEGPN1	CCDS11245.2	Generated from HEK-293T cDNA
		REV	CTA GCT AGC TCG AGA CAT GTA TCT GAG TCC GGA CAC CTG CAC ACC AGT GGC C	XhoI
Syntenin-EGFP	Syntenin	FW	GTACGTACGGTACCGTACGCCACCATGAGCCTGT	KpnI	pEGPN1	CCDS6172.1
		REV	ATATGATCGGATCCGATCCACCGGTTCCAGATCC	BamHI
MFGE8 (C1C2)-EGFP	C1C2	FW	ACTTCCGGAGGCGGAGGC	Kpn2I	pEGPC1	CCDS10347.1	MFGE8 C1C2 domain was PCR aplified and inserted into pEGFPC1 digesting with Kpn2I and HindIII. The so built C1C2-EGFP construct was digested with AgeI/XhoI and inserted into the pHLsec vector, containing a signal peptide. Then the newly built signal peptide-C1C2-EGFP contruct was utimately inserted in the pEGPN1 vector digesting with KpnI and NotI.
		REV	GATCAAGCTTTTATCAGCATCCCA	HindIII
	sp-C1C2-EGFP	FW	AGCTGGTACCGCCACCATGGGGAT	KpnI	pEGPN1
		REV	GATCGCGGCCGCTCAGCATCCCAGCAG	NotI
Syndecan 1-EGFP	EGFP	FW	GTACGGTACCGTACTTGTGAGCAAGGGCGAG	KpnI	pEGPN1	CCDS1697.1	Syndecan was syntethized from gen9 was first inserted into pEGPN1 digesting it with SalI and NotI. EGFP was PCR amplified and inserted between the ecto- and the transmembrane domain of syndecan, digesting with KpnI and Kpn2I.
		REV	CCGGTCCGGACCGGACTTGTACAGCTCGTC	Kpn2I
CD81-EGFP	CD81	FW	AGAAGAAAGCTTGGAGTGGAGGGCTGCA	HindIII	pcDNA 6.2 GFP TOPO	CCDS7734.1
		REV	TCTTCTCTGCAGTCAGTACACGGAGCTGTTCCG	PstI
CD9-EGFP	CD9	FW	AGAAGAAAGCTTCCGGTCAAAGGAGGCA	HindIII	pcDNA 6.2 GFP TOPO	CCDS8540.1
		REV	TCTTCTCTGCAGCTAGACCATCTCGCGGTT	PstI
CD63-EGFP (2nd loop)			none	BamHI/NotI	pEGFPN1	CCDS8890.1	CD63-EGFP (2nd loop) was synthetized from gen9 and inserted into pEGFPn1, digesting with BamHI and NotI
CD63-EGFP (C-term)			none	BamHI/NotI	pEGFPN1	CCDS8890.1	CD63-EGFP (C-term) was synthetized from gen9 and inserted into pEGFPn1, digesting with BamHI and NotI
mmCD63-EGFP (N-term)				NheI/BamHI	pEGFPN1	CCDS24297.1	Kind gift of Yiqi, A*STAR Singapore
Lamp2b-EGFP						CCDS14600.1	Kind gift of Ghulam Dar, University of Oxford UK
Myr-EGFP							Kind gift of Imre Mäger, University of Oxford UK
Ubiquitin-EGFP							Purchased it from addgene Plasmid #11928.
